# Supplementary material for: Crystal structure of 5′′-(4-chloro­benzyl­idene)-4′-(4-chloro­phen­yl)-1′-methyltri­spiro[acenapthylene-1,2′-pyrrolidine-3′,1′′-cyclo­hexane-3′′,2′′′-[1,3]dioxane]-2(1H),6′′-dione
Source: Acta Crystallogr E Crystallogr Commun. 2015 Oct 3;71(Pt 11):o814–5. doi: 10.1107/S2056989015018034 (PMC4645075; doi:10.1107/S2056989015018034)
Supplement: Supplementary file 1 [file e-71-0o814-sup1.cif]

##############################################################################
#                                                                            #
# This CIF contains the data in a paper accepted for publication in          #
# Acta Crystallographica Section E. It conforms to the requirements of       #
# Notes for Authors for Acta Crystallographica Section E, and has been       #
# peer reviewed under the auspices of the IUCr Commission on Journals.       #
#                                                                            #
# Full details of the Crystallographic Information File format               #
# are given in the paper "The Crystallographic Information File (CIF):       #
# a New Standard Archive File for Crystallography" by S. R. Hall, F. H.      #
# Allen and I. D. Brown [Acta Cryst. (1991), A47, 655-685].                  #
#                                                                            #
# The current version of the core CIF dictionary is obtainable from          #
# ftp://ftp.iucr.org/pub/cif_core.dic.                                       #
#                                                                            #
# Software is freely available for graphical display of the structure(s)     #
# in this CIF. For information consult the CIF software page                 #
# http://www.iucr.org/resources/cif/software.                                #
#                                                                            #
# This file may be used for bona fide research purposes within the           #
# scientific community so long as proper attribution is given to the journal # 
# article from which it was obtained.                                        #
#                                                                            #
##############################################################################
data_I
_database_code_depnum_ccdc_archive 'CCDC 1427830'
_audit_creation_method     'SHELXL-2014/7'
_journal_date_recd_electronic     2015-09-15
_journal_date_accepted     2015-09-26
_journal_name_full     'Acta Crystallographica, Section E'
_journal_year     2015
_journal_volume     71
_journal_issue     11
_journal_page_first     o814
_journal_page_last     o815
_journal_paper_category     HO
_journal_paper_doi     10.1107/S2056989015018034
_journal_coeditor_code     RZ5168
_publ_contact_author_name     'Lakshmi Srinivasakannan'
_publ_contact_author_address
;
Research Department of Physics,
S. D. N. B. Vaishnav College for Women,
Chromepet, Chennai 600 044,
India
;
_publ_contact_author_email     'lakssdnbvc@gmail.com'
_publ_contact_author_fax     '98400 93549'
_publ_contact_author_phone     '98400 93549'
_publ_section_title
;\
Crystal structure of
5''-(4-chlorobenzylidene)-4'-(4-chlorophenyl)-1'-\
methyltrispiro[acenapthylene-1,2'-pyrrolidine-3',1''-cyclohexane-3'',2'''-\
[1,3]dioxane]-2(1<i>H</i>),6''-dione
;
loop_
    _publ_author_name
    _publ_author_footnote
    _publ_author_address
    'Chandralekha, Kuppan' .
;
Research Department of Physics,
S. D. N. B. Vaishnav College for Women,
Chromepet, Chennai 600 044,
India
;
    'Gavaskar, Deivasigamani' .
;
Department of Organic Chemistry,
University of Madras, Guindy Campus,
Chennai 600 025,
India
;
    'Sureshbabu, Adukamparai Rajukrishnan' .
;
Department of Organic Chemistry,
University of Madras,
Guindy Campus,
Chennai 600 025,
India
;
    'Lakshmi, Srinivasakannan, ' .
;
Research Department of Physics,
S. D. N. B. Vaishnav College for Women,
Chromepet,
Chennai 600 044,
India
;
_publ_section_synopsis     .
_chemical_name_systematic
;\
5''-(4-Chlorobenzylidene)-4'-(4-chlorophenyl)-1'-methyl\
trispiro[acenapthylene-1,2'-pyrrolidine-3',1''-cyclohexane-\
3'',2'''-[1,3]dioxane]-2(1<i>H</i>),6''-dione
;
_chemical_name_common     ?
_chemical_formula_moiety     'C36 H29 Cl2 N O4'
_chemical_formula_sum     'C36 H29 Cl2 N O4'
_chemical_formula_iupac     'C36 H29 Cl2 N O4'
_chemical_formula_weight     610.50
_chemical_melting_point     ?
_symmetry_space_group_name_hall     '-P 1'
_shelx_space_group_comment
;
The symmetry employed for this shelxl refinement is uniquely defined
by the following loop, which should always be used as a source of
symmetry information in preference to the above space-group names.
They are only intended as comments.
;
_space_group_crystal_system     triclinic
_space_group_name_H-M_alt     'P -1'
_space_group_name_Hall     '-P 1'
loop_
    _space_group_symop_operation_xyz
    'x, y, z'
    '-x, -y, -z'
_cell_length_a     8.9791(4)
_cell_length_b     10.3080(5)
_cell_length_c     15.7653(6)
_cell_angle_alpha     88.679(2)
_cell_angle_beta     83.263(2)
_cell_angle_gamma     87.408(2)
_cell_volume     1447.39(11)
_cell_formula_units_Z     2
_cell_measurement_reflns_used     ?
_cell_measurement_theta_min     1.301
_cell_measurement_theta_max     24.995
_cell_measurement_temperature     293(2)
_cell_special_details     ?
_exptl_crystal_description     block
_exptl_crystal_colour     colourless
_exptl_crystal_size_max     0.350
_exptl_crystal_size_mid     0.300
_exptl_crystal_size_min     0.250
_exptl_crystal_density_diffrn     1.401
_exptl_crystal_density_meas     ?
_exptl_crystal_density_method     'not measured'
_exptl_crystal_F_000     636
_exptl_absorpt_coefficient_mu     0.268
_exptl_absorpt_correction_type     multi-scan
_exptl_absorpt_process_details
;
(SADABS; Bruker, 2004)
;
_shelx_estimated_absorpt_T_min     0.912
_shelx_estimated_absorpt_T_max     0.936
_exptl_absorpt_correction_T_min     0.7079
_exptl_absorpt_correction_T_max     0.7459
_diffrn_ambient_temperature     293(2)
_diffrn_radiation_type     MoK\a
_diffrn_radiation_wavelength     0.71073
_diffrn_radiation_monochromator     graphite
_diffrn_measurement_device_type     'Bruker Kappa APEXII CCD'
_diffrn_measurement_method     'bruker axs kappa apex2 CCD Diffractometer'
_diffrn_detector_area_resol_mean     ?
_diffrn_reflns_number     39174
_diffrn_reflns_av_R_equivalents     0.0270
_diffrn_reflns_theta_min     1.978
_diffrn_reflns_theta_max     24.995
_diffrn_reflns_theta_full     24.995
_diffrn_measured_fraction_theta_max     1.000
_diffrn_measured_fraction_theta_full     1.000
_diffrn_reflns_limit_h_min     -10
_diffrn_reflns_limit_h_max     10
_diffrn_reflns_limit_k_min     -12
_diffrn_reflns_limit_k_max     12
_diffrn_reflns_limit_l_min     -18
_diffrn_reflns_limit_l_max     18
_refine_special_details     ?
_reflns_number_total     5104
_reflns_number_gt     3981
_reflns_threshold_expression     'I > 2\s(I)'
_refine_ls_structure_factor_coef     Fsqd
_refine_ls_matrix_type     full
_refine_ls_R_factor_all     0.0582
_refine_ls_R_factor_gt     0.0408
_refine_ls_wR_factor_gt     0.0945
_refine_ls_wR_factor_ref     0.1109
_refine_ls_goodness_of_fit_ref     1.064
_refine_ls_restrained_S_all     1.064
_refine_ls_number_reflns     5104
_refine_ls_number_parameters     389
_refine_ls_number_restraints     0
_refine_ls_hydrogen_treatment     constr
_refine_ls_weighting_scheme     calc
_refine_ls_weighting_details
              'w=1/[\s^2^(Fo^2^)+(0.0381P)^2^+1.0322P] where P=(Fo^2^+2Fc^2^)/3'
_atom_sites_solution_hydrogens     geom
_atom_sites_solution_primary     ?
_atom_sites_solution_secondary     ?
_refine_ls_shift/su_max     0.000
_refine_ls_shift/su_mean     0.000
_refine_diff_density_max     0.467
_refine_diff_density_min     -0.334
_refine_ls_extinction_method     none
_refine_ls_extinction_coef     .
loop_
    _atom_type_symbol
    _atom_type_description
    _atom_type_scat_dispersion_real
    _atom_type_scat_dispersion_imag
    _atom_type_scat_source
    'C' 'C' 0.0033 0.0016
                         'International Tables Vol C Tables 4.2.6.8 and 6.1.1.4'
    'H' 'H' 0.0000 0.0000
                         'International Tables Vol C Tables 4.2.6.8 and 6.1.1.4'
    'Cl' 'Cl' 0.1484 0.1585
                         'International Tables Vol C Tables 4.2.6.8 and 6.1.1.4'
    'N' 'N' 0.0061 0.0033
                         'International Tables Vol C Tables 4.2.6.8 and 6.1.1.4'
    'O' 'O' 0.0106 0.0060
                         'International Tables Vol C Tables 4.2.6.8 and 6.1.1.4'
_computing_data_collection
;
APEX2 (Bruker, 2004)
;
_computing_cell_refinement
;
SAINT (Bruker, 2004)
;
_computing_data_reduction
;
SAINT (Bruker, 2004)
;
_computing_structure_solution
;
SHELXS97 (Sheldrick, 2008)
;
_computing_structure_refinement
;
SHELXL2014 (Sheldrick, 2015)
;
_computing_molecular_graphics
;
ORTEP-3 for Windows (Farrugia, 2012)  and PLATON (Spek,2009)
;
_computing_publication_material
;
publCIF (Westrip, 2010)
;
loop_
    _atom_site_type_symbol
    _atom_site_label
    _atom_site_fract_x
    _atom_site_fract_y
    _atom_site_fract_z
    _atom_site_U_iso_or_equiv
    _atom_site_adp_type
    _atom_site_calc_flag
    _atom_site_occupancy
    _atom_site_disorder_assembly
    _atom_site_disorder_group
    Cl Cl1 0.45365(8) 0.89061(6) 0.09442(5) 0.0637(2) Uani d 1 . .
    Cl Cl2 1.57635(8) 0.32960(7) 0.57298(5) 0.0672(2) Uani d 1 . .
    O O1 1.1573(2) 0.16684(18) 0.11243(12) 0.0626(5) Uani d 1 . .
    O O2 0.75080(16) 0.36814(16) 0.33228(9) 0.0459(4) Uani d 1 . .
    O O3 0.93988(18) 0.60388(15) 0.22420(10) 0.0488(4) Uani d 1 . .
    O O4 1.14319(18) 0.59140(16) 0.12382(10) 0.0513(4) Uani d 1 . .
    N N1 0.8362(2) 0.16901(18) 0.09369(12) 0.0424(4) Uani d 1 . .
    C C3 0.5243(3) 0.7341(2) 0.11282(16) 0.0455(6) Uani d 1 . .
    C C4 0.5993(3) 0.6655(2) 0.04656(15) 0.0503(6) Uani d 1 . .
    H H2 0.6140 0.7031 -0.0078 0.060 Uiso calc 1 . .
    C C5 0.6531(3) 0.5403(2) 0.06081(15) 0.0473(6) Uani d 1 . .
    H H3 0.7022 0.4934 0.0154 0.057 Uiso calc 1 . .
    C C2 0.5025(3) 0.6802(2) 0.19309(16) 0.0507(6) Uani d 1 . .
    H H4 0.4508 0.7269 0.2379 0.061 Uiso calc 1 . .
    C C1 0.5579(3) 0.5557(2) 0.20679(15) 0.0454(5) Uani d 1 . .
    H H5 0.5431 0.5192 0.2615 0.055 Uiso calc 1 . .
    C C6 0.6351(2) 0.4832(2) 0.14162(14) 0.0400(5) Uani d 1 . .
    C C7 0.6956(2) 0.3479(2) 0.16184(14) 0.0393(5) Uani d 1 . .
    H H7 0.6299 0.3155 0.2111 0.047 Uiso calc 1 . .
    C C8 0.6974(3) 0.2474(2) 0.09179(16) 0.0508(6) Uani d 1 . .
    H H8A 0.6112 0.1935 0.1027 0.061 Uiso calc 1 . .
    H H8B 0.6950 0.2901 0.0365 0.061 Uiso calc 1 . .
    C C9 0.8264(3) 0.0346(2) 0.06982(17) 0.0550(6) Uani d 1 . .
    H H9A 0.9222 -0.0101 0.0717 0.082 Uiso calc 1 . .
    H H9B 0.7983 0.0318 0.0130 0.082 Uiso calc 1 . .
    H H9C 0.7524 -0.0066 0.1090 0.082 Uiso calc 1 . .
    C C10 0.8921(2) 0.1864(2) 0.17486(13) 0.0375(5) Uani d 1 . .
    C C11 0.8580(2) 0.3381(2) 0.18748(13) 0.0353(5) Uani d 1 . .
    C C12 0.9679(2) 0.4220(2) 0.12925(13) 0.0384(5) Uani d 1 . .
    H H12A 1.0427 0.3656 0.0973 0.046 Uiso calc 1 . .
    H H12B 0.9131 0.4705 0.0886 0.046 Uiso calc 1 . .
    C C13 1.0458(2) 0.5155(2) 0.17975(14) 0.0396(5) Uani d 1 . .
    C C17 0.9409(4) 0.7206(3) 0.1776(2) 0.0748(9) Uani d 1 . .
    H H14A 0.9291 0.7940 0.2156 0.090 Uiso calc 1 . .
    H H14B 0.8603 0.7256 0.1416 0.090 Uiso calc 1 . .
    C C18 1.0865(4) 0.7201(3) 0.1258(2) 0.0809(10) Uani d 1 . .
    H H15A 1.0755 0.7521 0.0685 0.097 Uiso calc 1 . .
    H H15B 1.1539 0.7751 0.1508 0.097 Uiso calc 1 . .
    C C14 1.1287(2) 0.4436(2) 0.24586(14) 0.0413(5) Uani d 1 . .
    H H16A 1.1970 0.3772 0.2188 0.050 Uiso calc 1 . .
    H H16B 1.1867 0.5033 0.2739 0.050 Uiso calc 1 . .
    C C15 1.0139(2) 0.3824(2) 0.31022(13) 0.0348(5) Uani d 1 . .
    C C16 0.8631(2) 0.36672(19) 0.28166(13) 0.0350(5) Uani d 1 . .
    C C23 1.4171(3) 0.3371(2) 0.51992(15) 0.0436(5) Uani d 1 . .
    C C20 1.1664(2) 0.3461(2) 0.43347(13) 0.0367(5) Uani d 1 . .
    C C25 1.1547(3) 0.3680(2) 0.52061(14) 0.0433(5) Uani d 1 . .
    H H21 1.0604 0.3854 0.5503 0.052 Uiso calc 1 . .
    C C24 1.2791(3) 0.3647(2) 0.56416(14) 0.0470(6) Uani d 1 . .
    H H22 1.2697 0.3807 0.6224 0.056 Uiso calc 1 . .
    C C19 1.0309(2) 0.3480(2) 0.39060(13) 0.0375(5) Uani d 1 . .
    H H23 0.9447 0.3217 0.4239 0.045 Uiso calc 1 . .
    C C22 1.4334(3) 0.3129(2) 0.43433(15) 0.0470(6) Uani d 1 . .
    H H24 1.5278 0.2929 0.4055 0.056 Uiso calc 1 . .
    C C21 1.3083(3) 0.3183(2) 0.39151(14) 0.0447(5) Uani d 1 . .
    H H25 1.3192 0.3031 0.3332 0.054 Uiso calc 1 . .
    C C26 1.0622(3) 0.1453(2) 0.17153(15) 0.0446(5) Uani d 1 . .
    C C27 1.0841(3) 0.0720(2) 0.25048(16) 0.0470(6) Uani d 1 . .
    C C28 1.2105(3) 0.0226(3) 0.2827(2) 0.0642(7) Uani d 1 . .
    H H28 1.3058 0.0357 0.2547 0.077 Uiso calc 1 . .
    C C29 1.1902(4) -0.0486(3) 0.3599(2) 0.0792(10) Uani d 1 . .
    H H29 1.2747 -0.0815 0.3834 0.095 Uiso calc 1 . .
    C C30 1.0535(4) -0.0715(3) 0.4015(2) 0.0762(9) Uani d 1 . .
    H H30 1.0464 -0.1198 0.4523 0.091 Uiso calc 1 . .
    C C31 0.9216(3) -0.0235(2) 0.36937(17) 0.0576(7) Uani d 1 . .
    C C32 0.9431(3) 0.0500(2) 0.29316(15) 0.0453(6) Uani d 1 . .
    C C33 0.8251(3) 0.1058(2) 0.25144(14) 0.0421(5) Uani d 1 . .
    C C34 0.6825(3) 0.0812(2) 0.28446(18) 0.0566(7) Uani d 1 . .
    H H34 0.6013 0.1125 0.2573 0.068 Uiso calc 1 . .
    C C35 0.6596(4) 0.0064(3) 0.3614(2) 0.0721(8) Uani d 1 . .
    H H35 0.5617 -0.0099 0.3842 0.086 Uiso calc 1 . .
    C C36 0.7742(4) -0.0422(3) 0.40321(19) 0.0705(8) Uani d 1 . .
    H H36 0.7540 -0.0881 0.4545 0.085 Uiso calc 1 . .
loop_
    _atom_site_aniso_label
    _atom_site_aniso_U_11
    _atom_site_aniso_U_22
    _atom_site_aniso_U_33
    _atom_site_aniso_U_12
    _atom_site_aniso_U_13
    _atom_site_aniso_U_23
    Cl1 0.0657(4) 0.0445(4) 0.0836(5) 0.0004(3) -0.0236(4) 0.0104(3)
    Cl2 0.0661(4) 0.0741(5) 0.0669(4) -0.0023(4) -0.0323(3) 0.0069(3)
    O1 0.0480(10) 0.0648(12) 0.0705(12) 0.0030(9) 0.0100(9) -0.0047(9)
    O2 0.0358(9) 0.0582(10) 0.0420(9) -0.0058(7) 0.0034(7) 0.0005(7)
    O3 0.0541(10) 0.0360(8) 0.0530(10) -0.0022(7) 0.0066(8) 0.0032(7)
    O4 0.0497(10) 0.0475(10) 0.0544(10) -0.0141(8) 0.0064(8) 0.0109(8)
    N1 0.0462(11) 0.0384(10) 0.0442(10) -0.0019(8) -0.0114(8) -0.0042(8)
    C3 0.0378(12) 0.0440(13) 0.0563(14) -0.0015(10) -0.0132(11) 0.0049(11)
    C4 0.0476(14) 0.0594(15) 0.0446(13) -0.0017(12) -0.0111(11) 0.0145(12)
    C5 0.0461(13) 0.0559(15) 0.0391(12) 0.0047(11) -0.0057(10) 0.0017(11)
    C2 0.0523(15) 0.0515(14) 0.0471(14) 0.0076(11) -0.0053(11) -0.0009(11)
    C1 0.0447(13) 0.0499(14) 0.0408(12) 0.0022(11) -0.0042(10) 0.0068(10)
    C6 0.0339(11) 0.0451(13) 0.0421(12) -0.0023(9) -0.0095(9) 0.0018(10)
    C7 0.0347(11) 0.0410(12) 0.0429(12) -0.0040(9) -0.0074(9) 0.0033(10)
    C8 0.0517(14) 0.0466(14) 0.0576(15) -0.0014(11) -0.0205(12) -0.0053(11)
    C9 0.0609(16) 0.0458(14) 0.0605(16) -0.0031(12) -0.0145(13) -0.0113(12)
    C10 0.0365(11) 0.0355(11) 0.0409(12) -0.0018(9) -0.0058(9) -0.0004(9)
    C11 0.0344(11) 0.0356(11) 0.0357(11) -0.0033(9) -0.0035(9) 0.0012(9)
    C12 0.0387(12) 0.0406(12) 0.0353(11) -0.0027(9) -0.0023(9) 0.0048(9)
    C13 0.0370(12) 0.0391(12) 0.0409(12) -0.0065(9) 0.0035(9) 0.0036(9)
    C17 0.088(2) 0.0403(15) 0.090(2) -0.0014(14) 0.0106(17) 0.0142(14)
    C18 0.088(2) 0.0489(17) 0.099(2) -0.0113(15) 0.0167(19) 0.0204(16)
    C14 0.0362(12) 0.0484(13) 0.0398(12) -0.0099(10) -0.0041(9) 0.0014(10)
    C15 0.0344(11) 0.0324(11) 0.0374(11) -0.0025(9) -0.0022(9) -0.0037(9)
    C16 0.0356(12) 0.0300(11) 0.0389(11) -0.0037(9) -0.0019(9) 0.0039(9)
    C23 0.0511(14) 0.0352(12) 0.0470(13) -0.0038(10) -0.0159(11) 0.0054(10)
    C20 0.0424(12) 0.0326(11) 0.0353(11) -0.0032(9) -0.0049(9) 0.0021(9)
    C25 0.0494(14) 0.0416(13) 0.0373(12) 0.0056(10) -0.0010(10) -0.0001(10)
    C24 0.0655(16) 0.0419(13) 0.0341(12) 0.0033(11) -0.0102(11) -0.0022(10)
    C19 0.0376(12) 0.0375(12) 0.0359(11) -0.0014(9) 0.0014(9) -0.0016(9)
    C22 0.0406(13) 0.0551(15) 0.0444(13) -0.0027(11) -0.0019(10) 0.0046(11)
    C21 0.0441(13) 0.0570(15) 0.0329(11) -0.0014(11) -0.0037(10) -0.0014(10)
    C26 0.0425(13) 0.0394(13) 0.0519(14) 0.0008(10) -0.0051(11) -0.0094(10)
    C27 0.0523(15) 0.0344(12) 0.0560(14) 0.0063(10) -0.0149(12) -0.0091(10)
    C28 0.0631(18) 0.0515(16) 0.081(2) 0.0129(13) -0.0268(15) -0.0117(14)
    C29 0.091(3) 0.0611(19) 0.091(2) 0.0178(17) -0.046(2) 0.0050(17)
    C30 0.110(3) 0.0517(17) 0.072(2) 0.0041(17) -0.037(2) 0.0113(14)
    C31 0.085(2) 0.0345(13) 0.0558(15) -0.0017(13) -0.0175(14) 0.0042(11)
    C32 0.0600(15) 0.0276(11) 0.0503(13) 0.0005(10) -0.0154(11) -0.0041(10)
    C33 0.0483(13) 0.0315(11) 0.0467(13) -0.0038(10) -0.0060(10) -0.0002(9)
    C34 0.0519(15) 0.0457(14) 0.0708(17) -0.0119(12) 0.0000(13) 0.0096(12)
    C35 0.072(2) 0.0567(17) 0.083(2) -0.0164(15) 0.0100(16) 0.0156(15)
    C36 0.101(2) 0.0453(16) 0.0631(18) -0.0112(16) -0.0022(17) 0.0142(13)
_geom_special_details
;
All e.s.d.'s (except the e.s.d. in the dihedral angle between two l.s. planes)
are estimated using the full covariance matrix. The cell e.s.d.'s are taken
into account individually in the estimation of e.s.d.'s in distances, angles
and torsion angles; correlations between e.s.d.'s in cell parameters are only
used when they are defined by crystal symmetry. An approximate (isotropic)
treatment of cell e.s.d.'s is used for estimating e.s.d.'s involving l.s.
planes.
;
loop_
    _geom_bond_atom_site_label_1
    _geom_bond_atom_site_label_2
    _geom_bond_site_symmetry_2
    _geom_bond_distance
    _geom_bond_publ_flag
    Cl1 C3 . 1.738(2) ?
    Cl2 C23 . 1.737(2) ?
    O1 C26 . 1.211(3) ?
    O2 C16 . 1.210(2) ?
    O3 C17 . 1.395(3) ?
    O3 C13 . 1.421(3) ?
    O4 C18 . 1.399(3) ?
    O4 C13 . 1.415(2) ?
    N1 C10 . 1.446(3) ?
    N1 C9 . 1.453(3) ?
    N1 C8 . 1.457(3) ?
    C3 C2 . 1.367(3) ?
    C3 C4 . 1.367(3) ?
    C4 C5 . 1.380(3) ?
    C4 H2 . 0.9300 ?
    C5 C6 . 1.386(3) ?
    C5 H3 . 0.9300 ?
    C2 C1 . 1.377(3) ?
    C2 H4 . 0.9300 ?
    C1 C6 . 1.384(3) ?
    C1 H5 . 0.9300 ?
    C6 C7 . 1.515(3) ?
    C7 C8 . 1.529(3) ?
    C7 C11 . 1.556(3) ?
    C7 H7 . 0.9800 ?
    C8 H8A . 0.9700 ?
    C8 H8B . 0.9700 ?
    C9 H9A . 0.9600 ?
    C9 H9B . 0.9600 ?
    C9 H9C . 0.9600 ?
    C10 C33 . 1.529(3) ?
    C10 C26 . 1.562(3) ?
    C10 C11 . 1.592(3) ?
    C11 C16 . 1.527(3) ?
    C11 C12 . 1.547(3) ?
    C12 C13 . 1.510(3) ?
    C12 H12A . 0.9700 ?
    C12 H12B . 0.9700 ?
    C13 C14 . 1.512(3) ?
    C17 C18 . 1.457(4) ?
    C17 H14A . 0.9700 ?
    C17 H14B . 0.9700 ?
    C18 H15A . 0.9700 ?
    C18 H15B . 0.9700 ?
    C14 C15 . 1.508(3) ?
    C14 H16A . 0.9700 ?
    C14 H16B . 0.9700 ?
    C15 C19 . 1.332(3) ?
    C15 C16 . 1.493(3) ?
    C23 C22 . 1.368(3) ?
    C23 C24 . 1.370(3) ?
    C20 C21 . 1.386(3) ?
    C20 C25 . 1.388(3) ?
    C20 C19 . 1.459(3) ?
    C25 C24 . 1.377(3) ?
    C25 H21 . 0.9300 ?
    C24 H22 . 0.9300 ?
    C19 H23 . 0.9300 ?
    C22 C21 . 1.375(3) ?
    C22 H24 . 0.9300 ?
    C21 H25 . 0.9300 ?
    C26 C27 . 1.469(3) ?
    C27 C28 . 1.370(3) ?
    C27 C32 . 1.388(3) ?
    C28 C29 . 1.404(4) ?
    C28 H28 . 0.9300 ?
    C29 C30 . 1.350(5) ?
    C29 H29 . 0.9300 ?
    C30 C31 . 1.407(4) ?
    C30 H30 . 0.9300 ?
    C31 C36 . 1.388(4) ?
    C31 C32 . 1.404(3) ?
    C32 C33 . 1.406(3) ?
    C33 C34 . 1.358(3) ?
    C34 C35 . 1.422(4) ?
    C34 H34 . 0.9300 ?
    C35 C36 . 1.357(4) ?
    C35 H35 . 0.9300 ?
    C36 H36 . 0.9300 ?
loop_
    _geom_angle_atom_site_label_1
    _geom_angle_atom_site_label_2
    _geom_angle_atom_site_label_3
    _geom_angle_site_symmetry_1
    _geom_angle_site_symmetry_3
    _geom_angle
    _geom_angle_publ_flag
    C17 O3 C13 . . 107.85(18) ?
    C18 O4 C13 . . 108.50(19) ?
    C10 N1 C9 . . 114.85(18) ?
    C10 N1 C8 . . 108.72(17) ?
    C9 N1 C8 . . 114.42(19) ?
    C2 C3 C4 . . 120.7(2) ?
    C2 C3 Cl1 . . 119.65(19) ?
    C4 C3 Cl1 . . 119.61(18) ?
    C3 C4 C5 . . 119.6(2) ?
    C3 C4 H2 . . 120.2 ?
    C5 C4 H2 . . 120.2 ?
    C4 C5 C6 . . 121.2(2) ?
    C4 C5 H3 . . 119.4 ?
    C6 C5 H3 . . 119.4 ?
    C3 C2 C1 . . 119.1(2) ?
    C3 C2 H4 . . 120.4 ?
    C1 C2 H4 . . 120.4 ?
    C2 C1 C6 . . 122.0(2) ?
    C2 C1 H5 . . 119.0 ?
    C6 C1 H5 . . 119.0 ?
    C1 C6 C5 . . 117.3(2) ?
    C1 C6 C7 . . 119.03(19) ?
    C5 C6 C7 . . 123.7(2) ?
    C6 C7 C8 . . 116.47(19) ?
    C6 C7 C11 . . 116.03(17) ?
    C8 C7 C11 . . 104.16(18) ?
    C6 C7 H7 . . 106.5 ?
    C8 C7 H7 . . 106.5 ?
    C11 C7 H7 . . 106.5 ?
    N1 C8 C7 . . 106.23(18) ?
    N1 C8 H8A . . 110.5 ?
    C7 C8 H8A . . 110.5 ?
    N1 C8 H8B . . 110.5 ?
    C7 C8 H8B . . 110.5 ?
    H8A C8 H8B . . 108.7 ?
    N1 C9 H9A . . 109.5 ?
    N1 C9 H9B . . 109.5 ?
    H9A C9 H9B . . 109.5 ?
    N1 C9 H9C . . 109.5 ?
    H9A C9 H9C . . 109.5 ?
    H9B C9 H9C . . 109.5 ?
    N1 C10 C33 . . 117.84(18) ?
    N1 C10 C26 . . 111.85(17) ?
    C33 C10 C26 . . 101.27(17) ?
    N1 C10 C11 . . 100.67(16) ?
    C33 C10 C11 . . 112.28(17) ?
    C26 C10 C11 . . 113.53(17) ?
    C16 C11 C12 . . 111.26(17) ?
    C16 C11 C7 . . 112.58(17) ?
    C12 C11 C7 . . 112.80(17) ?
    C16 C11 C10 . . 107.85(16) ?
    C12 C11 C10 . . 112.76(17) ?
    C7 C11 C10 . . 98.95(16) ?
    C13 C12 C11 . . 112.03(17) ?
    C13 C12 H12A . . 109.2 ?
    C11 C12 H12A . . 109.2 ?
    C13 C12 H12B . . 109.2 ?
    C11 C12 H12B . . 109.2 ?
    H12A C12 H12B . . 107.9 ?
    O4 C13 O3 . . 106.47(17) ?
    O4 C13 C12 . . 109.99(17) ?
    O3 C13 C12 . . 110.72(18) ?
    O4 C13 C14 . . 111.57(18) ?
    O3 C13 C14 . . 107.20(17) ?
    C12 C13 C14 . . 110.77(18) ?
    O3 C17 C18 . . 105.4(2) ?
    O3 C17 H14A . . 110.7 ?
    C18 C17 H14A . . 110.7 ?
    O3 C17 H14B . . 110.7 ?
    C18 C17 H14B . . 110.7 ?
    H14A C17 H14B . . 108.8 ?
    O4 C18 C17 . . 106.9(2) ?
    O4 C18 H15A . . 110.3 ?
    C17 C18 H15A . . 110.3 ?
    O4 C18 H15B . . 110.3 ?
    C17 C18 H15B . . 110.3 ?
    H15A C18 H15B . . 108.6 ?
    C15 C14 C13 . . 107.91(17) ?
    C15 C14 H16A . . 110.1 ?
    C13 C14 H16A . . 110.1 ?
    C15 C14 H16B . . 110.1 ?
    C13 C14 H16B . . 110.1 ?
    H16A C14 H16B . . 108.4 ?
    C19 C15 C16 . . 117.20(18) ?
    C19 C15 C14 . . 126.80(19) ?
    C16 C15 C14 . . 115.89(17) ?
    O2 C16 C15 . . 121.13(19) ?
    O2 C16 C11 . . 121.43(19) ?
    C15 C16 C11 . . 117.25(17) ?
    C22 C23 C24 . . 121.6(2) ?
    C22 C23 Cl2 . . 118.41(19) ?
    C24 C23 Cl2 . . 119.95(18) ?
    C21 C20 C25 . . 117.6(2) ?
    C21 C20 C19 . . 122.78(19) ?
    C25 C20 C19 . . 119.6(2) ?
    C24 C25 C20 . . 121.6(2) ?
    C24 C25 H21 . . 119.2 ?
    C20 C25 H21 . . 119.2 ?
    C23 C24 C25 . . 118.6(2) ?
    C23 C24 H22 . . 120.7 ?
    C25 C24 H22 . . 120.7 ?
    C15 C19 C20 . . 128.7(2) ?
    C15 C19 H23 . . 115.6 ?
    C20 C19 H23 . . 115.6 ?
    C23 C22 C21 . . 119.1(2) ?
    C23 C22 H24 . . 120.5 ?
    C21 C22 H24 . . 120.5 ?
    C22 C21 C20 . . 121.4(2) ?
    C22 C21 H25 . . 119.3 ?
    C20 C21 H25 . . 119.3 ?
    O1 C26 C27 . . 126.6(2) ?
    O1 C26 C10 . . 125.3(2) ?
    C27 C26 C10 . . 108.02(19) ?
    C28 C27 C32 . . 120.2(2) ?
    C28 C27 C26 . . 132.2(3) ?
    C32 C27 C26 . . 107.5(2) ?
    C27 C28 C29 . . 117.2(3) ?
    C27 C28 H28 . . 121.4 ?
    C29 C28 H28 . . 121.4 ?
    C30 C29 C28 . . 123.0(3) ?
    C30 C29 H29 . . 118.5 ?
    C28 C29 H29 . . 118.5 ?
    C29 C30 C31 . . 121.1(3) ?
    C29 C30 H30 . . 119.4 ?
    C31 C30 H30 . . 119.4 ?
    C36 C31 C32 . . 116.7(3) ?
    C36 C31 C30 . . 127.7(3) ?
    C32 C31 C30 . . 115.6(3) ?
    C27 C32 C31 . . 122.9(2) ?
    C27 C32 C33 . . 113.3(2) ?
    C31 C32 C33 . . 123.8(2) ?
    C34 C33 C32 . . 117.9(2) ?
    C34 C33 C10 . . 133.5(2) ?
    C32 C33 C10 . . 108.6(2) ?
    C33 C34 C35 . . 118.7(3) ?
    C33 C34 H34 . . 120.7 ?
    C35 C34 H34 . . 120.7 ?
    C36 C35 C34 . . 122.9(3) ?
    C36 C35 H35 . . 118.6 ?
    C34 C35 H35 . . 118.6 ?
    C35 C36 C31 . . 119.9(3) ?
    C35 C36 H36 . . 120.0 ?
    C31 C36 H36 . . 120.0 ?
loop_
    _geom_torsion_atom_site_label_1
    _geom_torsion_atom_site_label_2
    _geom_torsion_atom_site_label_3
    _geom_torsion_atom_site_label_4
    _geom_torsion_site_symmetry_1
    _geom_torsion_site_symmetry_2
    _geom_torsion_site_symmetry_3
    _geom_torsion_site_symmetry_4
    _geom_torsion
    _geom_torsion_publ_flag
    C2 C3 C4 C5 . . . . 0.2(4) ?
    Cl1 C3 C4 C5 . . . . -178.79(18) ?
    C3 C4 C5 C6 . . . . -1.3(4) ?
    C4 C3 C2 C1 . . . . 0.4(4) ?
    Cl1 C3 C2 C1 . . . . 179.47(19) ?
    C3 C2 C1 C6 . . . . -0.1(4) ?
    C2 C1 C6 C5 . . . . -0.9(3) ?
    C2 C1 C6 C7 . . . . 178.8(2) ?
    C4 C5 C6 C1 . . . . 1.6(3) ?
    C4 C5 C6 C7 . . . . -178.0(2) ?
    C1 C6 C7 C8 . . . . 146.4(2) ?
    C5 C6 C7 C8 . . . . -34.0(3) ?
    C1 C6 C7 C11 . . . . -90.4(2) ?
    C5 C6 C7 C11 . . . . 89.2(3) ?
    C10 N1 C8 C7 . . . . 18.2(2) ?
    C9 N1 C8 C7 . . . . 148.1(2) ?
    C6 C7 C8 N1 . . . . 141.39(19) ?
    C11 C7 C8 N1 . . . . 12.3(2) ?
    C9 N1 C10 C33 . . . . -47.3(3) ?
    C8 N1 C10 C33 . . . . 82.3(2) ?
    C9 N1 C10 C26 . . . . 69.4(2) ?
    C8 N1 C10 C26 . . . . -160.95(18) ?
    C9 N1 C10 C11 . . . . -169.71(18) ?
    C8 N1 C10 C11 . . . . -40.1(2) ?
    C6 C7 C11 C16 . . . . 82.6(2) ?
    C8 C7 C11 C16 . . . . -148.03(18) ?
    C6 C7 C11 C12 . . . . -44.4(3) ?
    C8 C7 C11 C12 . . . . 85.0(2) ?
    C6 C7 C11 C10 . . . . -163.76(18) ?
    C8 C7 C11 C10 . . . . -34.4(2) ?
    N1 C10 C11 C16 . . . . 162.25(16) ?
    C33 C10 C11 C16 . . . . 36.0(2) ?
    C26 C10 C11 C16 . . . . -78.1(2) ?
    N1 C10 C11 C12 . . . . -74.5(2) ?
    C33 C10 C11 C12 . . . . 159.28(18) ?
    C26 C10 C11 C12 . . . . 45.2(2) ?
    N1 C10 C11 C7 . . . . 44.92(18) ?
    C33 C10 C11 C7 . . . . -81.3(2) ?
    C26 C10 C11 C7 . . . . 164.59(17) ?
    C16 C11 C12 C13 . . . . -3.0(2) ?
    C7 C11 C12 C13 . . . . 124.57(19) ?
    C10 C11 C12 C13 . . . . -124.37(19) ?
    C18 O4 C13 O3 . . . . -7.6(3) ?
    C18 O4 C13 C12 . . . . 112.5(2) ?
    C18 O4 C13 C14 . . . . -124.2(2) ?
    C17 O3 C13 O4 . . . . 19.2(3) ?
    C17 O3 C13 C12 . . . . -100.4(2) ?
    C17 O3 C13 C14 . . . . 138.7(2) ?
    C11 C12 C13 O4 . . . . -179.10(17) ?
    C11 C12 C13 O3 . . . . -61.7(2) ?
    C11 C12 C13 C14 . . . . 57.1(2) ?
    C13 O3 C17 C18 . . . . -22.7(3) ?
    C13 O4 C18 C17 . . . . -6.3(3) ?
    O3 C17 C18 O4 . . . . 17.9(4) ?
    O4 C13 C14 C15 . . . . 171.50(17) ?
    O3 C13 C14 C15 . . . . 55.3(2) ?
    C12 C13 C14 C15 . . . . -65.6(2) ?
    C13 C14 C15 C19 . . . . -156.5(2) ?
    C13 C14 C15 C16 . . . . 19.5(3) ?
    C19 C15 C16 O2 . . . . 25.5(3) ?
    C14 C15 C16 O2 . . . . -150.9(2) ?
    C19 C15 C16 C11 . . . . -149.76(19) ?
    C14 C15 C16 C11 . . . . 33.9(3) ?
    C12 C11 C16 O2 . . . . 142.6(2) ?
    C7 C11 C16 O2 . . . . 14.9(3) ?
    C10 C11 C16 O2 . . . . -93.2(2) ?
    C12 C11 C16 C15 . . . . -42.2(2) ?
    C7 C11 C16 C15 . . . . -169.89(17) ?
    C10 C11 C16 C15 . . . . 82.0(2) ?
    C21 C20 C25 C24 . . . . 1.0(3) ?
    C19 C20 C25 C24 . . . . 178.7(2) ?
    C22 C23 C24 C25 . . . . -0.2(3) ?
    Cl2 C23 C24 C25 . . . . -179.04(17) ?
    C20 C25 C24 C23 . . . . -0.9(3) ?
    C16 C15 C19 C20 . . . . 176.2(2) ?
    C14 C15 C19 C20 . . . . -7.9(4) ?
    C21 C20 C19 C15 . . . . -33.0(4) ?
    C25 C20 C19 C15 . . . . 149.5(2) ?
    C24 C23 C22 C21 . . . . 1.1(4) ?
    Cl2 C23 C22 C21 . . . . 179.93(18) ?
    C23 C22 C21 C20 . . . . -0.9(4) ?
    C25 C20 C21 C22 . . . . -0.1(3) ?
    C19 C20 C21 C22 . . . . -177.7(2) ?
    N1 C10 C26 O1 . . . . 40.2(3) ?
    C33 C10 C26 O1 . . . . 166.5(2) ?
    C11 C10 C26 O1 . . . . -72.9(3) ?
    N1 C10 C26 C27 . . . . -137.47(19) ?
    C33 C10 C26 C27 . . . . -11.1(2) ?
    C11 C10 C26 C27 . . . . 109.4(2) ?
    O1 C26 C27 C28 . . . . 7.9(4) ?
    C10 C26 C27 C28 . . . . -174.5(2) ?
    O1 C26 C27 C32 . . . . -169.1(2) ?
    C10 C26 C27 C32 . . . . 8.5(2) ?
    C32 C27 C28 C29 . . . . -0.6(4) ?
    C26 C27 C28 C29 . . . . -177.3(3) ?
    C27 C28 C29 C30 . . . . 1.2(5) ?
    C28 C29 C30 C31 . . . . -0.4(5) ?
    C29 C30 C31 C36 . . . . 177.8(3) ?
    C29 C30 C31 C32 . . . . -0.9(4) ?
    C28 C27 C32 C31 . . . . -0.8(4) ?
    C26 C27 C32 C31 . . . . 176.7(2) ?
    C28 C27 C32 C33 . . . . -179.3(2) ?
    C26 C27 C32 C33 . . . . -1.9(3) ?
    C36 C31 C32 C27 . . . . -177.4(2) ?
    C30 C31 C32 C27 . . . . 1.5(4) ?
    C36 C31 C32 C33 . . . . 1.1(4) ?
    C30 C31 C32 C33 . . . . 180.0(2) ?
    C27 C32 C33 C34 . . . . 174.9(2) ?
    C31 C32 C33 C34 . . . . -3.7(4) ?
    C27 C32 C33 C10 . . . . -5.6(3) ?
    C31 C32 C33 C10 . . . . 175.8(2) ?
    N1 C10 C33 C34 . . . . -48.3(4) ?
    C26 C10 C33 C34 . . . . -170.6(3) ?
    C11 C10 C33 C34 . . . . 67.9(3) ?
    N1 C10 C33 C32 . . . . 132.3(2) ?
    C26 C10 C33 C32 . . . . 10.0(2) ?
    C11 C10 C33 C32 . . . . -111.4(2) ?
    C32 C33 C34 C35 . . . . 3.2(4) ?
    C10 C33 C34 C35 . . . . -176.1(2) ?
    C33 C34 C35 C36 . . . . -0.4(4) ?
    C34 C35 C36 C31 . . . . -2.2(5) ?
    C32 C31 C36 C35 . . . . 1.9(4) ?
    C30 C31 C36 C35 . . . . -176.9(3) ?
loop_
    _geom_hbond_atom_site_label_d
    _geom_hbond_atom_site_label_h
    _geom_hbond_atom_site_label_a
    _geom_hbond_site_symmetry_d
    _geom_hbond_site_symmetry_h
    _geom_hbond_site_symmetry_a
    _geom_hbond_distance_dh
    _geom_hbond_distance_ha
    _geom_hbond_distance_da
    _geom_hbond_angle_dha
    C12 H12A O1 1_555 1_555 1_555 0.97 2.27 3.066(3) 139
    C22 H24 O2 1_555 1_555 1_655 0.93 2.35 3.172(3) 148
_shelx_hkl_file
;
  -1   0   0  134.08    1.89
  -1   0   0  133.90    3.24
  -1   0   0  114.88    3.16
   1   0   0  138.27    1.89
   1   0   0  150.17    1.91
   1   0   0  143.37    2.21
  -2   0   0  108.78    2.58
  -2   0   0  106.75    1.63
  -2   0   0  104.39    1.55
  -2   0   0  106.71    1.86
  -2   0   0  106.33    2.26
  -2   0   0  106.11    1.60
  -2   0   0  107.01    1.63
  -2   0   0  106.04    2.78
   2   0   0  106.79    1.86
   2   0   0  107.25    1.64
   2   0   0  105.27    1.63
   2   0   0  105.04    2.79
   2   0   0  109.57    2.26
   2   0   0  105.66    1.55
   2   0   0  107.66    2.58
   2   0   0  106.53    1.59
  -3   0   0   60.43    1.64
  -3   0   0   61.98    1.07
  -3   0   0   58.66    1.23
  -3   0   0   59.33    1.68
  -3   0   0   59.45    1.46
  -3   0   0   59.73    1.03
   3   0   0   61.30    1.46
   3   0   0   59.44    1.10
   3   0   0   61.29    1.96
   3   0   0   59.90    1.12
   3   0   0   60.60    1.71
  -4   0   0   29.72    0.49
  -4   0   0   30.05    0.83
  -4   0   0   28.70    0.67
  -4   0   0   31.85    1.18
  -4   0   0   30.20    0.71
  -4   0   0   29.94    0.94
   4   0   0   31.27    1.15
   4   0   0   29.80    0.78
   4   0   0   29.15    0.74
   4   0   0   30.46    1.47
  -5   0   0    0.60    0.18
  -5   0   0    0.61    0.05
  -5   0   0    0.45    0.14
  -5   0   0    0.31    0.13
  -5   0   0    0.61    0.16
   5   0   0    0.69    0.20
   5   0   0    0.41    0.33
   5   0   0    0.57    0.29
   5   0   0    0.69    0.18
  -6   0   0    0.26    0.13
  -6   0   0    0.32    0.12
  -6   0   0    0.31    0.19
  -6   0   0    0.37    0.16
  -6   0   0    0.32    0.16
   6   0   0    0.09    0.29
   6   0   0    0.47    0.42
   6   0   0    0.46    0.18
   6   0   0    0.26    0.16
  -7   0   0   19.04    0.70
  -7   0   0   18.71    0.75
  -7   0   0   18.61    0.94
  -7   0   0   18.93    0.86
   7   0   0   21.08    1.78
   7   0   0   18.80    0.84
   7   0   0   20.66    0.83
   7   0   0   18.77    1.19
  -8   0   0   14.80    0.64
  -8   0   0   13.73    0.66
  -8   0   0   13.71    0.88
  -8   0   0   12.97    0.75
   8   0   0   12.71    1.45
   8   0   0   13.56    1.14
   8   0   0   13.73    0.71
   8   0   0   13.41    0.74
  -9   0   0    0.34    0.30
  -9   0   0    0.95    0.31
  -9   0   0    0.52    0.32
  -9   0   0    0.17    0.24
   9   0   0    0.24    0.78
   9   0   0   -0.51    0.55
   9   0   0    0.92    0.37
   9   0   0    0.39    0.36
 -10   0   0    6.17    0.57
 -10   0   0    5.25    0.62
 -10   0   0    5.75    0.83
 -10   0   0    6.12    0.75
  10   0   0    6.01    0.71
  10   0   0    3.65    0.94
  10   0   0    5.38    0.65
 -11   0   0    1.24    0.37
 -11   0   0    0.95    0.33
 -11   0   0    0.59    0.29
  11   0   0    1.10    0.40
  11   0   0   -0.24    0.66
  11   0   0    1.28    0.41
 -12   0   0   -0.04    0.40
 -12   0   0   -0.12    0.35
  12   0   0   -0.40    0.39
  12   0   0    0.35    0.44
  12  -1   0    0.14    0.44
  12  -1   0   -0.09    0.40
 -12   1   0   -0.35    0.37
 -12   1   0   -0.19    0.25
  11  -1   0    1.66    0.51
  11  -1   0    0.43    0.76
  11  -1   0    2.72    0.58
 -11   1   0    1.91    0.47
 -11   1   0    2.13    0.49
 -11   1   0    2.28    0.41
  10  -1   0   -0.37    0.33
  10  -1   0    0.15    0.36
  10  -1   0   -1.09    0.77
 -10   1   0   -0.31    0.20
 -10   1   0   -0.42    0.28
 -10   1   0   -0.05    0.27
 -10   1   0   -0.19    0.30
   9  -1   0    0.01    0.30
   9  -1   0    0.16    0.32
   9  -1   0   -0.82    0.71
  -9   1   0   -0.12    0.27
  -9   1   0   -0.25    0.22
  -9   1   0   -0.15    0.19
  -9   1   0   -0.41    0.26
   8  -1   0    4.28    0.73
   8  -1   0    3.18    0.79
   8  -1   0    4.29    0.52
   8  -1   0    4.51    0.55
  -8   1   0    5.30    0.63
  -8   1   0    5.00    0.41
  -8   1   0    5.13    0.52
  -8   1   0    4.73    0.58
   7  -1   0    7.91    0.55
   7  -1   0   10.87    1.52
   7  -1   0    8.02    0.53
   7  -1   0    7.27    0.81
  -7   1   0   10.18    0.69
  -7   1   0    7.93    0.63
  -7   1   0    7.49    0.45
  -7   1   0    7.20    0.48
   6  -1   0   15.36    0.66
   6  -1   0   16.59    0.94
   6  -1   0   15.47    0.63
   6  -1   0   17.12    1.51
  -6   1   0   15.08    0.58
  -6   1   0   16.87    0.77
  -6   1   0   16.82    0.75
  -6   1   0   15.46    0.47
  -6   1   0   16.76    0.59
   5  -1   0   -0.27    0.13
   5  -1   0   -0.11    0.14
   5  -1   0    0.11    0.42
   5  -1   0    0.35    0.22
  -5   1   0   -0.14    0.13
  -5   1   0    0.15    0.10
  -5   1   0    0.08    0.09
  -5   1   0   -0.03    0.10
  -5   1   0    0.13    0.09
   4  -1   0   30.57    1.42
   4  -1   0   31.33    0.78
   4  -1   0   29.54    0.80
   4  -1   0   30.84    1.08
  -4   1   0   30.84    0.94
  -4   1   0   30.52    0.69
  -4   1   0   31.00    0.69
  -4   1   0   31.03    0.86
  -4   1   0   30.10    0.73
   3  -1   0   46.65    1.69
   3  -1   0   46.45    1.33
   3  -1   0   47.61    1.18
   3  -1   0   47.03    0.96
   3  -1   0   46.92    0.94
  -3   1   0   46.36    1.03
  -3   1   0   45.97    0.85
  -3   1   0   47.48    0.94
  -3   1   0   46.75    1.57
  -3   1   0   46.17    1.18
  -3   1   0   47.03    0.89
   2  -1   0   32.25    0.61
   2  -1   0   32.59    1.05
   2  -1   0   32.21    0.59
   2  -1   0   32.94    0.81
   2  -1   0   31.88    0.66
   2  -1   0   31.71    0.66
   2  -1   0   31.02    1.12
   2  -1   0   32.45    0.71
   2  -1   0   31.44    0.64
  -2   1   0   32.21    0.81
  -2   1   0   33.20    1.14
  -2   1   0   32.04    0.61
  -2   1   0   32.46    0.72
  -2   1   0   32.78    0.65
  -2   1   0   32.26    0.59
  -2   1   0   31.85    0.64
  -2   1   0   32.19    1.05
  -2   1   0   32.87    0.67
   1  -1   0    5.56    0.19
   1  -1   0    5.53    0.31
   1  -1   0    5.26    0.17
   1  -1   0    5.56    0.17
   1  -1   0    5.50    0.30
   1  -1   0    5.37    0.18
   1  -1   0    5.39    0.15
   1  -1   0    5.26    0.16
  -1   1   0    5.55    0.18
  -1   1   0    5.72    0.30
  -1   1   0    5.67    0.30
  -1   1   0    5.15    0.16
  -1   1   0    5.20    0.15
  -1   1   0    5.44    0.17
  -1   1   0    5.29    0.18
   0  -1   0   44.22    0.66
   0   1   0   46.24    0.67
   0   1   0   45.22    1.12
  -1  -1   0   82.40    1.19
  -1  -1   0   79.09    1.18
  -1  -1   0   79.64    1.21
  -1  -1   0   81.33    1.76
  -1  -1   0   81.11    2.01
  -1  -1   0   75.97    1.88
  -1  -1   0   84.01    1.22
  -1  -1   0   83.94    2.04
  -1  -1   0   83.96    1.21
   1   1   0   83.42    1.21
   1   1   0   82.92    1.22
   1   1   0   81.26    2.00
   1   1   0   84.40    1.76
   1   1   0   84.28    1.18
   1   1   0   82.60    1.21
   1   1   0   83.12    1.89
   1   1   0   84.14    1.18
   1   1   0   82.78    2.04
  -2  -1   0   53.73    0.91
  -2  -1   0   51.39    1.57
  -2  -1   0   50.31    1.48
  -2  -1   0   51.03    1.25
  -2  -1   0   52.61    0.90
  -2  -1   0   50.73    0.87
  -2  -1   0   51.46    0.85
  -2  -1   0   51.26    0.85
  -2  -1   0   52.39    1.01
   2   1   0   48.96    0.89
   2   1   0   51.99    0.91
   2   1   0   52.15    1.25
   2   1   0   51.66    0.84
   2   1   0   52.85    0.88
   2   1   0   51.76    1.00
   2   1   0   52.96    1.58
   2   1   0   51.99    1.51
  -3  -1   0   49.58    1.04
  -3  -1   0   47.83    0.87
  -3  -1   0   46.61    0.90
  -3  -1   0   48.76    1.28
   3   1   0   48.85    0.93
   3   1   0   48.94    0.96
   3   1   0   49.20    1.55
   3   1   0   45.86    1.67
   3   1   0   45.86    0.71
  -4  -1   0    1.68    0.21
  -4  -1   0    1.89    0.27
  -4  -1   0    2.11    0.22
  -4  -1   0    1.81    0.16
   4   1   0    1.96    0.24
   4   1   0    1.34    0.35
   4   1   0    1.93    0.20
   4   1   0    1.75    0.36
  -5  -1   0    5.10    0.36
  -5  -1   0    5.17    0.44
  -5  -1   0    5.42    0.35
  -5  -1   0    4.85    0.28
   5   1   0    5.00    0.55
   5   1   0    5.27    0.39
   5   1   0    5.33    0.34
   5   1   0    4.87    0.75
  -6  -1   0   14.60    0.55
  -6  -1   0   14.06    0.77
  -6  -1   0   13.62    0.55
  -6  -1   0   14.34    0.68
   6   1   0   15.90    1.43
   6   1   0   14.13    0.62
   6   1   0   14.14    0.62
   6   1   0   14.17    1.03
  -7  -1   0   21.96    0.74
  -7  -1   0   23.05    0.95
  -7  -1   0   22.05    0.78
  -7  -1   0   23.34    1.08
   7   1   0   21.59    0.85
   7   1   0   23.92    0.88
   7   1   0   22.30    1.40
   7   1   0   22.52    1.64
  -8  -1   0    9.88    0.72
  -8  -1   0    7.93    0.53
  -8  -1   0    9.67    0.80
  -8  -1   0    9.10    0.52
   8   1   0    9.17    0.62
   8   1   0    8.65    1.28
   8   1   0    8.52    0.64
   8   1   0    8.82    1.10
  -9  -1   0    0.18    0.21
  -9  -1   0    0.31    0.24
  -9  -1   0   -0.29    0.26
  -9  -1   0   -0.13    0.23
   9   1   0   -0.60    0.53
   9   1   0    0.08    0.24
   9   1   0    0.09    0.32
   9   1   0   -0.52    0.68
 -10  -1   0    3.59    0.46
 -10  -1   0    3.17    0.47
 -10  -1   0    3.45    0.53
 -10  -1   0    2.68    0.45
 -10  -1   0    1.97    0.45
  10   1   0    2.26    0.81
  10   1   0    4.12    0.61
  10   1   0    3.71    0.58
 -11  -1   0    1.81    0.48
 -11  -1   0    1.92    0.45
 -11  -1   0    1.70    0.44
 -11  -1   0    2.04    0.39
  11   1   0    1.83    0.44
  11   1   0    0.48    0.96
  11   1   0    2.04    0.52
 -12  -1   0    0.10    0.36
 -12  -1   0    0.25    0.42
  12   1   0    0.08    0.45
  12   1   0    0.03    0.43
  12  -2   0    2.84    0.58
 -12   2   0    2.18    0.48
 -12   2   0    2.85    0.54
  11  -2   0    0.33    0.40
  11  -2   0   -1.56    0.90
  11  -2   0   -0.06    0.38
 -11   2   0    0.01    0.37
 -11   2   0   -0.06    0.35
 -11   2   0    0.09    0.34
  10  -2   0    0.22    0.36
  10  -2   0    0.56    0.39
  10  -2   0   -0.35    0.62
 -10   2   0    0.53    0.36
 -10   2   0    0.44    0.31
 -10   2   0    0.34    0.35
   9  -2   0    0.06    0.61
   9  -2   0    0.84    0.38
   9  -2   0    0.87    0.31
  -9   2   0    0.58    0.28
  -9   2   0    1.06    0.36
  -9   2   0    0.57    0.27
  -9   2   0    0.79    0.25
   8  -2   0   -0.41    0.32
   8  -2   0    0.13    0.23
   8  -2   0   -1.14    0.66
   8  -2   0    0.22    0.31
  -8   2   0    0.17    0.21
  -8   2   0   -0.18    0.16
  -8   2   0    0.13    0.22
  -8   2   0   -0.28    0.22
   7  -2   0   67.03    2.23
   7  -2   0   72.10    1.74
   7  -2   0   72.28    3.14
   7  -2   0   65.99    1.62
  -7   2   0   68.49    1.49
  -7   2   0   71.68    2.03
  -7   2   0   70.58    1.58
  -7   2   0   70.71    1.85
   6  -2   0    1.24    0.25
   6  -2   0    0.86    0.60
   6  -2   0    0.68    0.27
   6  -2   0    0.67    0.25
  -6   2   0    0.73    0.23
  -6   2   0    0.67    0.18
  -6   2   0    0.79    0.17
  -6   2   0    0.68    0.24
   5  -2   0   -0.04    0.14
   5  -2   0   -0.08    0.42
   5  -2   0    0.11    0.13
   5  -2   0   -0.17    0.10
  -5   2   0    0.12    0.13
  -5   2   0   -0.19    0.11
  -5   2   0   -0.05    0.08
  -5   2   0   -0.11    0.10
   4  -2   0    5.65    0.35
   4  -2   0    6.08    0.84
   4  -2   0    6.13    0.40
   4  -2   0    5.48    0.33
  -4   2   0    5.90    0.36
  -4   2   0    5.78    0.29
  -4   2   0    5.80    0.36
  -4   2   0    5.68    0.30
   3  -2   0    4.89    0.29
   3  -2   0    5.42    0.56
   3  -2   0    5.28    0.23
   3  -2   0    5.48    0.53
   3  -2   0    4.93    0.27
  -3   2   0    5.56    0.33
  -3   2   0    5.09    0.23
  -3   2   0    5.25    0.30
  -3   2   0    5.33    0.27
   2  -2   0    0.38    0.10
   2  -2   0    0.55    0.12
   2  -2   0    0.46    0.10
   2  -2   0    0.74    0.22
   2  -2   0    0.43    0.09
   2  -2   0    0.46    0.19
  -2   2   0    0.47    0.10
  -2   2   0    0.45    0.16
  -2   2   0    0.52    0.11
  -2   2   0    0.41    0.09
  -2   2   0    0.30    0.08
   1  -2   0   11.75    0.29
   1  -2   0   13.09    0.51
   1  -2   0   12.70    0.58
   1  -2   0   12.04    0.28
   1  -2   0   12.26    0.31
   1  -2   0   11.90    0.47
   1  -2   0   11.10    0.32
   1  -2   0   11.87    0.32
   1  -2   0   12.05    0.34
  -1   2   0   11.55    0.29
  -1   2   0   12.63    0.57
  -1   2   0   11.75    0.31
  -1   2   0   11.53    0.44
  -1   2   0   12.12    0.32
  -1   2   0   12.21    0.47
  -1   2   0   11.44    0.34
  -1   2   0   11.96    0.31
   0  -2   0   22.65    0.47
   0  -2   0   23.59    0.43
   0  -2   0   22.44    0.45
   0  -2   0   23.75    0.79
   0  -2   0   23.34    0.61
   0  -2   0   23.55    0.46
   0  -2   0   23.45    0.45
   0  -2   0   24.55    0.79
   0   2   0   23.95    0.46
   0   2   0   23.10    0.46
   0   2   0   23.21    0.43
   0   2   0   23.01    0.66
   0   2   0   23.92    0.77
   0   2   0   23.50    0.45
   0   2   0   23.95    0.78
   0   2   0   23.23    0.46
   0   2   0   22.84    0.51
   0   2   0   23.38    0.46
  -1  -2   0  270.03    3.65
  -1  -2   0  262.59    3.63
  -1  -2   0  265.84    3.70
  -1  -2   0  267.11    6.11
  -1  -2   0  261.17    6.00
  -1  -2   0  264.67    5.99
  -1  -2   0  260.75    3.62
  -1  -2   0  267.21    5.38
  -1  -2   0  264.84    3.70
   1   2   0  270.69    3.62
   1   2   0  265.68    6.17
   1   2   0  260.67    3.70
   1   2   0  268.92    3.63
   1   2   0  261.71    6.19
   1   2   0  262.24    6.10
   1   2   0  268.51    5.37
   1   2   0  262.22    3.64
   1   2   0  269.99    3.70
  -2  -2   0   72.87    1.74
  -2  -2   0   73.20    1.17
  -2  -2   0   71.47    1.16
  -2  -2   0   70.20    1.19
  -2  -2   0   74.23    1.22
  -2  -2   0   69.55    2.00
  -2  -2   0   72.14    1.76
   2   2   0   71.32    1.20
   2   2   0   74.80    1.76
   2   2   0   72.43    2.00
   2   2   0   72.83    2.10
   2   2   0   71.32    1.21
   2   2   0   72.42    1.15
  -3  -2   0   88.90    1.44
  -3  -2   0   89.14    1.49
  -3  -2   0   88.29    1.44
  -3  -2   0   90.33    2.16
  -3  -2   0   90.01    2.15
   3   2   0   82.58    2.53
   3   2   0   88.97    2.57
   3   2   0   88.43    1.51
   3   2   0   88.16    1.52
  -4  -2   0    2.64    0.20
  -4  -2   0    2.64    0.24
  -4  -2   0    2.61    0.22
  -4  -2   0    2.35    0.29
   4   2   0    3.02    0.24
   4   2   0    1.94    0.45
   4   2   0    2.05    0.21
   4   2   0    1.92    0.40
   4   2   0    2.42    0.12
  -5  -2   0   15.77    0.52
  -5  -2   0   15.86    0.55
  -5  -2   0   15.74    0.62
  -5  -2   0   15.67    0.79
  -5  -2   0   16.68    0.55
   5   2   0   16.65    0.61
   5   2   0   17.06    1.26
   5   2   0   17.28    1.10
   5   2   0   16.22    0.62
  -6  -2   0    1.26    0.21
  -6  -2   0    0.71    0.23
  -6  -2   0    0.77    0.22
  -6  -2   0    1.04    0.25
  -6  -2   0    0.63    0.21
   6   2   0    0.79    0.21
   6   2   0    0.73    0.25
   6   2   0    1.01    0.56
   6   2   0    0.94    0.49
  -7  -2   0    0.98    0.22
  -7  -2   0    0.83    0.25
  -7  -2   0    1.37    0.30
  -7  -2   0    1.11    0.24
  -7  -2   0    1.71    0.30
   7   2   0    0.89    0.58
   7   2   0    0.97    0.65
   7   2   0    0.87    0.32
   7   2   0    1.26    0.29
  -8  -2   0    0.06    0.25
  -8  -2   0    0.15    0.24
  -8  -2   0    0.14    0.19
  -8  -2   0    0.07    0.22
  -8  -2   0    0.13    0.20
   8   2   0    0.00    0.21
   8   2   0    0.11    0.66
   8   2   0    0.29    0.28
   8   2   0   -0.33    0.52
  -9  -2   0   -0.02    0.28
  -9  -2   0    0.06    0.27
  -9  -2   0   -0.18    0.16
  -9  -2   0   -0.26    0.24
   9   2   0   -0.18    0.50
   9   2   0    0.02    0.22
   9   2   0   -0.95    0.57
   9   2   0   -0.15    0.30
 -10  -2   0    5.54    0.57
 -10  -2   0    4.70    0.47
 -10  -2   0    4.63    0.58
  10   2   0    4.52    0.58
  10   2   0    5.06    0.66
 -11  -2   0    1.04    0.44
 -11  -2   0    1.15    0.34
 -11  -2   0    1.18    0.40
 -11  -2   0    0.08    0.37
  11   2   0    0.97    0.38
  11   2   0    0.03    0.65
  11   2   0    0.78    0.43
 -12  -2   0    0.09    0.31
 -12  -2   0    0.30    0.38
  12   2   0    0.09    0.32
  12   2   0    0.03    0.41
  11  -3   0    2.41    0.56
  11  -3   0    2.31    0.55
 -11   3   0    1.58    0.36
 -11   3   0    1.83    0.50
 -11   3   0    2.14    0.52
  10  -3   0   -0.09    0.94
  10  -3   0    2.01    0.44
  10  -3   0    1.42    0.44
 -10   3   0    1.80    0.45
 -10   3   0    2.08    0.41
 -10   3   0    1.51    0.36
   9  -3   0    1.38    0.74
   9  -3   0    2.66    0.48
   9  -3   0    1.96    0.46
  -9   3   0    2.14    0.45
  -9   3   0    2.60    0.45
  -9   3   0    2.92    0.40
  -9   3   0    1.89    0.34
   8  -3   0    1.43    0.35
   8  -3   0    1.11    0.38
   8  -3   0    0.45    0.60
  -8   3   0    0.61    0.26
  -8   3   0    0.58    0.23
  -8   3   0    0.40    0.32
  -8   3   0    1.28    0.32
   7  -3   0   -0.05    0.28
   7  -3   0   -0.19    0.27
   7  -3   0    0.18    0.50
   7  -3   0    0.36    0.23
  -7   3   0    0.13    0.20
  -7   3   0    0.17    0.17
  -7   3   0    0.45    0.29
  -7   3   0    0.25    0.23
   6  -3   0    1.19    0.25
   6  -3   0    0.94    0.28
   6  -3   0    1.46    0.55
   6  -3   0    1.23    0.28
  -6   3   0    1.23    0.21
  -6   3   0    1.19    0.26
  -6   3   0    0.60    0.26
  -6   3   0    0.79    0.19
   5  -3   0    1.23    0.17
   5  -3   0    1.38    0.24
   5  -3   0    1.00    0.42
   5  -3   0    1.16    0.23
   5  -3   0    1.21    0.26
  -5   3   0    1.31    0.24
  -5   3   0    0.89    0.16
  -5   3   0    1.22    0.25
  -5   3   0    1.44    0.20
   4  -3   0   58.94    1.26
   4  -3   0   58.84    1.25
   4  -3   0   58.81    2.04
   4  -3   0   56.55    1.25
   4  -3   0   56.96    2.17
  -4   3   0   57.21    1.16
  -4   3   0   57.12    1.37
  -4   3   0   56.98    1.12
  -4   3   0   59.01    1.53
   3  -3   0    0.53    0.15
   3  -3   0    0.55    0.14
   3  -3   0    0.35    0.22
   3  -3   0    0.44    0.24
   3  -3   0    0.45    0.13
   3  -3   0    0.90    0.16
  -3   3   0    0.41    0.12
  -3   3   0    0.54    0.13
  -3   3   0    0.57    0.13
   2  -3   0    0.14    0.10
   2  -3   0    0.31    0.12
   2  -3   0    0.31    0.19
   2  -3   0    0.20    0.16
  -2   3   0    0.34    0.13
  -2   3   0    0.19    0.08
  -2   3   0    0.09    0.10
  -2   3   0    0.18    0.07
   1  -3   0   17.54    0.50
   1  -3   0   17.76    0.46
   1  -3   0   18.68    0.67
   1  -3   0   18.33    0.83
   1  -3   0   17.94    0.47
   1  -3   0   17.69    0.41
   1  -3   0   19.25    0.75
   1  -3   0   17.24    0.44
  -1   3   0   17.67    0.41
  -1   3   0   18.19    0.62
  -1   3   0   17.52    0.46
  -1   3   0   17.49    0.69
  -1   3   0   17.55    0.50
  -1   3   0   17.31    0.44
  -1   3   0   16.98    0.42
   0  -3   0  699.26   15.86
   0  -3   0  681.99    9.51
   0  -3   0  686.23    9.62
   0  -3   0  684.92   16.66
   0  -3   0  677.84    9.72
   0  -3   0  712.21   15.82
   0  -3   0  680.27    9.58
   0   3   0  687.12    9.84
   0   3   0  690.45    9.47
   0   3   0  686.25   14.30
   0   3   0  689.53   16.41
   0   3   0  687.65    9.57
   0   3   0  669.60    9.91
   0   3   0  682.73   16.12
   0   3   0  694.52   11.52
  -1  -3   0    0.28    0.08
  -1  -3   0    0.14    0.08
  -1  -3   0    0.04    0.08
  -1  -3   0    0.28    0.11
  -1  -3   0    0.13    0.06
  -1  -3   0    0.20    0.10
   1   3   0    0.19    0.08
   1   3   0    0.45    0.23
   1   3   0    0.09    0.10
   1   3   0    0.30    0.08
   1   3   0    0.14    0.09
   1   3   0    0.17    0.08
  -2  -3   0    9.12    0.56
  -2  -3   0    8.66    0.32
  -2  -3   0    8.88    0.41
  -2  -3   0    8.21    0.29
  -2  -3   0    8.33    0.30
  -2  -3   0    8.65    0.47
   2   3   0    8.61    0.32
   2   3   0    9.13    0.72
   2   3   0    9.14    0.40
   2   3   0    8.46    0.33
   2   3   0    9.06    0.52
  -3  -3   0    3.46    0.24
  -3  -3   0    3.59    0.25
  -3  -3   0    3.57    0.23
  -3  -3   0    3.56    0.34
  -3  -3   0    3.64    0.23
   3   3   0    3.88    0.52
   3   3   0    4.06    0.62
   3   3   0    3.87    0.24
   3   3   0    3.32    0.25
  -4  -3   0    5.51    0.29
  -4  -3   0    6.22    0.52
  -4  -3   0    5.86    0.31
  -4  -3   0    5.51    0.33
  -4  -3   0    5.58    0.33
   4   3   0    5.99    0.78
   4   3   0    5.55    0.32
   4   3   0    5.92    0.34
   4   3   0    5.85    0.75
  -5  -3   0    3.66    0.29
  -5  -3   0    3.56    0.29
  -5  -3   0    4.29    0.45
  -5  -3   0    3.75    0.29
  -5  -3   0    4.04    0.31
   5   3   0    3.89    0.36
   5   3   0    3.23    0.65
   5   3   0    3.60    0.18
   5   3   0    3.07    0.57
   5   3   0    3.61    0.34
  -6  -3   0   14.82    0.62
  -6  -3   0   14.33    0.55
  -6  -3   0   14.06    0.62
  -6  -3   0   14.49    0.57
  -6  -3   0   14.76    0.89
   6   3   0   14.65    0.65
   6   3   0   15.23    1.21
   6   3   0   15.28    1.26
   6   3   0   14.41    0.66
  -7  -3   0   33.65    1.44
  -7  -3   0   30.89    0.96
  -7  -3   0   30.45    1.08
  -7  -3   0   31.08    0.94
  -7  -3   0   32.70    0.95
   7   3   0   31.87    2.01
   7   3   0   32.50    1.05
   7   3   0   30.71    1.03
   7   3   0   33.07    1.90
  -8  -3   0   -0.02    0.27
  -8  -3   0    0.46    0.27
  -8  -3   0    0.53    0.24
  -8  -3   0    1.01    0.29
   8   3   0    0.75    0.32
   8   3   0    0.26    0.24
   8   3   0    0.04    0.62
   8   3   0   -0.17    0.45
  -9  -3   0    0.96    0.38
  -9  -3   0    1.78    0.38
  -9  -3   0    1.41    0.39
  -9  -3   0    1.67    0.32
   9   3   0    1.80    0.39
   9   3   0    1.13    0.40
   9   3   0    0.29    0.76
   9   3   0    1.32    0.78
 -10  -3   0    0.56    0.30
 -10  -3   0   -0.13    0.34
 -10  -3   0    0.30    0.31
 -10  -3   0    0.25    0.24
  10   3   0   -0.10    0.55
  10   3   0    0.49    0.39
  10   3   0    0.61    0.32
 -11  -3   0    1.29    0.49
 -11  -3   0    2.80    0.49
 -11  -3   0    2.77    0.54
 -11  -3   0    2.89    0.45
  11   3   0    2.53    0.58
  11   3   0    0.81    0.92
  11   3   0    2.99    0.53
 -12  -3   0    0.31    0.35
  12   3   0    0.47    0.36
  11  -4   0    2.25    0.49
  11  -4   0    1.25    0.50
 -11   4   0    0.89    0.47
 -11   4   0    1.63    0.44
 -11   4   0    1.27    0.46
  10  -4   0    0.70    0.34
  10  -4   0    1.05    0.42
 -10   4   0    1.14    0.41
 -10   4   0    0.70    0.42
 -10   4   0    1.25    0.39
   9  -4   0    0.55    0.30
   9  -4   0    0.55    0.37
   9  -4   0   -1.02    0.77
  -9   4   0    0.35    0.28
  -9   4   0    0.07    0.23
  -9   4   0    0.25    0.28
   8  -4   0   -0.05    0.56
   8  -4   0    0.61    0.35
   8  -4   0    0.27    0.24
  -8   4   0    0.10    0.20
  -8   4   0    0.31    0.24
  -8   4   0    0.37    0.26
  -8   4   0    0.04    0.23
   7  -4   0   45.10    1.33
   7  -4   0   42.64    2.33
   7  -4   0   43.69    1.33
  -7   4   0   46.10    1.48
  -7   4   0   43.75    1.14
  -7   4   0   38.49    1.14
  -7   4   0   45.66    1.50
   6  -4   0    2.34    0.24
   6  -4   0    2.15    0.38
   6  -4   0    1.49    0.56
   6  -4   0    2.88    0.37
   6  -4   0    2.41    0.39
  -6   4   0    2.42    0.36
  -6   4   0    2.49    0.32
  -6   4   0    1.92    0.29
  -6   4   0    1.77    0.30
   5  -4   0    3.25    0.33
   5  -4   0    3.32    0.26
   5  -4   0    1.89    0.51
   5  -4   0    2.98    0.35
   5  -4   0    3.77    0.34
  -5   4   0    2.88    0.33
  -5   4   0    3.35    0.30
  -5   4   0    2.39    0.33
  -5   4   0    3.14    0.27
   4  -4   0    2.35    0.29
   4  -4   0    2.20    0.22
   4  -4   0    1.50    0.39
   4  -4   0    2.46    0.31
   4  -4   0    1.85    0.47
   4  -4   0    2.08    0.27
  -4   4   0    2.26    0.25
  -4   4   0    2.18    0.28
  -4   4   0    2.07    0.24
  -4   4   0    2.05    0.27
   3  -4   0    6.41    0.36
   3  -4   0    6.19    0.35
   3  -4   0    6.13    0.37
   3  -4   0    6.20    0.46
   3  -4   0    6.80    0.67
   3  -4   0    5.71    0.68
  -3   4   0    5.88    0.37
  -3   4   0    6.64    0.33
  -3   4   0    6.33    0.34
   2  -4   0    0.66    0.25
   2  -4   0    0.68    0.16
   2  -4   0    0.76    0.15
   2  -4   0    0.49    0.22
   2  -4   0    0.84    0.24
  -2   4   0    0.58    0.14
  -2   4   0    0.94    0.15
  -2   4   0    0.50    0.16
  -2   4   0    0.70    0.13
   1  -4   0   17.74    0.91
   1  -4   0   18.32    0.69
   1  -4   0   18.07    0.52
   1  -4   0   17.71    0.52
  -1   4   0   18.15    0.56
  -1   4   0   18.46    0.49
  -1   4   0   17.82    0.78
  -1   4   0   18.33    0.64
  -1   4   0   17.97    0.48
  -1   4   0   17.78    0.45
   0  -4   0  186.77    4.70
   0  -4   0  185.63    2.85
   0  -4   0  192.38    4.27
   0  -4   0  187.20    2.79
   0   4   0  185.78    4.62
   0   4   0  185.99    2.76
   0   4   0  188.81    2.73
   0   4   0  190.81    2.82
   0   4   0  187.00    3.22
  -1  -4   0    0.40    0.13
  -1  -4   0    0.41    0.13
  -1  -4   0    0.35    0.13
  -1  -4   0    0.30    0.10
  -1  -4   0    0.41    0.15
  -1  -4   0    0.19    0.12
   1   4   0    0.53    0.26
   1   4   0    0.39    0.10
   1   4   0    0.41    0.11
   1   4   0    0.50    0.13
  -2  -4   0   17.73    0.51
  -2  -4   0   18.40    0.53
  -2  -4   0   18.54    0.75
  -2  -4   0   18.33    0.53
  -2  -4   0   18.38    0.81
  -2  -4   0   19.11    0.79
   2   4   0   18.21    0.53
   2   4   0   18.97    0.54
   2   4   0   18.42    0.51
   2   4   0   19.60    0.73
   2   4   0   18.95    1.01
  -3  -4   0   56.06    1.09
  -3  -4   0   55.92    1.13
  -3  -4   0   55.38    1.10
  -3  -4   0   55.27    1.57
  -3  -4   0   55.54    1.67
   3   4   0   56.43    1.55
   3   4   0   56.01    1.14
   3   4   0   56.44    1.15
   3   4   0   52.16    1.74
   3   4   0   55.60    2.07
  -4  -4   0    4.88    0.33
  -4  -4   0    4.87    0.34
  -4  -4   0    5.26    0.33
  -4  -4   0    4.98    0.47
  -4  -4   0    4.51    0.30
   4   4   0    4.50    0.34
   4   4   0    4.57    0.32
   4   4   0    4.90    0.85
   4   4   0    5.22    0.67
  -5  -4   0    1.89    0.25
  -5  -4   0    1.94    0.28
  -5  -4   0    1.34    0.30
  -5  -4   0    1.92    0.27
  -5  -4   0    1.68    0.25
   5   4   0    1.56    0.50
   5   4   0    1.76    0.46
   5   4   0    1.78    0.26
   5   4   0    1.32    0.27
  -6  -4   0    2.97    0.30
  -6  -4   0    2.51    0.33
  -6  -4   0    2.62    0.32
  -6  -4   0    1.84    0.36
  -6  -4   0    2.59    0.34
   6   4   0    2.86    0.38
   6   4   0    2.27    0.62
   6   4   0    1.92    0.49
   6   4   0    3.01    0.39
  -7  -4   0   16.78    0.71
  -7  -4   0   17.56    0.76
  -7  -4   0   16.53    1.09
  -7  -4   0   15.55    0.66
   7   4   0   17.18    0.79
   7   4   0   17.25    0.80
   7   4   0   17.03    1.57
   7   4   0   16.63    1.53
  -8  -4   0    0.02    0.18
  -8  -4   0   -0.07    0.29
  -8  -4   0   -0.01    0.26
  -8  -4   0    0.17    0.20
   8   4   0    0.29    0.30
   8   4   0   -0.30    0.67
   8   4   0    0.02    0.57
   8   4   0    0.20    0.30
  -9  -4   0    0.18    0.28
  -9  -4   0   -0.14    0.22
  -9  -4   0    0.14    0.29
  -9  -4   0   -0.22    0.20
   9   4   0   -0.73    0.51
   9   4   0   -0.42    0.62
   9   4   0   -0.48    0.27
   9   4   0   -0.10    0.31
 -10  -4   0    1.63    0.42
 -10  -4   0    1.73    0.35
 -10  -4   0    2.60    0.51
 -10  -4   0    0.43    0.41
  10   4   0    1.74    0.42
  10   4   0   -0.10    0.95
  10   4   0    2.18    0.52
  10   4   0    0.96    0.79
 -11  -4   0   -0.15    0.32
 -11  -4   0    0.07    0.34
 -11  -4   0    0.37    0.31
 -11  -4   0   -0.79    0.35
  11   4   0   -0.04    0.40
  11   4   0    0.30    0.42
  11   4   0   -0.07    0.59
 -12  -4   0    0.83    0.36
  12   4   0    0.86    0.39
  11  -5   0   -0.18    0.37
  11  -5   0    0.09    0.30
 -11   5   0    0.01    0.26
 -11   5   0   -0.11    0.40
  10  -5   0    0.90    0.45
  10  -5   0   -0.72    0.67
  10  -5   0    0.98    0.38
 -10   5   0    0.55    0.34
 -10   5   0    0.35    0.37
 -10   5   0    0.09    0.25
   9  -5   0   -0.32    0.34
   9  -5   0   -0.10    0.26
  -9   5   0   -0.27    0.34
  -9   5   0    0.14    0.24
  -9   5   0    0.21    0.23
   8  -5   0    0.06    0.32
   8  -5   0   -1.31    0.66
   8  -5   0    0.23    0.25
  -8   5   0    0.04    0.19
  -8   5   0    0.01    0.17
  -8   5   0   -0.06    0.32
  -8   5   0    0.09    0.28
   7  -5   0    5.69    0.60
   7  -5   0    2.98    0.89
   7  -5   0    4.85    0.59
  -7   5   0    4.94    0.58
  -7   5   0    5.78    0.50
  -7   5   0    4.91    0.52
  -7   5   0    5.53    0.68
   6  -5   0    4.28    0.41
   6  -5   0    4.20    0.33
   6  -5   0    3.94    0.48
   6  -5   0    3.05    0.80
   6  -5   0    4.43    0.51
  -6   5   0    3.98    0.48
  -6   5   0    4.24    0.45
  -6   5   0    4.23    0.49
  -6   5   0    4.51    0.42
   5  -5   0    0.80    0.35
   5  -5   0    1.42    0.58
   5  -5   0    1.48    0.26
   5  -5   0    1.21    0.26
   5  -5   0    1.42    0.31
  -5   5   0    1.05    0.21
  -5   5   0    1.46    0.25
  -5   5   0    1.06    0.28
  -5   5   0    1.64    0.23
   4  -5   0   21.90    1.34
   4  -5   0   21.99    0.76
   4  -5   0   22.15    0.76
   4  -5   0   20.17    0.72
   4  -5   0   22.36    1.39
  -4   5   0   21.79    0.68
  -4   5   0   21.46    0.80
  -4   5   0   22.65    0.68
   3  -5   0    0.21    0.13
   3  -5   0    0.20    0.20
   3  -5   0    0.32    0.14
   3  -5   0    0.22    0.29
   3  -5   0    0.36    0.32
  -3   5   0    0.11    0.11
  -3   5   0    0.10    0.11
  -3   5   0    0.22    0.14
   2  -5   0   85.79    1.62
   2  -5   0   85.97    2.47
   2  -5   0   86.02    1.63
   2  -5   0   87.16    2.77
  -2   5   0   85.55    1.52
  -2   5   0   88.00    1.57
  -2   5   0   86.54    1.79
  -2   5   0   84.61    2.36
   1  -5   0  160.13    3.88
   1  -5   0  158.76    2.60
   1  -5   0  165.83    4.38
   1  -5   0  163.52    2.57
  -1   5   0  157.44    2.43
  -1   5   0  158.86    2.54
  -1   5   0  159.42    2.90
  -1   5   0  160.45    2.48
  -1   5   0  160.72    4.07
   0  -5   0   18.85    0.57
   0  -5   0   18.49    0.59
   0  -5   0   17.80    0.56
   0  -5   0   19.30    1.02
   0   5   0   18.45    0.50
   0   5   0   18.71    0.95
   0   5   0   19.10    0.57
   0   5   0   19.07    0.55
   0   5   0   18.50    0.59
  -1  -5   0  175.99    2.73
  -1  -5   0  176.83    4.51
  -1  -5   0  177.90    4.09
  -1  -5   0  172.33    2.77
  -1  -5   0  172.61    2.74
   1   5   0  179.85    2.71
   1   5   0  176.49    2.75
   1   5   0  177.42    4.64
   1   5   0  174.81    2.66
  -2  -5   0   19.35    0.58
  -2  -5   0   18.47    0.58
  -2  -5   0   20.56    0.92
  -2  -5   0   18.83    0.83
  -2  -5   0   19.41    0.59
  -2  -5   0   20.70    0.92
   2   5   0   19.32    0.60
   2   5   0   19.41    1.12
   2   5   0   19.46    0.59
   2   5   0   19.68    0.56
  -3  -5   0    0.84    0.19
  -3  -5   0    0.29    0.20
  -3  -5   0    0.55    0.17
  -3  -5   0    0.56    0.14
  -3  -5   0    0.74    0.16
   3   5   0    0.45    0.17
   3   5   0    0.91    0.51
   3   5   0    0.95    0.18
  -4  -5   0   11.92    0.48
  -4  -5   0   12.28    0.63
  -4  -5   0   11.39    0.48
  -4  -5   0   11.49    0.75
  -4  -5   0   11.76    0.50
   4   5   0   12.48    0.55
   4   5   0   11.64    0.51
   4   5   0   11.70    0.84
   4   5   0   11.98    1.04
  -5  -5   0    0.48    0.19
  -5  -5   0    0.18    0.19
  -5  -5   0    0.41    0.19
  -5  -5   0    0.27    0.13
  -5  -5   0    0.42    0.21
   5   5   0    0.50    0.37
   5   5   0    0.49    0.23
   5   5   0    0.81    0.63
   5   5   0    0.53    0.23
  -6  -5   0   29.15    0.94
  -6  -5   0   27.16    1.31
  -6  -5   0   29.75    0.91
  -6  -5   0   28.81    0.89
  -6  -5   0   28.82    1.01
   6   5   0   28.04    0.94
   6   5   0   29.28    0.96
   6   5   0   31.22    1.95
   6   5   0   29.87    1.68
  -7  -5   0    8.64    0.56
  -7  -5   0    7.89    0.52
  -7  -5   0    7.25    0.48
  -7  -5   0    8.27    0.91
   7   5   0    7.96    0.60
   7   5   0    7.59    0.60
   7   5   0    7.77    1.17
   7   5   0    6.48    1.11
  -8  -5   0   25.07    1.46
  -8  -5   0   22.38    0.87
  -8  -5   0   24.39    0.90
  -8  -5   0   23.52    0.93
   8   5   0   26.11    1.88
   8   5   0   23.41    2.00
   8   5   0   27.43    1.08
   8   5   0   26.34    1.04
  -9  -5   0    0.25    0.37
  -9  -5   0    1.28    0.38
  -9  -5   0    0.79    0.34
  -9  -5   0    0.42    0.31
   9   5   0   -0.87    0.84
   9   5   0    0.38    0.48
   9   5   0    1.16    0.41
   9   5   0    1.15    0.41
 -10  -5   0    0.75    0.36
 -10  -5   0   -0.26    0.38
 -10  -5   0    0.62    0.39
 -10  -5   0    0.86    0.36
  10   5   0   -0.95    0.93
  10   5   0   -0.18    0.65
  10   5   0    0.45    0.39
  10   5   0    0.37    0.38
 -11  -5   0   -0.17    0.25
 -11  -5   0    0.23    0.36
 -11  -5   0   -0.50    0.29
  11   5   0   -0.37    0.73
  11   5   0   -0.17    0.38
  11   5   0   -0.17    0.38
 -11   6   0   -0.35    0.41
  10  -6   0    0.03    0.40
  10  -6   0   -0.08    0.28
 -10   6   0   -0.13    0.30
 -10   6   0    0.21    0.28
 -10   6   0   -0.19    0.41
   9  -6   0    0.49    0.30
   9  -6   0    1.05    0.45
  -9   6   0    0.58    0.30
  -9   6   0    0.51    0.27
  -9   6   0    0.39    0.32
   8  -6   0    0.71    0.31
   8  -6   0    0.47    0.28
  -8   6   0    0.21    0.32
  -8   6   0   -0.05    0.25
  -8   6   0    0.20    0.27
   7  -6   0    6.18    0.62
   7  -6   0    6.00    0.62
   7  -6   0    3.30    0.89
  -7   6   0    5.84    0.45
  -7   6   0    5.94    0.57
  -7   6   0    6.28    0.63
  -7   6   0    5.39    0.47
   6  -6   0    0.66    0.33
   6  -6   0    0.37    0.32
   6  -6   0   -0.25    0.57
  -6   6   0    0.49    0.21
  -6   6   0    0.66    0.31
  -6   6   0    0.24    0.29
  -6   6   0    0.60    0.22
   5  -6   0   25.11    1.55
   5  -6   0   25.51    0.88
   5  -6   0   23.90    1.64
   5  -6   0   23.98    0.88
   5  -6   0   23.06    0.89
  -5   6   0   24.54    1.02
  -5   6   0   23.89    0.96
  -5   6   0   23.82    0.81
  -5   6   0   25.52    0.81
   4  -6   0   18.17    0.72
   4  -6   0   17.25    1.34
   4  -6   0   18.07    1.28
   4  -6   0   18.32    0.73
   4  -6   0   18.66    0.75
  -4   6   0   18.63    0.80
  -4   6   0   17.56    0.64
  -4   6   0   17.02    0.64
   3  -6   0   -0.09    0.12
   3  -6   0    0.28    0.31
   3  -6   0   -0.12    0.16
   3  -6   0   -0.06    0.25
  -3   6   0    0.13    0.14
  -3   6   0    0.20    0.16
  -3   6   0   -0.04    0.16
   2  -6   0    7.96    0.82
   2  -6   0    7.51    0.69
   2  -6   0    8.27    0.44
   2  -6   0    7.74    0.45
  -2   6   0    8.40    0.62
  -2   6   0    8.02    0.43
  -2   6   0    7.88    0.38
  -2   6   0    7.44    0.43
   1  -6   0   12.39    0.51
   1  -6   0   13.00    0.94
   1  -6   0   13.59    0.54
   1  -6   0   12.62    0.63
  -1   6   0   13.78    0.45
  -1   6   0   12.73    0.53
  -1   6   0   13.27    0.51
  -1   6   0   13.07    0.49
  -1   6   0   12.59    0.83
   0  -6   0   40.78    1.11
   0  -6   0   40.19    0.99
   0  -6   0   39.51    0.96
   0  -6   0   40.55    1.69
   0   6   0   40.34    1.03
   0   6   0   40.82    0.95
   0   6   0   41.35    1.65
   0   6   0   39.87    0.92
   0   6   0   40.69    0.86
  -1  -6   0    5.86    0.39
  -1  -6   0    6.03    0.37
  -1  -6   0    5.83    0.38
  -1  -6   0    6.08    0.68
   1   6   0    5.97    0.36
   1   6   0    5.71    0.69
   1   6   0    6.04    0.32
   1   6   0    5.89    0.37
   1   6   0    6.03    0.34
  -2  -6   0    3.04    0.11
  -2  -6   0    3.28    0.51
  -2  -6   0    2.86    0.30
  -2  -6   0    3.11    0.27
  -2  -6   0    3.15    0.28
  -2  -6   0    2.42    0.33
  -2  -6   0    3.57    0.52
   2   6   0    3.19    0.30
   2   6   0    2.87    0.27
   2   6   0    3.21    0.28
   2   6   0    3.20    0.65
  -3  -6   0    4.23    0.49
  -3  -6   0    3.90    0.35
  -3  -6   0    4.12    0.50
  -3  -6   0    3.94    0.32
  -3  -6   0    3.71    0.32
   3   6   0    3.48    0.65
   3   6   0    4.33    0.36
   3   6   0    3.74    0.33
   3   6   0    4.07    0.35
  -4  -6   0    4.97    0.36
  -4  -6   0    6.04    0.62
  -4  -6   0    5.88    0.53
  -4  -6   0    5.59    0.36
  -4  -6   0    6.65    0.45
   4   6   0    5.59    0.44
   4   6   0    5.84    0.39
   4   6   0    6.60    1.12
  -5  -6   0   -0.06    0.14
  -5  -6   0    0.00    0.27
  -5  -6   0    0.02    0.20
  -5  -6   0    0.04    0.21
  -5  -6   0   -0.10    0.18
   5   6   0    0.02    0.15
   5   6   0    0.21    0.23
   5   6   0    0.01    0.48
  -6  -6   0    3.33    0.37
  -6  -6   0    2.48    0.43
  -6  -6   0    3.11    0.38
  -6  -6   0    3.02    0.42
   6   6   0    3.02    0.95
   6   6   0    2.94    0.57
   6   6   0    3.84    0.46
   6   6   0    3.71    0.46
  -7  -6   0    0.03    0.19
  -7  -6   0    0.13    0.33
  -7  -6   0    0.16    0.20
  -7  -6   0    0.37    0.20
   7   6   0   -0.48    0.55
   7   6   0    0.30    0.23
   7   6   0    0.53    0.31
   7   6   0    0.33    0.44
  -8  -6   0   -0.02    0.21
  -8  -6   0    0.06    0.20
  -8  -6   0    0.19    0.21
  -8  -6   0   -0.52    0.31
   8   6   0    0.61    0.52
   8   6   0    0.08    0.30
   8   6   0    0.29    0.33
   8   6   0   -1.20    0.78
  -9  -6   0    0.40    0.25
  -9  -6   0    0.84    0.37
  -9  -6   0    1.01    0.31
  -9  -6   0   -0.18    0.37
   9   6   0   -1.53    0.84
   9   6   0    0.62    0.32
   9   6   0    0.79    0.32
   9   6   0    0.57    0.56
 -10  -6   0   -0.42    0.39
 -10  -6   0    0.04    0.31
 -10  -6   0    0.23    0.32
 -10  -6   0   -0.05    0.24
  10   6   0    0.43    0.62
  10   6   0    0.41    0.39
  10   6   0    0.53    0.41
 -11  -6   0    0.69    0.37
 -11  -6   0    1.07    0.42
  11   6   0    0.93    0.48
  11   6   0    1.17    0.78
  11   6   0    1.21    0.53
  10  -7   0    0.60    0.44
  10  -7   0    0.10    0.31
 -10   7   0   -0.51    0.35
 -10   7   0    0.15    0.35
   9  -7   0    0.38    0.38
   9  -7   0    0.55    0.42
  -9   7   0    0.29    0.33
  -9   7   0    0.05    0.35
  -9   7   0   -0.55    0.35
   8  -7   0    1.04    0.42
   8  -7   0    1.32    0.43
  -8   7   0    0.93    0.35
  -8   7   0    0.62    0.27
  -8   7   0    1.12    0.33
   7  -7   0    0.44    0.33
   7  -7   0   -1.26    0.63
   7  -7   0    0.35    0.34
  -7   7   0    0.37    0.28
  -7   7   0    0.45    0.28
  -7   7   0    0.23    0.31
   6  -7   0    3.17    0.50
   6  -7   0    2.17    0.75
   6  -7   0    3.33    0.49
  -6   7   0    3.40    0.43
  -6   7   0    3.81    0.47
  -6   7   0    3.16    0.48
  -6   7   0    2.63    0.44
   5  -7   0   -0.09    0.32
   5  -7   0   -0.06    0.26
   5  -7   0   -0.25    0.25
   5  -7   0   -0.17    0.21
   5  -7   0   -0.81    0.46
  -5   7   0   -0.12    0.24
  -5   7   0   -0.55    0.19
  -5   7   0   -0.47    0.22
   4  -7   0    4.22    0.47
   4  -7   0    2.93    0.59
   4  -7   0    4.32    0.49
   4  -7   0    2.89    0.57
   4  -7   0    4.16    0.48
  -4   7   0    4.15    0.35
  -4   7   0    3.98    0.43
  -4   7   0    4.24    0.50
   3  -7   0    3.68    0.36
   3  -7   0    3.91    0.41
   3  -7   0    3.19    0.53
   3  -7   0    2.27    0.57
  -3   7   0    3.93    0.39
  -3   7   0    4.03    0.37
  -3   7   0    3.81    0.34
   2  -7   0   -0.06    0.13
   2  -7   0   -0.11    0.26
   2  -7   0   -0.06    0.18
   2  -7   0    0.17    0.29
  -2   7   0   -0.10    0.15
  -2   7   0    0.00    0.14
  -2   7   0    0.06    0.26
  -2   7   0   -0.06    0.15
   1  -7   0    3.68    0.36
   1  -7   0    1.99    0.43
   1  -7   0    3.50    0.31
  -1   7   0    3.16    0.54
  -1   7   0    3.28    0.12
  -1   7   0    3.82    0.29
  -1   7   0    2.87    0.32
  -1   7   0    3.66    0.29
  -1   7   0    3.15    0.34
   0  -7   0   11.56    0.54
   0  -7   0   12.45    1.07
   0  -7   0   12.01    0.56
   0  -7   0   11.47    0.47
   0   7   0   12.64    0.52
   0   7   0   12.05    0.51
   0   7   0   12.55    1.01
   0   7   0   12.58    0.56
   0   7   0   12.26    0.46
  -1  -7   0   11.18    0.95
  -1  -7   0    9.90    0.47
  -1  -7   0   10.17    0.49
  -1  -7   0    9.70    0.38
  -1  -7   0    9.01    0.46
   1   7   0    9.48    0.42
   1   7   0    9.99    0.51
   1   7   0   10.36    0.51
   1   7   0    9.35    0.91
   1   7   0   10.44    0.49
  -2  -7   0   19.32    0.87
  -2  -7   0   20.95    0.70
  -2  -7   0   20.95    0.48
  -2  -7   0   20.75    0.72
  -2  -7   0   22.90    1.25
  -2  -7   0   22.13    0.77
   2   7   0   22.98    1.51
   2   7   0   22.26    0.73
   2   7   0   22.13    0.74
   2   7   0   22.12    0.67
  -3  -7   0    0.39    0.28
  -3  -7   0    0.26    0.22
  -3  -7   0    0.35    0.27
  -3  -7   0    0.41    0.18
   3   7   0    0.50    0.63
   3   7   0    0.29    0.19
   3   7   0    0.27    0.22
   3   7   0    0.23    0.20
  -4  -7   0    5.20    0.64
  -4  -7   0    4.96    0.38
  -4  -7   0    4.84    0.58
  -4  -7   0    5.02    0.40
  -4  -7   0    5.34    0.45
   4   7   0    4.37    0.43
   4   7   0    5.13    0.40
   4   7   0    5.93    1.00
   4   7   0    4.83    0.43
  -5  -7   0    0.66    0.26
  -5  -7   0    1.01    0.37
  -5  -7   0    1.17    0.29
  -5  -7   0    0.79    0.30
  -5  -7   0    1.08    0.30
   5   7   0    1.17    0.31
   5   7   0    0.87    0.62
   5   7   0    0.92    0.25
   5   7   0    1.22    0.30
  -6  -7   0    7.34    0.58
  -6  -7   0    6.88    0.48
  -6  -7   0    6.15    0.78
  -6  -7   0    6.72    0.49
   6   7   0    7.40    0.58
   6   7   0    7.09    0.58
   6   7   0    6.35    1.19
  -7  -7   0    3.78    0.47
  -7  -7   0    2.69    0.50
  -7  -7   0    4.75    0.44
  -7  -7   0    4.24    0.43
   7   7   0    3.38    0.49
   7   7   0    2.98    0.92
   7   7   0    3.86    0.52
  -8  -7   0    0.52    0.33
  -8  -7   0    0.50    0.33
  -8  -7   0    0.26    0.30
  -8  -7   0   -0.04    0.28
   8   7   0    0.57    0.28
   8   7   0   -0.11    0.68
   8   7   0    0.21    0.33
  -9  -7   0   -0.20    0.27
  -9  -7   0   -0.21    0.31
  -9  -7   0    0.23    0.32
  -9  -7   0   -0.10    0.31
   9   7   0    0.28    0.37
   9   7   0   -0.37    0.32
 -10  -7   0    0.40    0.41
 -10  -7   0    0.23    0.33
 -10  -7   0   -0.55    0.40
 -10  -7   0    0.28    0.36
  10   7   0    0.63    0.35
  10   7   0    0.16    0.40
  11   7   0   -0.18    0.42
   9  -8   0    0.24    0.41
   9  -8   0    0.15    0.38
  -9   8   0   -0.32    0.30
  -9   8   0    0.19    0.30
  -9   8   0    0.07    0.24
   8  -8   0    0.24    0.30
   8  -8   0    0.13    0.27
  -8   8   0   -0.59    0.33
  -8   8   0    0.28    0.36
  -8   8   0    0.58    0.35
   7  -8   0    0.52    0.36
   7  -8   0    0.73    0.37
  -7   8   0    0.36    0.24
  -7   8   0   -0.11    0.24
  -7   8   0    0.37    0.26
   6  -8   0    0.10    0.30
   6  -8   0    0.00    0.30
  -6   8   0   -0.08    0.16
  -6   8   0   -0.13    0.27
  -6   8   0    0.35    0.21
  -6   8   0   -0.10    0.30
   5  -8   0    4.74    0.54
   5  -8   0    3.89    0.52
   5  -8   0    4.96    0.54
   5  -8   0    3.01    0.62
  -5   8   0    4.37    0.43
  -5   8   0    3.61    0.48
  -5   8   0    5.27    0.49
   4  -8   0    3.33    0.46
   4  -8   0    2.58    0.63
   4  -8   0    2.36    0.66
   4  -8   0    3.73    0.52
   4  -8   0    4.18    0.50
  -4   8   0    3.66    0.43
  -4   8   0    3.04    0.41
  -4   8   0    3.63    0.36
   3  -8   0    4.17    0.47
   3  -8   0    2.71    0.53
   3  -8   0    5.46    0.96
   3  -8   0    4.23    0.49
  -3   8   0    4.43    0.49
  -3   8   0    4.08    0.44
  -3   8   0    4.65    0.42
   2  -8   0    3.12    0.41
   2  -8   0    2.30    0.60
   2  -8   0    3.50    0.43
   2  -8   0    2.07    0.41
  -2   8   0    2.85    0.35
  -2   8   0    2.45    0.33
  -2   8   0    2.99    0.52
  -2   8   0    3.22    0.36
   1  -8   0    1.49    0.51
   1  -8   0    2.40    0.35
   1  -8   0    1.90    0.30
  -1   8   0    2.06    0.52
  -1   8   0    2.28    0.27
  -1   8   0    2.05    0.28
  -1   8   0    1.93    0.32
  -1   8   0    1.90    0.29
   0  -8   0    0.07    0.15
   0  -8   0    0.17    0.18
   0  -8   0    0.10    0.37
   0   8   0   -0.09    0.43
   0   8   0    0.05    0.15
   0   8   0    0.00    0.18
   0   8   0   -0.11    0.20
   0   8   0    0.13    0.15
  -1  -8   0    1.59    0.27
  -1  -8   0    1.84    0.33
  -1  -8   0    1.10    0.42
   1   8   0    1.45    0.53
   1   8   0    2.16    0.27
   1   8   0    1.44    0.23
   1   8   0    1.74    0.26
   1   8   0    2.04    0.32
  -2  -8   0    0.21    0.10
  -2  -8   0    0.19    0.19
  -2  -8   0   -0.11    0.16
  -2  -8   0   -0.07    0.19
  -2  -8   0    0.17    0.33
   2   8   0    0.13    0.17
   2   8   0    0.15    0.23
   2   8   0    0.17    0.47
   2   8   0   -0.01    0.15
   2   8   0   -0.03    0.19
  -3  -8   0    0.03    0.25
  -3  -8   0    0.29    0.18
  -3  -8   0    0.14    0.24
  -3  -8   0    0.08    0.32
   3   8   0   -0.20    0.17
   3   8   0    0.05    0.66
   3   8   0   -0.02    0.15
   3   8   0    0.02    0.24
  -4  -8   0    4.21    0.38
  -4  -8   0    2.90    0.46
  -4  -8   0    2.66    0.46
  -4  -8   0    4.09    0.47
   4   8   0    4.30    0.47
   4   8   0    3.66    0.38
   4   8   0    3.77    0.84
   4   8   0    3.73    0.40
  -5  -8   0    8.10    0.85
  -5  -8   0    9.12    0.58
  -5  -8   0    8.65    0.88
  -5  -8   0    9.12    0.59
  -5  -8   0    9.23    0.62
   5   8   0    9.73    0.61
   5   8   0    8.76    0.60
   5   8   0    9.05    1.27
   5   8   0    9.68    0.62
  -6  -8   0    2.21    0.42
  -6  -8   0    2.71    0.40
  -6  -8   0    1.77    0.50
  -6  -8   0    2.06    0.34
   6   8   0    2.64    0.44
   6   8   0    2.58    0.40
   6   8   0    1.63    0.79
   6   8   0    2.51    0.42
  -7  -8   0    0.97    0.37
  -7  -8   0    1.16    0.41
  -7  -8   0    1.33    0.36
  -7  -8   0    0.87    0.35
   7   8   0    1.14    0.33
   7   8   0    1.52    0.41
   7   8   0    0.48    1.00
  -8  -8   0    0.74    0.50
  -8  -8   0    1.21    0.34
  -8  -8   0    1.18    0.38
  -8  -8   0    2.38    0.45
   8   8   0    1.03    0.88
   8   8   0    2.09    0.47
   8   8   0    1.32    0.37
  -9  -8   0    0.33    0.29
  -9  -8   0    0.00    0.32
  -9  -8   0   -0.45    0.42
  -9  -8   0    0.09    0.31
   9   8   0   -0.03    0.26
   9   8   0   -0.09    0.36
 -10  -8   0    0.16    0.53
 -10  -8   0    0.27    0.37
  10   8   0   -0.05    0.40
  10   8   0    0.10    0.32
   8  -9   0    1.20    0.41
   8  -9   0    0.33    0.41
  -8   9   0    0.44    0.37
  -8   9   0    0.86    0.41
  -8   9   0    0.04    0.44
   7  -9   0    6.99    0.74
   7  -9   0    5.53    0.70
  -7   9   0    3.91    0.59
  -7   9   0    7.06    0.63
  -7   9   0    6.20    0.64
   6  -9   0   -0.13    0.31
   6  -9   0    0.29    0.36
  -6   9   0    0.09    0.21
  -6   9   0   -0.28    0.31
  -6   9   0   -0.09    0.29
   5  -9   0    1.55    0.40
   5  -9   0    1.35    0.41
   5  -9   0    1.57    0.41
   5  -9   0    0.65    0.57
  -5   9   0    0.99    0.30
  -5   9   0    1.21    0.35
  -5   9   0    1.54    0.35
   4  -9   0    0.79    0.35
   4  -9   0    0.10    0.37
   4  -9   0    0.25    0.41
   4  -9   0    0.64    0.33
  -4   9   0    0.23    0.27
  -4   9   0    0.36    0.24
  -4   9   0    0.43    0.27
   3  -9   0   -0.46    0.46
   3  -9   0    0.13    0.27
   3  -9   0   -0.11    0.18
  -3   9   0   -0.01    0.15
  -3   9   0   -0.20    0.21
  -3   9   0   -0.01    0.24
   2  -9   0    4.07    0.43
   2  -9   0    4.69    0.52
   2  -9   0    2.92    0.68
  -2   9   0    4.60    0.50
  -2   9   0    4.32    0.45
  -2   9   0    4.48    0.48
  -2   9   0    6.23    0.77
   1  -9   0   37.41    2.09
   1  -9   0   37.80    1.16
   1  -9   0   37.69    1.17
  -1   9   0   36.91    1.75
  -1   9   0   37.30    1.06
  -1   9   0   36.66    1.18
  -1   9   0   36.05    0.95
  -1   9   0   34.54    1.04
   0  -9   0    0.78    0.32
   0  -9   0    0.74    0.49
   0  -9   0    0.62    0.30
   0   9   0    1.10    0.24
   0   9   0    0.98    0.56
   0   9   0    1.77    0.30
   0   9   0    0.98    0.25
   0   9   0    1.14    0.27
  -1  -9   0   57.27    2.45
  -1  -9   0   57.64    1.44
  -1  -9   0   56.59    1.47
   1   9   0   57.06    1.49
   1   9   0   56.14    1.25
   1   9   0   55.01    1.37
   1   9   0   57.14    1.36
   1   9   0   53.09    2.35
  -2  -9   0   -0.26    0.35
  -2  -9   0   -0.11    0.24
  -2  -9   0   -0.10    0.26
   2   9   0    0.09    0.20
   2   9   0    0.27    0.21
   2   9   0    0.70    0.52
   2   9   0   -0.04    0.24
   2   9   0   -0.07    0.16
  -3  -9   0    2.31    0.50
  -3  -9   0    4.05    0.48
  -3  -9   0    3.94    0.44
  -3  -9   0    3.79    0.49
   3   9   0    4.41    0.47
   3   9   0    3.76    0.39
   3   9   0    3.90    0.39
   3   9   0    3.43    0.81
   3   9   0    3.54    0.42
  -4  -9   0   -0.10    0.26
  -4  -9   0    0.03    0.22
  -4  -9   0    0.07    0.24
   4   9   0   -0.06    0.18
   4   9   0   -0.35    0.16
   4   9   0   -0.31    0.74
   4   9   0   -0.10    0.21
  -5  -9   0    0.52    0.24
  -5  -9   0    0.40    0.25
  -5  -9   0    0.00    0.36
   5   9   0    0.48    0.31
   5   9   0    0.51    0.27
   5   9   0    0.25    0.23
   5   9   0    0.01    0.84
  -6  -9   0   -0.44    0.35
  -6  -9   0    0.27    0.23
  -6  -9   0    0.43    0.33
  -6  -9   0    0.13    0.28
   6   9   0   -0.55    0.63
   6   9   0    0.12    0.29
   6   9   0    0.02    0.21
   6   9   0    0.03    0.29
  -7  -9   0    3.11    0.49
  -7  -9   0    2.39    0.42
  -7  -9   0    2.03    0.45
  -7  -9   0    1.02    0.51
   7   9   0    2.53    0.47
   7   9   0    2.62    0.44
   7   9   0    0.99    1.12
   7   9   0    2.70    0.51
  -8  -9   0    1.24    0.42
  -8  -9   0    1.05    0.40
  -8  -9   0    0.09    0.36
  -8  -9   0    0.77    0.34
   8   9   0    1.07    0.41
   8   9   0   -1.92    0.98
   8   9   0    0.31    0.29
   8   9   0    0.63    0.41
  -9  -9   0   -0.31    0.49
  -9  -9   0    1.10    0.45
  -9  -9   0    0.69    0.40
   9   9   0    0.02    0.39
   9   9   0   -1.60    0.78
   9   9   0    0.34    0.42
   9   9   0   -0.25    0.41
  -8  10   0   -0.52    0.42
   7 -10   0    3.08    0.57
   7 -10   0    3.00    0.60
  -7  10   0    0.99    0.47
  -7  10   0    2.56    0.51
  -7  10   0    2.44    0.42
   6 -10   0    0.94    0.42
   6 -10   0    0.04    0.27
  -6  10   0   -0.30    0.34
  -6  10   0    0.11    0.30
  -6  10   0    0.26    0.35
   5 -10   0   -0.23    0.54
   5 -10   0    0.43    0.36
   5 -10   0    0.50    0.34
  -5  10   0   -0.08    0.27
  -5  10   0    0.20    0.26
  -5  10   0    0.48    0.27
   4 -10   0    1.18    0.66
   4 -10   0    2.59    0.49
   4 -10   0    1.92    0.40
   4 -10   0    2.36    0.59
  -4  10   0    1.69    0.39
  -4  10   0    2.44    0.42
  -4  10   0    1.89    0.34
   3 -10   0   -0.36    0.47
   3 -10   0    0.21    0.30
   3 -10   0   -0.70    0.49
   3 -10   0    0.39    0.26
  -3  10   0    0.13    0.25
  -3  10   0    0.57    0.31
  -3  10   0    0.36    0.29
   2 -10   0    4.65    0.48
   2 -10   0    4.73    0.56
  -2  10   0    3.82    0.40
  -2  10   0    4.83    0.55
  -2  10   0    4.55    0.51
   1 -10   0    0.13    0.37
   1 -10   0    0.77    0.31
   1 -10   0    0.40    0.30
  -1  10   0    0.70    0.30
  -1  10   0    0.84    0.26
  -1  10   0    0.84    0.26
  -1  10   0    0.35    0.22
  -1  10   0    1.44    0.51
   0 -10   0    2.06    0.37
   0 -10   0    2.01    0.40
   0 -10   0    0.98    0.54
   0  10   0    1.85    0.29
   0  10   0    1.64    0.29
   0  10   0    1.67    0.61
   0  10   0    1.86    0.36
   0  10   0    1.51    0.35
  -1 -10   0    2.98    0.43
  -1 -10   0    2.46    0.43
  -1 -10   0    1.42    0.46
   1  10   0    2.42    0.31
   1  10   0    2.09    0.31
   1  10   0    2.03    0.33
   1  10   0    1.53    0.68
   1  10   0    2.05    0.34
  -2 -10   0    1.52    0.32
  -2 -10   0    0.35    0.46
  -2 -10   0    1.10    0.31
   2  10   0    1.72    0.38
   2  10   0    0.85    0.23
   2  10   0    1.70    0.35
   2  10   0    1.62    0.29
   2  10   0    1.13    0.61
  -3 -10   0    1.23    0.32
  -3 -10   0    0.74    0.27
  -3 -10   0   -0.19    0.44
   3  10   0    0.40    0.30
   3  10   0   -0.13    0.51
   3  10   0    0.69    0.31
   3  10   0    0.94    0.27
   3  10   0    0.64    0.22
  -4 -10   0    0.17    0.38
  -4 -10   0    0.99    0.33
  -4 -10   0    0.69    0.34
  -4 -10   0    0.82    0.34
   4  10   0    0.85    0.28
   4  10   0    0.64    0.27
   4  10   0    1.09    0.30
   4  10   0    0.31    0.84
  -5 -10   0    0.02    0.23
  -5 -10   0    0.15    0.31
  -5 -10   0   -0.23    0.31
   5  10   0   -0.05    0.24
   5  10   0   -0.72    0.83
   5  10   0   -0.18    0.19
   5  10   0   -0.02    0.27
  -6 -10   0    0.53    0.30
  -6 -10   0    0.31    0.35
  -6 -10   0    0.20    0.42
   6  10   0    0.61    0.36
   6  10   0    0.06    0.28
   6  10   0    0.72    0.37
   6  10   0   -0.82    0.61
  -7 -10   0    0.24    0.25
  -7 -10   0   -0.28    0.42
  -7 -10   0    0.41    0.34
  -7 -10   0    0.34    0.36
   7  10   0    0.14    0.36
   7  10   0    0.23    0.33
   7  10   0    0.32    0.36
   7  10   0   -1.77    0.95
  -8 -10   0    0.26    0.29
  -8 -10   0   -0.31    0.47
  -8 -10   0    0.27    0.36
   8  10   0    0.55    0.39
   8  10   0   -2.03    1.07
   8  10   0    0.24    0.30
   9  10   0    0.69    0.45
  -7  11   0   -0.89    0.39
   6 -11   0    1.57    0.51
  -6  11   0    1.74    0.40
  -6  11   0    0.03    0.41
   5 -11   0    1.72    0.50
   5 -11   0    1.12    0.37
  -5  11   0    1.02    0.42
  -5  11   0    1.34    0.34
  -5  11   0    1.15    0.42
   4 -11   0    1.61    0.60
   4 -11   0    1.54    0.47
   4 -11   0    2.01    0.43
   4 -11   0    0.09    0.62
  -4  11   0    1.50    0.41
  -4  11   0    1.44    0.35
  -4  11   0    1.20    0.38
   3 -11   0    3.96    0.58
   3 -11   0    3.45    0.49
   3 -11   0    1.36    0.70
   3 -11   0    3.51    0.77
  -3  11   0    2.90    0.44
  -3  11   0    3.09    0.43
  -3  11   0    3.58    0.51
   2 -11   0   -0.27    0.38
   2 -11   0    0.19    0.24
   2 -11   0    0.50    0.34
  -2  11   0    0.01    0.29
  -2  11   0   -0.03    0.25
  -2  11   0    0.09    0.27
   1 -11   0   -0.09    0.29
   1 -11   0    0.00    0.30
   1 -11   0   -1.00    0.47
  -1  11   0   -0.28    0.21
  -1  11   0    0.66    0.41
  -1  11   0   -0.19    0.26
  -1  11   0   -0.12    0.25
   0 -11   0    0.33    0.43
   0 -11   0    0.81    0.36
   0 -11   0    1.12    0.36
   0  11   0    1.40    0.51
   0  11   0    1.33    0.30
   0  11   0    0.69    0.26
   0  11   0    0.81    0.25
   0  11   0    0.61    0.28
  -1 -11   0   -0.69    0.43
  -1 -11   0    1.02    0.37
  -1 -11   0    0.40    0.25
   1  11   0    0.61    0.63
   1  11   0    0.19    0.28
   1  11   0    0.07    0.20
   1  11   0    0.37    0.24
   1  11   0    0.26    0.22
  -2 -11   0    0.99    0.38
  -2 -11   0    1.06    0.36
  -2 -11   0   -0.08    0.46
   2  11   0    0.79    0.26
   2  11   0    0.77    0.25
   2  11   0    0.92    0.60
   2  11   0    1.01    0.34
   2  11   0    1.46    0.33
  -3 -11   0   -0.66    0.41
  -3 -11   0    0.23    0.34
  -3 -11   0    0.23    0.33
   3  11   0    0.64    0.33
   3  11   0    0.27    0.32
   3  11   0    0.11    0.24
   3  11   0   -0.08    0.21
   3  11   0    0.24    0.60
  -4 -11   0    5.75    0.66
  -4 -11   0    5.75    0.60
   4  11   0    5.04    0.51
   4  11   0    3.32    1.12
   4  11   0    5.22    0.61
   4  11   0    6.19    0.62
   4  11   0    5.43    0.52
  -5 -11   0    1.26    0.37
  -5 -11   0    1.31    0.45
  -5 -11   0    1.70    0.43
   5  11   0    0.94    0.32
   5  11   0    0.83    0.31
   5  11   0    0.14    0.97
   5  11   0    1.12    0.34
  -6 -11   0    0.39    0.37
  -6 -11   0   -0.07    0.36
   6  11   0    0.43    0.36
   6  11   0   -0.51    1.02
   6  11   0    0.63    0.41
   6  11   0    0.09    0.30
  -7 -11   0   -0.05    0.40
  -7 -11   0    0.26    0.38
   7  11   0   -0.76    1.12
   7  11   0    0.40    0.35
   7  11   0    0.01    0.38
   8  11   0   -0.11    0.33
  -6  12   0    0.24    0.46
   5 -12   0   -0.22    0.39
  -5  12   0   -0.02    0.25
  -5  12   0   -0.59    0.33
   4 -12   0    0.40    0.41
   4 -12   0    0.08    0.68
  -4  12   0    0.07    0.33
  -4  12   0    0.32    0.36
   3 -12   0   -1.05    0.52
   3 -12   0   -0.09    0.26
   3 -12   0   -1.08    0.55
  -3  12   0    0.15    0.31
  -3  12   0   -0.20    0.26
   2 -12   0   -0.28    0.43
   2 -12   0    0.83    0.40
   2 -12   0    0.57    0.31
  -2  12   0    0.42    0.35
  -2  12   0    0.57    0.35
  -2  12   0   -0.01    0.27
   1 -12   0   -0.48    0.58
   1 -12   0    0.93    0.34
   1 -12   0    0.79    0.37
  -1  12   0    0.93    0.36
  -1  12   0    0.59    0.30
  -1  12   0    1.00    0.37
   0 -12   0    0.31    0.28
   0 -12   0    0.20    0.31
   0  12   0    0.12    0.31
   0  12   0    0.26    0.32
   0  12   0    1.32    0.56
   0  12   0    0.45    0.27
  -1 -12   0    0.50    0.30
  -1 -12   0   -0.05    0.23
   1  12   0    0.45    0.59
   1  12   0    0.49    0.35
   1  12   0    0.15    0.31
   1  12   0    0.47    0.27
  -2 -12   0   -0.19    0.30
  -2 -12   0   -0.13    0.35
  -2 -12   0   -0.90    0.44
   2  12   0   -0.14    0.25
   2  12   0   -0.23    0.45
   2  12   0    0.13    0.23
   2  12   0    0.03    0.24
  -3 -12   0    0.26    0.29
  -3 -12   0    0.46    0.30
   3  12   0    0.31    0.37
   3  12   0    0.09    0.56
   3  12   0    0.25    0.36
  -4 -12   0    1.64    0.42
   4  12   0    1.00    0.98
   4  12   0    1.70    0.46
  -5 -12   0    0.10    0.39
   5  12   0    0.16    0.27
  -6 -12   0    0.22    0.33
  -6 -12   0    0.45    0.42
   6  12   0    0.06    0.39
   6  12   0   -1.93    0.96
  -4  13   0   -0.80    0.32
   3 -13   0    0.13    0.43
   3 -13   0   -1.01    0.62
   3 -13   0   -0.54    0.46
  -3  13   0    0.29    0.34
  -3  13   0    0.03    0.27
   2 -13   0    0.79    0.41
   2 -13   0   -0.75    0.65
  -2  13   0    0.09    0.36
  -2  13   0    0.44    0.33
   1 -13   0    0.75    0.40
   1 -13   0   -0.47    0.64
  -1  13   0    1.03    0.40
   0 -13   0    4.59    0.65
   0  13   0    3.08    0.48
  -1 -13   0    1.04    0.36
  -1 -13   0   -0.43    0.59
   1  13   0    0.73    0.40
   1  13   0    2.56    0.82
  -2 -13   0    0.00    0.37
  -2 -13   0   -0.84    0.52
   2  13   0    0.53    0.53
   2  13   0   -0.52    0.20
  -3 -13   0    3.79    0.65
   3  13   0    2.83    0.48
   3  13   0    2.06    0.81
   4  13   0    0.15    0.29
   4  13   0   -0.43    0.88
   1 -14   0    0.79    0.82
   0 -14   0   -1.23    0.62
   1  14   0    1.85    0.66
   2  14   0    1.25    0.61
   2  14  -1    2.30    0.84
   4  13  -1   -0.02    0.60
   4  13  -1   -0.23    0.26
   3  13  -1    1.16    0.85
   3  13  -1    0.46    0.40
  -3 -13   1   -0.35    0.36
   2  13  -1    1.03    0.75
   2  13  -1   -0.14    0.24
  -2 -13   1    0.47    0.44
   1  13  -1    1.05    0.54
   1  13  -1   -0.30    0.32
  -1 -13   1    0.87    0.43
  -1 -13   1   -1.17    0.55
   0  13  -1    1.79    0.46
   0 -13   1    1.23    0.40
   0 -13   1   -0.08    0.64
  -1  13  -1    1.31    0.41
   1 -13   1   -1.23    0.59
   1 -13   1    0.93    0.46
  -2  13  -1   10.14    0.72
   2 -13   1   12.02    0.93
  -3  13  -1    0.08    0.38
   3 -13   1   -0.07    0.56
   3 -13   1   -0.91    0.67
   3 -13   1    0.39    0.35
  -4  13  -1    0.68    0.42
   6  12  -1    1.41    0.50
  -6 -12   1    1.20    0.43
  -6 -12   1    1.57    0.43
   5  12  -1    1.09    0.37
   5  12  -1    1.08    0.38
   5  12  -1    0.75    0.77
   5  12  -1    0.99    0.46
  -5 -12   1    0.66    0.44
  -5 -12   1    0.83    0.44
   4  12  -1    1.06    0.43
   4  12  -1    0.27    0.37
   4  12  -1    0.18    0.62
   4  12  -1    0.62    0.31
  -4 -12   1    0.38    0.33
  -4 -12   1    0.34    0.39
   3  12  -1   -0.72    0.28
   3  12  -1   -0.59    0.29
   3  12  -1    0.15    0.26
   3  12  -1    0.05    0.75
  -3 -12   1    0.28    0.31
  -3 -12   1   -0.22    0.32
   2  12  -1    0.56    0.32
   2  12  -1    0.87    0.37
   2  12  -1    0.61    0.70
   2  12  -1    0.00    0.24
  -2 -12   1    0.53    0.41
  -2 -12   1    0.49    0.36
   1  12  -1   12.63    0.79
   1  12  -1   10.87    0.70
   1  12  -1   11.63    0.66
   1  12  -1   12.93    1.42
  -1 -12   1   12.14    0.83
  -1 -12   1   11.76    0.84
   0  12  -1    0.28    0.26
   0  12  -1    0.63    0.29
   0  12  -1    0.48    0.34
   0 -12   1    0.41    0.28
   0 -12   1   -0.64    0.54
   0 -12   1   -0.28    0.35
  -1  12  -1    1.09    0.32
  -1  12  -1    1.86    0.43
  -1  12  -1    1.71    0.37
   1 -12   1    0.12    0.64
   1 -12   1    1.98    0.50
   1 -12   1    2.09    0.43
  -2  12  -1   11.97    0.82
  -2  12  -1   11.70    0.79
  -2  12  -1   10.55    0.68
   2 -12   1   10.51    1.48
   2 -12   1   11.98    0.88
   2 -12   1   11.73    0.86
  -3  12  -1    3.47    0.49
  -3  12  -1    4.97    0.61
  -3  12  -1    3.91    0.50
   3 -12   1    2.82    0.79
   3 -12   1    1.83    0.83
   3 -12   1    4.30    0.62
   3 -12   1    3.71    0.60
  -4  12  -1   -0.38    0.31
  -4  12  -1   -0.51    0.26
  -4  12  -1   -0.02    0.34
   4 -12   1   -0.15    0.37
   4 -12   1   -0.43    0.35
  -5  12  -1    1.20    0.44
  -5  12  -1    0.47    0.40
  -5  12  -1    0.62    0.37
   5 -12   1    1.18    0.39
   5 -12   1   -0.79    0.66
  -6  12  -1   -0.06    0.41
   8  11  -1    0.47    0.37
   7  11  -1    0.38    0.41
   7  11  -1   -0.08    0.32
   7  11  -1   -0.58    0.74
   7  11  -1    0.04    0.29
  -7 -11   1   -0.60    0.44
  -7 -11   1    0.39    0.30
  -7 -11   1    0.17    0.43
   6  11  -1   -0.21    0.23
   6  11  -1   -1.58    0.87
   6  11  -1    0.23    0.32
   6  11  -1   -0.34    0.31
  -6 -11   1    0.08    0.38
  -6 -11   1    0.26    0.27
  -6 -11   1   -0.60    0.31
   5  11  -1   10.38    0.78
   5  11  -1   10.52    0.77
   5  11  -1    6.14    1.24
   5  11  -1   10.43    0.70
  -5 -11   1    9.57    0.80
  -5 -11   1    8.73    0.67
  -5 -11   1   11.31    0.82
   4  11  -1   -0.11    0.33
   4  11  -1    0.21    0.24
   4  11  -1   -0.06    0.78
   4  11  -1    0.21    0.26
  -4 -11   1    0.18    0.33
  -4 -11   1    0.52    0.39
   3  11  -1    1.28    0.66
   3  11  -1    0.94    0.28
   3  11  -1    1.52    0.33
   3  11  -1    1.35    0.41
   3  11  -1    1.01    0.32
  -3 -11   1    1.02    0.33
  -3 -11   1   -0.20    0.45
  -3 -11   1    0.42    0.37
   2  11  -1    0.56    0.28
   2  11  -1    0.07    0.31
   2  11  -1    0.09    0.20
   2  11  -1    0.22    0.47
   2  11  -1    0.39    0.32
  -2 -11   1   -0.72    0.41
  -2 -11   1   -0.07    0.30
  -2 -11   1    0.30    0.26
   1  11  -1   14.09    0.76
   1  11  -1   11.82    0.68
   1  11  -1   13.70    0.73
   1  11  -1   13.74    0.68
   1  11  -1   13.78    1.42
  -1 -11   1   10.97    1.46
  -1 -11   1   12.94    0.79
  -1 -11   1   12.08    0.73
   0  11  -1    2.02    0.34
   0  11  -1    1.63    0.31
   0  11  -1    3.00    0.45
   0  11  -1    2.84    0.45
   0  11  -1    2.57    0.70
   0 -11   1    2.41    0.42
   0 -11   1    2.48    0.47
   0 -11   1    0.69    0.62
  -1  11  -1    3.14    0.48
  -1  11  -1    2.18    0.35
  -1  11  -1    2.89    0.41
  -1  11  -1    2.08    0.35
   1 -11   1    2.55    0.48
   1 -11   1    0.83    0.50
   1 -11   1    1.91    0.44
  -2  11  -1   -0.11    0.29
  -2  11  -1    0.04    0.21
  -2  11  -1   -0.34    0.24
   2 -11   1   -0.72    0.53
   2 -11   1   -0.15    0.23
   2 -11   1    0.17    0.35
  -3  11  -1    4.21    0.55
  -3  11  -1    3.74    0.47
  -3  11  -1    5.52    0.57
   3 -11   1    2.26    0.80
   3 -11   1    4.67    0.62
   3 -11   1    4.28    0.56
  -4  11  -1   -0.02    0.29
  -4  11  -1    0.76    0.36
  -4  11  -1    0.46    0.29
   4 -11   1    0.23    0.66
   4 -11   1    0.42    0.32
   4 -11   1   -0.08    0.50
   4 -11   1    0.48    0.30
  -5  11  -1    0.20    0.35
  -5  11  -1   -0.71    0.28
  -5  11  -1   -0.37    0.31
   5 -11   1   -1.09    0.56
   5 -11   1    0.15    0.29
   5 -11   1    0.29    0.30
  -6  11  -1    0.25    0.35
  -6  11  -1   -0.11    0.34
  -6  11  -1    0.51    0.38
   6 -11   1    0.69    0.42
   6 -11   1    0.28    0.41
  -7  11  -1   -0.88    0.36
  -7  11  -1    0.45    0.41
   9  10  -1   -0.22    0.41
   8  10  -1   -1.49    1.07
   8  10  -1    1.51    0.48
   8  10  -1    0.43    0.41
   8  10  -1    0.32    0.40
  -8 -10   1   -0.39    0.49
  -8 -10   1    0.81    0.41
  -8 -10   1    0.30    0.27
  -8 -10   1    0.18    0.34
   7  10  -1    0.81    0.34
   7  10  -1   -1.10    0.97
   7  10  -1    0.77    0.38
   7  10  -1    0.78    0.40
  -7 -10   1    0.58    0.30
  -7 -10   1    1.15    0.38
  -7 -10   1   -0.03    0.46
   6  10  -1    4.38    1.31
   6  10  -1    4.62    0.57
   6  10  -1    6.80    0.67
   6  10  -1    4.51    0.54
  -6 -10   1    4.37    0.54
  -6 -10   1    3.57    0.63
  -6 -10   1    5.47    0.66
   5  10  -1    3.15    1.11
   5  10  -1    3.86    0.49
   5  10  -1    4.24    0.56
   5  10  -1    4.14    0.54
  -5 -10   1    4.43    0.53
  -5 -10   1    4.42    0.60
  -5 -10   1    2.77    0.60
  -5 -10   1    4.32    0.56
   4  10  -1   -0.04    0.16
   4  10  -1   -0.01    0.28
   4  10  -1   -0.37    0.26
   4  10  -1    0.07    0.23
   4  10  -1   -0.05    0.76
  -4 -10   1   -0.24    0.30
  -4 -10   1    0.38    0.32
  -4 -10   1   -0.17    0.19
   3  10  -1    0.48    0.30
   3  10  -1    0.43    0.25
   3  10  -1    0.59    0.58
   3  10  -1    0.52    0.22
   3  10  -1    0.36    0.25
  -3 -10   1    0.57    0.31
  -3 -10   1    0.48    0.27
  -3 -10   1   -0.25    0.38
   2  10  -1    0.13    0.17
   2  10  -1    0.11    0.20
   2  10  -1   -0.03    0.19
   2  10  -1   -0.18    0.26
   2  10  -1    0.01    0.45
  -2 -10   1   -0.17    0.19
  -2 -10   1   -0.12    0.25
  -2 -10   1   -0.18    0.41
   1  10  -1    4.65    0.46
   1  10  -1    5.92    0.53
   1  10  -1    4.90    0.43
   1  10  -1    4.98    0.50
   1  10  -1    4.77    0.90
  -1 -10   1    4.43    0.52
  -1 -10   1    5.93    0.51
   0  10  -1    0.39    0.20
   0  10  -1    0.32    0.49
   0  10  -1    0.34    0.21
   0  10  -1    0.52    0.23
   0  10  -1    0.53    0.29
   0 -10   1    0.50    0.31
   0 -10   1    0.15    0.22
   0 -10   1   -0.36    0.45
  -1  10  -1    0.00    0.19
  -1  10  -1   -0.16    0.24
  -1  10  -1    0.47    0.42
  -1  10  -1   -0.06    0.19
  -1  10  -1   -0.18    0.23
   1 -10   1   -0.20    0.25
   1 -10   1   -0.12    0.25
   1 -10   1   -0.21    0.49
  -2  10  -1    1.71    0.32
  -2  10  -1    2.59    0.39
  -2  10  -1    2.52    0.38
   2 -10   1    2.57    0.42
   2 -10   1    1.54    0.65
   2 -10   1    2.04    0.38
  -3  10  -1   -0.09    0.27
  -3  10  -1    0.09    0.23
  -3  10  -1    0.14    0.20
   3 -10   1   -0.31    0.55
   3 -10   1   -0.06    0.29
   3 -10   1    0.02    0.30
  -4  10  -1    3.44    0.50
  -4  10  -1    2.95    0.43
  -4  10  -1    2.16    0.37
   4 -10   1    3.31    0.53
   4 -10   1    2.85    0.62
   4 -10   1    3.11    0.48
   4 -10   1    1.00    0.67
  -5  10  -1   -0.18    0.30
  -5  10  -1    0.24    0.25
  -5  10  -1    0.39    0.31
   5 -10   1    0.31    0.28
   5 -10   1   -0.96    0.51
   5 -10   1   -0.14    0.23
  -6  10  -1    1.72    0.39
  -6  10  -1    0.96    0.41
  -6  10  -1    1.74    0.42
   6 -10   1    1.38    0.39
   6 -10   1    1.66    0.41
   6 -10   1    0.78    0.54
  -7  10  -1    2.00    0.46
  -7  10  -1    1.17    0.46
  -7  10  -1    2.01    0.49
   7 -10   1    2.31    0.55
   7 -10   1    2.90    0.57
  -8  10  -1   -0.84    0.38
  -8  10  -1   -0.06    0.28
   8 -10   1    0.29    0.41
   9   9  -1    0.02    0.37
   9   9  -1   -0.68    0.36
   9   9  -1   -0.29    0.36
  -9  -9   1    0.25    0.35
  -9  -9   1   -0.78    0.44
  -9  -9   1    0.62    0.41
  -9  -9   1   -0.17    0.23
   8   9  -1    1.40    0.47
   8   9  -1   -0.49    1.07
   8   9  -1    1.95    0.48
   8   9  -1    2.20    0.50
  -8  -9   1    2.17    0.49
  -8  -9   1    0.96    0.32
  -8  -9   1    0.67    0.54
  -8  -9   1    2.53    0.48
   7   9  -1    0.08    0.26
   7   9  -1    0.16    0.27
   7   9  -1   -0.09    0.24
   7   9  -1   -1.05    0.92
  -7  -9   1   -0.18    0.31
  -7  -9   1   -0.18    0.30
  -7  -9   1   -0.19    0.39
  -7  -9   1   -0.10    0.29
   6   9  -1    0.38    0.25
   6   9  -1   -0.24    0.61
   6   9  -1    0.44    0.27
   6   9  -1    0.08    0.30
  -6  -9   1    0.14    0.28
  -6  -9   1    0.00    0.40
  -6  -9   1    0.09    0.30
  -6  -9   1    0.37    0.25
   5   9  -1    1.90    0.40
   5   9  -1    1.49    0.37
   5   9  -1   -0.08    0.82
   5   9  -1    1.16    0.29
  -5  -9   1    1.25    0.33
  -5  -9   1    0.94    0.37
  -5  -9   1    1.12    0.36
   4   9  -1    1.79    0.35
   4   9  -1    1.07    0.83
   4   9  -1    1.88    0.39
   4   9  -1    1.73    0.36
  -4  -9   1    1.73    0.39
  -4  -9   1    2.56    0.44
  -4  -9   1    1.85    0.48
  -4  -9   1    2.25    0.36
  -4  -9   1    1.25    0.44
   3   9  -1    0.14    0.20
   3   9  -1   -0.40    0.21
   3   9  -1   -0.07    0.16
   3   9  -1   -0.09    0.16
   3   9  -1   -0.22    0.48
  -3  -9   1   -0.50    0.33
  -3  -9   1   -0.04    0.23
  -3  -9   1   -0.03    0.19
  -3  -9   1   -0.35    0.23
   2   9  -1   -0.05    0.18
   2   9  -1    0.07    0.15
   2   9  -1    0.00    0.25
   2   9  -1    0.05    0.61
   2   9  -1   -0.11    0.16
  -2  -9   1   -0.12    0.18
  -2  -9   1   -0.16    0.35
  -2  -9   1    0.03    0.27
   1   9  -1    0.57    0.47
   1   9  -1    0.72    0.24
   1   9  -1    0.70    0.29
   1   9  -1    0.49    0.18
   1   9  -1    0.46    0.25
  -1  -9   1    0.05    0.31
  -1  -9   1    0.45    0.23
  -1  -9   1    0.77    0.29
   0   9  -1   -0.11    0.15
   0   9  -1    0.08    0.19
   0   9  -1   -0.01    0.18
   0   9  -1    0.14    0.23
   0   9  -1    0.07    0.47
   0  -9   1   -0.34    0.23
   0  -9   1   -0.14    0.42
   0  -9   1   -0.04    0.18
  -1   9  -1    4.40    0.46
  -1   9  -1    4.23    0.45
  -1   9  -1    4.39    0.39
  -1   9  -1    4.25    0.38
  -1   9  -1    5.06    0.83
   1  -9   1    4.11    0.49
   1  -9   1    4.46    0.49
   1  -9   1    2.57    0.64
  -2   9  -1   -0.36    0.17
  -2   9  -1   -0.30    0.13
  -2   9  -1    0.70    0.36
  -2   9  -1   -0.22    0.24
   2  -9   1   -0.18    0.24
   2  -9   1   -0.13    0.34
   2  -9   1    0.25    0.28
  -3   9  -1    1.21    0.26
  -3   9  -1    1.02    0.28
  -3   9  -1    1.24    0.33
   3  -9   1    0.93    0.34
   3  -9   1    0.50    0.43
   3  -9   1    0.84    0.35
  -4   9  -1    2.86    0.40
  -4   9  -1    3.22    0.43
  -4   9  -1    2.59    0.39
   4  -9   1    1.15    0.63
   4  -9   1    3.10    0.58
   4  -9   1    2.76    0.43
   4  -9   1    3.76    0.49
  -5   9  -1    1.41    0.31
  -5   9  -1    1.70    0.40
  -5   9  -1    0.99    0.35
   5  -9   1    1.27    0.42
   5  -9   1    2.09    0.46
   5  -9   1    1.05    0.40
   5  -9   1    0.87    0.51
  -6   9  -1    0.69    0.35
  -6   9  -1    1.11    0.35
  -6   9  -1    0.12    0.31
   6  -9   1    0.70    0.38
   6  -9   1   -0.22    0.55
   6  -9   1    0.42    0.35
  -7   9  -1    0.08    0.28
  -7   9  -1   -0.11    0.21
  -7   9  -1    0.37    0.34
   7  -9   1    0.71    0.40
   7  -9   1    0.46    0.40
  -8   9  -1   -0.55    0.25
  -8   9  -1    0.32    0.35
  -8   9  -1   -0.48    0.33
   8  -9   1   -0.10    0.37
   8  -9   1   -0.03    0.27
  -9   9  -1   -0.34    0.36
   9  -9   1    0.18    0.41
  10   8  -1    0.51    0.44
 -10  -8   1   -0.10    0.36
 -10  -8   1   -0.12    0.22
 -10  -8   1    0.14    0.39
   9   8  -1   -0.11    0.27
   9   8  -1   -0.32    0.25
  -9  -8   1   -0.60    0.41
  -9  -8   1   -0.12    0.33
  -9  -8   1   -0.25    0.30
  -9  -8   1   -0.16    0.30
   8   8  -1    3.76    0.53
   8   8  -1    3.53    0.51
   8   8  -1    1.74    0.92
  -8  -8   1    3.69    0.55
  -8  -8   1    1.99    0.59
  -8  -8   1    3.35    0.50
  -8  -8   1    3.65    0.52
   7   8  -1   -0.23    0.65
   7   8  -1    0.43    0.34
   7   8  -1   -0.38    0.31
   7   8  -1   -0.01    0.31
  -7  -8   1   -0.01    0.30
  -7  -8   1    0.05    0.28
  -7  -8   1    0.22    0.22
  -7  -8   1    0.35    0.26
   6   8  -1   -0.07    0.28
   6   8  -1    0.10    0.30
   6   8  -1   -0.14    0.26
   6   8  -1   -0.21    0.59
  -6  -8   1   -0.07    0.26
  -6  -8   1   -0.16    0.24
  -6  -8   1    0.08    0.20
  -6  -8   1   -0.12    0.25
   5   8  -1    4.68    0.49
   5   8  -1    5.77    0.47
   5   8  -1    5.65    0.53
   5   8  -1    4.37    1.07
  -5  -8   1    5.52    0.46
  -5  -8   1    4.80    0.70
  -5  -8   1    4.80    0.74
  -5  -8   1    5.53    0.52
  -5  -8   1    5.27    0.53
   4   8  -1    3.86    0.47
   4   8  -1    4.18    0.44
   4   8  -1    3.24    0.93
   4   8  -1    3.78    0.39
  -4  -8   1    2.41    0.42
  -4  -8   1    3.58    0.41
  -4  -8   1    2.76    0.46
  -4  -8   1    3.14    0.41
   3   8  -1    0.37    0.27
   3   8  -1    0.83    0.25
   3   8  -1    1.28    0.62
   3   8  -1    0.82    0.24
  -3  -8   1    0.66    0.35
  -3  -8   1    0.55    0.27
  -3  -8   1    0.76    0.24
  -3  -8   1    0.63    0.29
  -3  -8   1    0.51    0.27
   2   8  -1   17.11    0.70
   2   8  -1   17.26    0.66
   2   8  -1   17.03    0.69
   2   8  -1   18.12    1.50
   2   8  -1   17.48    0.70
  -2  -8   1   16.98    0.71
  -2  -8   1   17.45    1.21
  -2  -8   1   17.33    0.69
   1   8  -1   57.37    1.32
   1   8  -1   56.25    2.36
   1   8  -1   53.01    1.30
   1   8  -1   55.82    1.23
   1   8  -1   56.40    1.39
  -1  -8   1   56.88    2.30
  -1  -8   1   56.94    1.36
  -1  -8   1   53.80    1.36
  -1  -8   1   54.42    1.54
   0   8  -1    0.16    0.18
   0   8  -1    0.03    0.43
   0   8  -1    0.05    0.15
   0   8  -1   -0.08    0.21
   0   8  -1   -0.06    0.19
   0  -8   1    0.16    0.18
   0  -8   1    0.14    0.28
   0  -8   1   -0.10    0.11
   0  -8   1    0.03    0.22
  -1   8  -1   15.76    0.67
  -1   8  -1   14.74    0.66
  -1   8  -1   15.04    0.58
  -1   8  -1   15.33    0.61
  -1   8  -1   15.85    1.12
   1  -8   1   15.85    1.38
   1  -8   1   15.74    0.70
   1  -8   1   15.68    0.72
   1  -8   1   14.73    0.77
  -2   8  -1   13.58    0.61
  -2   8  -1   12.53    0.59
  -2   8  -1   13.68    0.40
  -2   8  -1   13.89    0.98
  -2   8  -1   13.18    0.65
   2  -8   1   11.81    0.88
   2  -8   1   14.74    1.42
   2  -8   1   11.88    0.62
   2  -8   1   11.86    0.61
  -3   8  -1    0.07    0.16
  -3   8  -1    0.24    0.21
  -3   8  -1   -0.01    0.24
   3  -8   1   -0.02    0.25
   3  -8   1   -0.23    0.37
   3  -8   1    0.34    0.48
   3  -8   1    0.12    0.27
  -4   8  -1    4.73    0.49
  -4   8  -1    4.60    0.46
  -4   8  -1    4.75    0.40
   4  -8   1    5.33    0.55
   4  -8   1    2.80    0.61
   4  -8   1    4.55    0.56
   4  -8   1    3.47    0.65
   4  -8   1    6.20    0.57
  -5   8  -1    0.28    0.23
  -5   8  -1    0.79    0.24
  -5   8  -1    0.50    0.24
   5  -8   1    0.52    0.35
   5  -8   1    0.51    0.33
   5  -8   1   -0.27    0.49
   5  -8   1    0.58    0.28
   5  -8   1   -0.65    0.59
  -6   8  -1   10.18    0.59
  -6   8  -1    9.94    0.67
  -6   8  -1   10.11    0.83
   6  -8   1   10.61    0.77
   6  -8   1    8.82    1.41
   6  -8   1   11.35    0.78
  -7   8  -1    0.07    0.22
  -7   8  -1   -0.22    0.33
  -7   8  -1    0.45    0.26
   7  -8   1    0.41    0.38
   7  -8   1    0.30    0.36
  -8   8  -1    2.32    0.41
  -8   8  -1    2.49    0.49
  -8   8  -1    2.28    0.53
   8  -8   1    2.87    0.56
   8  -8   1    2.85    0.51
  -9   8  -1    1.04    0.40
  -9   8  -1    0.36    0.46
  -9   8  -1    0.45    0.42
   9  -8   1    1.50    0.51
   9  -8   1    1.29    0.50
  10   7  -1    1.76    0.52
  10   7  -1    0.55    0.43
  10   7  -1   -0.37    0.87
 -10  -7   1   -0.04    0.48
 -10  -7   1    0.72    0.39
 -10  -7   1    1.09    0.41
 -10  -7   1    0.76    0.43
   9   7  -1   -0.72    0.69
   9   7  -1    0.22    0.29
   9   7  -1    0.35    0.38
  -9  -7   1   -0.01    0.22
  -9  -7   1    0.21    0.35
  -9  -7   1    0.20    0.24
  -9  -7   1   -0.38    0.38
   8   7  -1    0.17    0.34
   8   7  -1    0.39    0.35
   8   7  -1   -0.61    0.88
  -8  -7   1    0.18    0.32
  -8  -7   1    0.23    0.22
  -8  -7   1    0.61    0.28
  -8  -7   1    0.14    0.29
   7   7  -1    0.17    0.24
   7   7  -1    0.28    0.25
   7   7  -1   -0.18    0.63
  -7  -7   1    0.16    0.38
  -7  -7   1    0.31    0.23
  -7  -7   1    0.40    0.29
  -7  -7   1    0.23    0.31
   6   7  -1    0.66    0.27
   6   7  -1    0.24    0.62
   6   7  -1    0.53    0.24
  -6  -7   1    0.19    0.26
  -6  -7   1    0.24    0.27
  -6  -7   1   -0.12    0.25
  -6  -7   1    0.54    0.23
   5   7  -1   18.32    0.79
   5   7  -1   16.94    0.77
   5   7  -1   17.37    0.77
   5   7  -1   17.85    1.70
  -5  -7   1   16.50    0.95
  -5  -7   1   16.87    0.73
  -5  -7   1   15.93    0.68
  -5  -7   1   16.47    1.08
  -5  -7   1   17.28    0.77
   4   7  -1   -0.02    0.17
   4   7  -1    0.10    0.22
   4   7  -1    0.18    0.66
   4   7  -1    0.18    0.24
  -4  -7   1   -0.02    0.17
  -4  -7   1    0.01    0.16
  -4  -7   1    0.01    0.20
  -4  -7   1   -0.25    0.20
  -4  -7   1   -0.08    0.14
   3   7  -1   51.47    1.23
   3   7  -1   50.55    1.24
   3   7  -1   51.33    1.21
   3   7  -1   51.13    2.35
  -3  -7   1   51.25    1.22
  -3  -7   1   53.67    1.91
  -3  -7   1   52.38    1.88
  -3  -7   1   50.23    1.26
  -3  -7   1   51.56    1.23
   2   7  -1   26.50    0.80
   2   7  -1   28.82    1.66
   2   7  -1   25.54    0.81
   2   7  -1   26.12    0.77
  -2  -7   1   27.60    0.85
  -2  -7   1   27.11    1.33
  -2  -7   1   26.71    0.82
  -2  -7   1   24.99    0.82
  -2  -7   1   26.12    1.24
   1   7  -1   46.74    1.17
   1   7  -1   47.05    1.98
   1   7  -1   49.67    1.14
   1   7  -1   46.31    1.06
   1   7  -1   47.43    1.14
  -1  -7   1   48.07    1.18
  -1  -7   1   48.05    1.43
  -1  -7   1   47.51    1.39
  -1  -7   1   49.72    1.96
  -1  -7   1   47.11    1.14
   0   7  -1   80.76    1.73
   0   7  -1   82.97    1.52
   0   7  -1   78.60    1.59
   0   7  -1   80.10    1.56
   0   7  -1   76.87    2.64
   0  -7   1   78.03    1.65
   0  -7   1   81.64    2.13
   0  -7   1   85.44    1.67
   0  -7   1   79.91    2.75
  -1   7  -1    3.15    0.54
  -1   7  -1    2.80    0.32
  -1   7  -1    2.90    0.29
  -1   7  -1    3.10    0.12
  -1   7  -1    2.74    0.32
  -1   7  -1    2.70    0.31
   1  -7   1    2.94    0.34
   1  -7   1    2.51    0.38
   1  -7   1    2.09    0.49
   1  -7   1    2.45    0.33
  -2   7  -1    3.42    0.56
  -2   7  -1    3.60    0.34
  -2   7  -1    3.32    0.36
  -2   7  -1    3.73    0.33
   2  -7   1    3.19    0.33
   2  -7   1    3.53    0.54
   2  -7   1    2.46    0.55
   2  -7   1    3.57    0.34
  -3   7  -1    0.54    0.21
  -3   7  -1    0.43    0.20
  -3   7  -1    1.18    0.28
   3  -7   1    0.53    0.44
   3  -7   1    0.55    0.21
   3  -7   1    0.58    0.38
   3  -7   1    0.47    0.20
  -4   7  -1    5.81    0.42
  -4   7  -1    6.45    0.56
  -4   7  -1    5.50    0.39
   4  -7   1    5.59    0.51
   4  -7   1    4.97    0.52
   4  -7   1    5.74    0.51
   4  -7   1    6.07    0.94
  -5   7  -1    4.01    0.41
  -5   7  -1    4.88    0.40
  -5   7  -1    4.86    0.58
   5  -7   1    4.65    0.48
   5  -7   1    2.98    0.67
   5  -7   1    3.31    0.73
   5  -7   1    4.67    0.54
   5  -7   1    4.40    0.46
  -6   7  -1    0.24    0.22
  -6   7  -1    0.28    0.19
  -6   7  -1    0.14    0.28
  -6   7  -1    0.64    0.29
   6  -7   1    0.30    0.25
   6  -7   1    0.23    0.48
   6  -7   1    0.41    0.34
   6  -7   1   -0.62    0.60
  -7   7  -1    6.90    0.57
  -7   7  -1    6.28    0.59
  -7   7  -1    4.36    0.56
   7  -7   1    5.86    0.68
   7  -7   1    6.78    0.59
  -8   7  -1    0.79    0.40
  -8   7  -1    1.02    0.32
  -8   7  -1    0.44    0.31
   8  -7   1    0.46    0.30
   8  -7   1    0.90    0.42
  -9   7  -1    0.48    0.34
  -9   7  -1    0.26    0.32
  -9   7  -1    0.36    0.37
   9  -7   1    1.11    0.39
   9  -7   1    0.36    0.41
 -10   7  -1    1.57    0.50
 -10   7  -1    1.83    0.40
  10  -7   1    1.67    0.51
  10  -7   1    1.08    0.46
  11   6  -1    0.55    0.36
  11   6  -1   -0.26    0.40
 -11  -6   1    0.01    0.26
 -11  -6   1    0.10    0.27
 -11  -6   1   -0.56    0.30
  10   6  -1    0.20    0.29
  10   6  -1   -0.64    0.30
 -10  -6   1   -0.07    0.33
 -10  -6   1    0.04    0.24
 -10  -6   1   -0.53    0.40
 -10  -6   1   -0.09    0.21
   9   6  -1    0.62    0.41
   9   6  -1    1.65    0.46
   9   6  -1   -1.18    0.87
  -9  -6   1    1.08    0.33
  -9  -6   1    0.42    0.32
  -9  -6   1    1.34    0.39
  -9  -6   1    1.09    0.49
   8   6  -1   11.22    0.70
   8   6  -1   10.45    0.69
   8   6  -1   13.66    1.38
   8   6  -1    8.87    1.36
  -8  -6   1   11.33    0.74
  -8  -6   1   10.14    0.62
  -8  -6   1   10.55    1.15
  -8  -6   1   10.55    0.62
   7   6  -1    0.81    0.29
   7   6  -1    0.60    0.84
   7   6  -1    1.06    0.35
  -7  -6   1    1.53    0.34
  -7  -6   1    0.99    0.42
  -7  -6   1    0.80    0.33
  -7  -6   1    1.00    0.32
   6   6  -1   15.84    1.66
   6   6  -1   15.61    0.72
   6   6  -1   15.82    0.73
  -6  -6   1   16.31    0.83
  -6  -6   1   15.01    0.66
  -6  -6   1   16.49    0.76
  -6  -6   1   16.20    1.07
  -6  -6   1   17.05    0.69
   5   6  -1    0.45    0.51
   5   6  -1   -0.21    0.20
   5   6  -1   -0.05    0.22
  -5  -6   1   -0.05    0.13
  -5  -6   1    0.02    0.20
  -5  -6   1    0.01    0.19
  -5  -6   1   -0.08    0.19
  -5  -6   1   -0.27    0.19
   4   6  -1    4.59    0.41
   4   6  -1    4.95    0.42
   4   6  -1    4.75    0.87
   4   6  -1    4.63    0.42
  -4  -6   1    5.08    0.39
  -4  -6   1    4.99    0.37
  -4  -6   1    5.31    0.68
  -4  -6   1    5.21    0.36
  -4  -6   1    5.26    0.49
   3   6  -1    2.38    0.29
   3   6  -1    1.72    0.63
   3   6  -1    1.82    0.28
   3   6  -1    2.01    0.26
  -3  -6   1    1.40    0.28
  -3  -6   1    1.41    0.28
  -3  -6   1    2.14    0.26
  -3  -6   1    2.05    0.29
  -3  -6   1    2.01    0.28
   2   6  -1    0.36    0.18
   2   6  -1    0.44    0.18
   2   6  -1    0.71    0.21
   2   6  -1    0.54    0.39
  -2  -6   1    0.53    0.20
  -2  -6   1    0.68    0.17
  -2  -6   1    0.60    0.17
  -2  -6   1    0.36    0.20
  -2  -6   1    0.64    0.07
  -2  -6   1    0.24    0.27
  -2  -6   1    0.66    0.07
  -2  -6   1    0.26    0.22
   1   6  -1   19.83    1.23
   1   6  -1   19.49    0.60
   1   6  -1   20.41    0.65
   1   6  -1   20.33    0.66
   1   6  -1   21.03    0.63
  -1  -6   1   21.66    0.80
  -1  -6   1   20.24    0.67
  -1  -6   1   20.66    0.66
  -1  -6   1   20.24    1.09
  -1  -6   1   19.47    0.92
   0   6  -1    0.03    0.26
   0   6  -1    0.23    0.13
   0   6  -1    0.29    0.15
   0   6  -1    0.02    0.10
   0   6  -1    0.18    0.16
   0  -6   1    0.24    0.13
   0  -6   1    0.37    0.18
   0  -6   1    0.06    0.10
   0  -6   1    0.18    0.26
  -1   6  -1    3.15    0.55
  -1   6  -1    3.60    0.16
  -1   6  -1    3.91    0.28
  -1   6  -1    3.74    0.31
  -1   6  -1    3.60    0.27
  -1   6  -1    3.58    0.28
   1  -6   1    3.33    0.37
   1  -6   1    3.31    0.28
   1  -6   1    3.79    0.60
   1  -6   1    4.02    0.34
  -2   6  -1    1.45    0.20
  -2   6  -1    1.34    0.22
  -2   6  -1    1.30    0.21
   2  -6   1    0.93    0.38
   2  -6   1    0.97    0.26
   2  -6   1    1.22    0.25
   2  -6   1    1.02    0.24
  -3   6  -1    0.84    0.18
  -3   6  -1    1.31    0.23
  -3   6  -1    1.10    0.24
   3  -6   1    1.24    0.23
   3  -6   1    1.04    0.22
   3  -6   1    0.93    0.34
   3  -6   1    0.89    0.35
  -4   6  -1   -0.19    0.16
  -4   6  -1    0.28    0.22
  -4   6  -1    0.12    0.20
   4  -6   1   -0.08    0.24
   4  -6   1    0.04    0.15
   4  -6   1   -0.11    0.44
   4  -6   1    0.17    0.31
   4  -6   1   -0.01    0.21
  -5   6  -1    1.34    0.31
  -5   6  -1    1.47    0.28
  -5   6  -1    1.79    0.33
   5  -6   1    1.78    0.32
   5  -6   1    2.01    0.33
   5  -6   1    1.11    0.56
   5  -6   1    0.90    0.49
   5  -6   1    1.77    0.37
  -6   6  -1    1.30    0.29
  -6   6  -1    1.22    0.34
  -6   6  -1    1.43    0.32
  -6   6  -1    0.88    0.23
   6  -6   1    0.89    0.30
   6  -6   1    0.88    0.51
   6  -6   1    0.33    0.63
   6  -6   1    0.73    0.36
  -7   6  -1   11.32    0.84
  -7   6  -1   10.68    0.71
  -7   6  -1   10.57    0.62
  -7   6  -1   11.34    0.64
   7  -6   1   12.11    0.77
   7  -6   1    9.54    0.67
  -8   6  -1    0.05    0.20
  -8   6  -1   -0.23    0.32
  -8   6  -1   -0.12    0.29
   8  -6   1    0.10    0.33
   8  -6   1    0.07    0.31
  -9   6  -1   -0.07    0.23
  -9   6  -1    0.37    0.31
  -9   6  -1   -0.10    0.26
   9  -6   1    0.28    0.37
   9  -6   1    0.54    0.32
 -10   6  -1   -0.37    0.29
 -10   6  -1   -0.07    0.28
 -10   6  -1   -0.41    0.39
  10  -6   1    0.07    0.29
  10  -6   1    0.02    0.38
 -11   6  -1    0.17    0.31
  11  -6   1   -0.03    0.30
  11   5  -1    0.22    0.68
  11   5  -1    0.56    0.45
  11   5  -1    0.09    0.31
 -11  -5   1    0.45    0.37
 -11  -5   1    0.18    0.27
 -11  -5   1    0.26    0.41
 -11  -5   1   -0.86    0.40
  10   5  -1    1.53    0.48
  10   5  -1    1.62    0.74
  10   5  -1   -0.72    0.93
  10   5  -1    1.72    0.42
 -10  -5   1    1.30    0.43
 -10  -5   1    1.92    0.43
 -10  -5   1    0.83    0.48
 -10  -5   1    1.32    0.40
   9   5  -1    0.07    0.34
   9   5  -1    0.10    0.25
   9   5  -1   -0.66    0.58
   9   5  -1    0.48    0.56
  -9  -5   1   -0.61    0.26
  -9  -5   1   -0.18    0.26
  -9  -5   1   -0.08    0.25
  -9  -5   1   -0.23    0.26
   8   5  -1   -0.13    0.20
   8   5  -1    0.76    0.55
   8   5  -1    0.00    0.76
   8   5  -1    0.45    0.32
  -8  -5   1    0.93    0.33
  -8  -5   1   -0.02    0.33
  -8  -5   1    0.54    0.28
  -8  -5   1    0.32    0.21
   7   5  -1    0.77    0.33
   7   5  -1    0.32    0.75
   7   5  -1    0.61    0.25
   7   5  -1    0.44    0.48
  -7  -5   1    0.80    0.31
  -7  -5   1    0.75    0.36
  -7  -5   1    0.59    0.22
  -7  -5   1    0.55    0.23
   6   5  -1    0.90    0.30
   6   5  -1    0.44    0.22
   6   5  -1    0.63    0.72
   6   5  -1    0.47    0.44
  -6  -5   1    0.92    0.25
  -6  -5   1    0.82    0.23
  -6  -5   1    0.54    0.24
  -6  -5   1    0.40    0.30
  -6  -5   1    0.39    0.15
   5   5  -1    6.46    0.83
   5   5  -1    6.22    0.20
   5   5  -1    6.84    0.44
   5   5  -1    7.09    0.95
   5   5  -1    6.89    0.44
  -5  -5   1    6.61    0.39
  -5  -5   1    7.05    0.72
  -5  -5   1    6.48    0.48
  -5  -5   1    6.27    0.38
  -5  -5   1    6.64    0.46
   4   5  -1   27.19    0.81
   4   5  -1   28.11    0.84
   4   5  -1   27.28    1.61
  -4  -5   1   27.97    0.79
  -4  -5   1   27.65    1.06
  -4  -5   1   26.88    0.81
  -4  -5   1   26.51    1.17
  -4  -5   1   28.07    0.78
   3   5  -1   10.44    0.45
   3   5  -1   10.51    0.48
   3   5  -1   10.35    0.47
   3   5  -1    9.20    0.88
  -3  -5   1   10.16    0.44
  -3  -5   1   10.37    0.45
  -3  -5   1   10.58    0.43
  -3  -5   1   10.63    0.72
  -3  -5   1   10.85    0.63
   2   5  -1    0.77    0.16
   2   5  -1    0.93    0.36
   2   5  -1    0.80    0.18
   2   5  -1    0.99    0.18
  -2  -5   1    0.67    0.15
  -2  -5   1    0.97    0.16
  -2  -5   1    0.65    0.24
  -2  -5   1    0.65    0.18
  -2  -5   1    0.62    0.15
  -2  -5   1    0.69    0.18
   1   5  -1   22.75    1.20
   1   5  -1   21.65    0.59
   1   5  -1   22.38    0.64
   1   5  -1   21.82    0.62
   1   5  -1   20.78    0.62
  -1  -5   1   22.79    1.03
  -1  -5   1   21.62    0.62
  -1  -5   1   22.52    0.65
  -1  -5   1   21.52    0.89
  -1  -5   1   21.86    0.63
   0   5  -1   56.48    1.07
   0   5  -1   57.18    1.11
   0   5  -1   55.66    1.88
   0   5  -1   56.86    1.21
   0   5  -1   56.99    1.14
   0  -5   1   57.01    1.55
   0  -5   1   56.51    1.17
   0  -5   1   56.83    1.15
   0  -5   1   58.22    1.95
  -1   5  -1    0.13    0.12
  -1   5  -1    0.17    0.11
  -1   5  -1    0.14    0.11
  -1   5  -1    0.20    0.12
  -1   5  -1    0.17    0.25
   1  -5   1    0.15    0.12
   1  -5   1    0.31    0.26
   1  -5   1    0.07    0.13
   1  -5   1    0.20    0.13
  -2   5  -1   -0.05    0.10
  -2   5  -1    0.03    0.11
  -2   5  -1    0.03    0.09
   2  -5   1    0.08    0.16
   2  -5   1    0.15    0.13
   2  -5   1    0.06    0.16
   2  -5   1    0.32    0.28
  -3   5  -1   35.44    0.84
  -3   5  -1   33.62    0.97
  -3   5  -1   34.70    0.87
   3  -5   1   34.30    1.63
   3  -5   1   34.20    1.48
   3  -5   1   32.05    0.91
   3  -5   1   33.38    0.93
  -4   5  -1    0.10    0.15
  -4   5  -1    0.19    0.19
  -4   5  -1    0.05    0.17
   4  -5   1    0.11    0.26
   4  -5   1    0.20    0.19
   4  -5   1    0.06    0.14
   4  -5   1    0.15    0.20
   4  -5   1    0.30    0.36
  -5   5  -1   22.99    0.72
  -5   5  -1   23.30    0.93
  -5   5  -1   24.05    0.90
  -5   5  -1   21.71    0.76
   5  -5   1   22.93    0.84
   5  -5   1   24.06    1.53
   5  -5   1   23.03    1.59
   5  -5   1   22.51    0.73
   5  -5   1   23.26    0.88
  -6   5  -1   11.95    0.59
  -6   5  -1   12.68    0.68
  -6   5  -1   12.42    0.71
  -6   5  -1   12.96    0.61
   6  -5   1   12.40    0.65
   6  -5   1   12.08    1.11
   6  -5   1   11.87    0.67
   6  -5   1   13.45    1.51
  -7   5  -1    7.08    0.62
  -7   5  -1    7.65    0.55
  -7   5  -1    6.74    0.55
  -7   5  -1    6.70    0.51
   7  -5   1    7.10    0.58
   7  -5   1    7.60    0.65
  -8   5  -1    1.16    0.29
  -8   5  -1    1.59    0.39
  -8   5  -1    1.26    0.34
   8  -5   1    1.65    0.42
   8  -5   1    0.24    0.84
   8  -5   1    1.43    0.43
  -9   5  -1    0.08    0.35
  -9   5  -1    0.04    0.28
  -9   5  -1   -0.03    0.22
   9  -5   1    0.21    0.27
   9  -5   1    0.39    0.38
 -10   5  -1    1.74    0.42
 -10   5  -1    0.62    0.34
 -10   5  -1    1.08    0.42
  10  -5   1    1.55    0.44
  10  -5   1   -1.70    0.95
  10  -5   1    1.37    0.46
 -11   5  -1    0.23    0.36
 -11   5  -1    0.06    0.40
  11  -5   1    1.39    0.50
  11  -5   1    1.28    0.53
  11   4  -1    1.00    0.47
  11   4  -1    0.09    0.75
  11   4  -1    1.07    0.47
 -11  -4   1    0.38    0.42
 -11  -4   1   -0.36    0.43
 -11  -4   1    0.86    0.38
 -11  -4   1    0.66    0.38
  10   4  -1   -0.24    0.34
  10   4  -1   -0.04    0.65
  10   4  -1   -0.02    0.34
 -10  -4   1   -0.08    0.21
 -10  -4   1    0.01    0.30
 -10  -4   1   -0.03    0.23
 -10  -4   1   -0.49    0.32
   9   4  -1    0.20    0.83
   9   4  -1    0.91    0.41
   9   4  -1    0.92    0.56
   9   4  -1    1.38    0.37
  -9  -4   1    1.10    0.33
  -9  -4   1    0.66    0.32
  -9  -4   1    0.41    0.27
  -9  -4   1    0.76    0.27
   8   4  -1    0.79    0.29
   8   4  -1   -0.33    0.70
   8   4  -1    0.62    0.34
   8   4  -1    0.94    0.62
  -8  -4   1    0.36    0.35
  -8  -4   1    0.42    0.24
  -8  -4   1    0.42    0.29
  -8  -4   1    0.73    0.29
   7   4  -1    0.59    0.31
   7   4  -1    0.62    0.25
   7   4  -1    0.42    0.42
   7   4  -1    0.06    0.50
  -7  -4   1    0.54    0.21
  -7  -4   1    0.38    0.15
  -7  -4   1    0.32    0.28
  -7  -4   1    0.41    0.25
  -7  -4   1    0.45    0.26
   6   4  -1   -0.09    0.15
   6   4  -1    0.39    0.62
   6   4  -1   -0.01    0.42
   6   4  -1   -0.01    0.21
  -6  -4   1    0.09    0.11
  -6  -4   1    0.13    0.20
  -6  -4   1    0.10    0.18
  -6  -4   1    0.11    0.14
  -6  -4   1    0.26    0.20
   5   4  -1    2.95    0.33
   5   4  -1    3.22    0.31
   5   4  -1    3.29    0.24
   5   4  -1    3.10    0.72
   5   4  -1    2.47    0.50
  -5  -4   1    3.61    0.35
  -5  -4   1    3.16    0.27
  -5  -4   1    3.14    0.33
  -5  -4   1    2.13    0.35
  -5  -4   1    3.47    0.31
   4   4  -1    1.00    0.52
   4   4  -1    0.91    0.18
   4   4  -1    1.09    0.12
   4   4  -1    0.54    0.29
   4   4  -1    1.38    0.22
  -4  -4   1    0.68    0.23
  -4  -4   1    0.87    0.17
  -4  -4   1    0.70    0.15
  -4  -4   1    0.90    0.16
  -4  -4   1    0.74    0.19
   3   4  -1    1.28    0.40
   3   4  -1    1.57    0.23
   3   4  -1    1.42    0.22
  -3  -4   1    1.05    0.21
  -3  -4   1    1.77    0.24
  -3  -4   1    1.67    0.21
  -3  -4   1    1.73    0.21
  -3  -4   1    1.88    0.22
   2   4  -1    4.48    0.57
   2   4  -1    4.23    0.26
   2   4  -1    4.11    0.27
   2   4  -1    4.21    0.27
  -2  -4   1    4.03    0.24
  -2  -4   1    4.50    0.37
  -2  -4   1    4.57    0.43
  -2  -4   1    4.58    0.28
  -2  -4   1    4.67    0.25
  -2  -4   1    4.13    0.48
   1   4  -1   45.10    0.89
   1   4  -1   44.83    0.92
   1   4  -1   45.04    0.90
   1   4  -1   45.23    1.61
  -1  -4   1   46.52    1.34
  -1  -4   1   45.44    1.47
  -1  -4   1   46.84    0.95
  -1  -4   1   46.58    0.72
  -1  -4   1   45.63    0.91
  -1  -4   1   46.26    0.92
   0   4  -1   20.47    0.51
   0   4  -1   20.85    0.35
   0   4  -1   22.99    0.57
   0   4  -1   21.70    0.98
   0   4  -1   21.46    0.54
   0   4  -1   21.06    0.55
   0  -4   1   20.91    0.56
   0  -4   1   20.94    0.56
   0  -4   1   21.16    0.70
   0  -4   1   21.36    0.95
  -1   4  -1    2.67    0.21
  -1   4  -1    2.71    0.39
  -1   4  -1    2.57    0.19
  -1   4  -1    2.79    0.22
  -1   4  -1    2.53    0.20
   1  -4   1    2.50    0.22
   1  -4   1    2.64    0.27
   1  -4   1    2.81    0.41
   1  -4   1    2.70    0.23
  -2   4  -1  114.39    1.87
  -2   4  -1  116.19    1.93
  -2   4  -1  118.24    2.20
   2  -4   1  119.44    3.14
   2  -4   1  118.27    1.98
   2  -4   1  117.53    2.00
   2  -4   1  116.86    3.33
  -3   4  -1  222.56    3.92
  -3   4  -1  222.09    3.31
  -3   4  -1  225.05    3.39
   3  -4   1  220.35    3.45
   3  -4   1  222.96    5.68
   3  -4   1  222.82    5.77
   3  -4   1  222.17    3.48
  -4   4  -1    0.24    0.15
  -4   4  -1    0.08    0.16
  -4   4  -1    0.13    0.09
  -4   4  -1    0.25    0.16
   4  -4   1    0.27    0.35
   4  -4   1    0.17    0.14
   4  -4   1   -0.03    0.16
   4  -4   1    0.21    0.14
   4  -4   1   -0.03    0.29
  -5   4  -1    1.58    0.28
  -5   4  -1    2.03    0.29
  -5   4  -1    1.65    0.25
  -5   4  -1    1.74    0.23
   5  -4   1    1.48    0.54
   5  -4   1    1.41    0.41
   5  -4   1    2.19    0.20
   5  -4   1    1.89    0.31
   5  -4   1    1.92    0.28
  -6   4  -1    2.34    0.32
  -6   4  -1    1.85    0.30
  -6   4  -1    2.29    0.36
  -6   4  -1    1.94    0.30
   6  -4   1    2.05    0.35
   6  -4   1    1.84    0.70
   6  -4   1    2.02    0.35
   6  -4   1    2.34    0.39
  -7   4  -1    0.46    0.26
  -7   4  -1    0.31    0.23
  -7   4  -1    0.55    0.30
  -7   4  -1    0.15    0.17
   7  -4   1    0.23    0.31
   7  -4   1   -0.01    0.30
   7  -4   1    0.38    0.27
   7  -4   1   -0.01    0.51
  -8   4  -1    0.90    0.25
  -8   4  -1    1.48    0.33
  -8   4  -1    1.58    0.33
  -8   4  -1    1.20    0.38
   8  -4   1    1.33    0.38
   8  -4   1    1.07    0.32
   8  -4   1   -0.52    0.76
  -9   4  -1    0.25    0.25
  -9   4  -1   -0.05    0.23
  -9   4  -1    0.35    0.29
   9  -4   1   -0.04    0.22
   9  -4   1   -0.98    0.83
   9  -4   1   -0.04    0.24
 -10   4  -1   -0.04    0.30
 -10   4  -1   -0.09    0.35
 -10   4  -1    0.12    0.33
  10  -4   1   -0.05    0.34
  10  -4   1    0.15    0.29
 -11   4  -1   -0.23    0.38
 -11   4  -1   -0.30    0.30
 -11   4  -1   -0.08    0.39
  11  -4   1    0.51    0.44
  11  -4   1   -0.18    0.37
  12   3  -1    1.99    0.59
 -12  -3   1    1.10    0.44
  11   3  -1    0.35    0.40
  11   3  -1   -0.73    0.72
  11   3  -1    0.35    0.44
 -11  -3   1    0.39    0.28
 -11  -3   1    0.38    0.40
 -11  -3   1   -0.56    0.35
 -11  -3   1    0.34    0.36
  10   3  -1    2.80    0.81
  10   3  -1    0.95    0.89
  10   3  -1    3.51    0.53
  10   3  -1    3.92    0.61
 -10  -3   1    4.09    0.49
 -10  -3   1    3.74    0.56
 -10  -3   1    3.50    0.49
 -10  -3   1    2.03    0.52
   9   3  -1    0.20    0.25
   9   3  -1    0.29    0.35
   9   3  -1   -0.80    0.67
   9   3  -1    0.08    0.48
  -9  -3   1    0.06    0.29
  -9  -3   1    0.15    0.27
  -9  -3   1    0.35    0.29
  -9  -3   1   -0.14    0.29
   8   3  -1   10.10    1.45
   8   3  -1    8.58    0.60
   8   3  -1    8.16    0.58
   8   3  -1    7.09    1.09
  -8  -3   1    7.95    0.55
  -8  -3   1    7.99    0.78
  -8  -3   1    8.39    0.55
  -8  -3   1    8.44    0.52
   7   3  -1    2.65    0.41
   7   3  -1    3.03    0.40
   7   3  -1    1.95    0.69
   7   3  -1    2.07    0.73
  -7  -3   1    1.88    0.38
  -7  -3   1    2.56    0.35
  -7  -3   1    2.94    0.37
  -7  -3   1    2.43    0.34
  -7  -3   1    2.69    0.35
   6   3  -1    2.95    0.35
   6   3  -1    2.84    0.70
   6   3  -1    2.54    0.36
   6   3  -1    2.29    0.62
  -6  -3   1    2.86    0.33
  -6  -3   1    2.89    0.34
  -6  -3   1    2.69    0.27
  -6  -3   1    2.00    0.33
  -6  -3   1    2.75    0.27
   5   3  -1    6.79    0.92
   5   3  -1    7.09    0.44
   5   3  -1    6.70    0.40
   5   3  -1    6.45    0.90
  -5  -3   1    6.57    0.54
  -5  -3   1    6.65    0.37
  -5  -3   1    6.96    0.38
  -5  -3   1    7.14    0.45
  -5  -3   1    6.27    0.37
   4   3  -1   50.10    1.10
   4   3  -1   50.32    1.85
   4   3  -1   50.77    1.12
   4   3  -1   50.78    1.91
  -4  -3   1   50.19    1.04
  -4  -3   1   51.28    1.09
  -4  -3   1   49.31    1.02
  -4  -3   1   51.15    1.48
  -4  -3   1   50.93    1.57
   3   3  -1   26.44    1.26
   3   3  -1   26.04    0.58
   3   3  -1   26.51    1.13
   3   3  -1   25.24    0.66
   3   3  -1   25.51    0.68
  -3  -3   1   26.61    0.63
  -3  -3   1   25.74    0.63
  -3  -3   1   26.54    0.67
  -3  -3   1   26.69    0.98
  -3  -3   1   26.78    0.89
   2   3  -1   23.33    0.59
   2   3  -1   25.99    0.62
   2   3  -1   25.90    1.16
   2   3  -1   26.25    0.86
  -2  -3   1   25.70    0.58
  -2  -3   1   25.50    0.99
  -2  -3   1   26.02    0.62
  -2  -3   1   24.08    0.56
  -2  -3   1   25.49    0.86
  -2  -3   1   25.31    0.88
   1   3  -1   63.16    1.10
   1   3  -1   64.57    1.10
   1   3  -1   65.32    1.12
   1   3  -1   64.33    1.94
   1   3  -1   64.83    1.75
  -1  -3   1   64.57    1.10
  -1  -3   1   65.81    1.13
  -1  -3   1   64.19    1.61
  -1  -3   1   63.12    1.08
  -1  -3   1   64.26    1.77
   0   3  -1  384.27    5.24
   0   3  -1  388.31    7.69
   0   3  -1  388.36    8.80
   0   3  -1  385.20    5.25
   0   3  -1  386.34    5.30
   0   3  -1  371.64    6.21
   0   3  -1  383.31    8.70
   0   3  -1  377.06    5.70
   0   3  -1  383.91    5.25
   0   3  -1  377.99    5.34
   0  -3   1  384.44    5.27
   0  -3   1  385.44    5.37
   0  -3   1  377.05    5.33
   0  -3   1  379.50    5.30
   0  -3   1  384.02    7.70
   0  -3   1  391.67    8.73
   0  -3   1  390.35    8.82
  -1   3  -1  125.72    1.94
  -1   3  -1  127.81    2.25
  -1   3  -1  133.09    2.79
  -1   3  -1  132.10    3.15
  -1   3  -1  128.26    1.94
  -1   3  -1  128.57    3.19
  -1   3  -1  126.63    1.98
   1  -3   1  131.84    3.38
   1  -3   1  133.61    3.22
   1  -3   1  130.05    2.00
   1  -3   1  126.89    2.02
   1  -3   1  132.42    2.26
   1  -3   1  130.26    3.17
  -2   3  -1    3.40    0.20
  -2   3  -1    3.34    0.32
  -2   3  -1    3.64    0.21
  -2   3  -1    3.60    0.25
   2  -3   1    3.43    0.32
   2  -3   1    3.78    0.39
   2  -3   1    3.14    0.21
   2  -3   1    3.40    0.22
   2  -3   1    3.54    0.43
  -3   3  -1    0.61    0.16
  -3   3  -1    0.61    0.15
  -3   3  -1    0.49    0.11
   3  -3   1    0.87    0.28
   3  -3   1    0.76    0.16
   3  -3   1    0.49    0.21
   3  -3   1    0.52    0.16
   3  -3   1    0.72    0.17
  -4   3  -1  118.33    2.02
  -4   3  -1  119.17    2.35
  -4   3  -1  120.34    2.67
  -4   3  -1  121.62    1.97
   4  -3   1  119.22    2.13
   4  -3   1  118.83    3.41
   4  -3   1  120.64    2.29
   4  -3   1  119.35    2.10
   4  -3   1  118.18    3.59
  -5   3  -1    9.06    0.55
  -5   3  -1    8.45    0.42
  -5   3  -1    8.24    0.46
  -5   3  -1    8.60    0.39
   5  -3   1    9.02    0.47
   5  -3   1    8.81    0.48
   5  -3   1    8.50    0.29
   5  -3   1    8.39    0.84
   5  -3   1    8.58    0.94
   5  -3   1    9.19    0.58
  -6   3  -1    5.26    0.42
  -6   3  -1    5.42    0.39
  -6   3  -1    5.74    0.36
  -6   3  -1    5.91    0.56
   6  -3   1    5.52    0.42
   6  -3   1    7.69    1.28
   6  -3   1    5.71    0.53
   6  -3   1    5.25    0.43
  -7   3  -1   22.36    1.01
  -7   3  -1   22.02    0.84
  -7   3  -1   21.84    0.92
  -7   3  -1   21.84    0.78
   7  -3   1   22.83    0.95
   7  -3   1   20.15    1.07
   7  -3   1   22.34    0.91
   7  -3   1   21.67    1.71
  -8   3  -1   12.05    0.68
  -8   3  -1    9.76    0.80
  -8   3  -1   10.74    0.72
  -8   3  -1   11.46    0.63
   8  -3   1   10.54    0.72
   8  -3   1   11.00    0.75
  -9   3  -1    1.14    0.33
  -9   3  -1    1.80    0.37
  -9   3  -1    1.92    0.41
   9  -3   1    0.79    0.39
   9  -3   1   -0.94    0.80
   9  -3   1    0.87    0.37
 -10   3  -1    3.16    0.48
 -10   3  -1    2.08    0.47
 -10   3  -1    2.66    0.41
  10  -3   1    2.49    0.47
  10  -3   1    2.72    0.49
 -11   3  -1    1.78    0.43
 -11   3  -1    1.57    0.49
 -11   3  -1    1.74    0.49
  11  -3   1    1.93    0.53
  11  -3   1   -0.88    1.08
  11  -3   1    2.76    0.58
  12   2  -1   -0.13    0.43
  12   2  -1    0.89    0.48
 -12  -2   1    0.35    0.39
 -12  -2   1   -0.11    0.39
  11   2  -1    0.99    0.46
  11   2  -1   -0.06    0.60
  11   2  -1    1.11    0.47
 -11  -2   1    0.93    0.39
 -11  -2   1   -0.15    0.37
 -11  -2   1    0.54    0.40
 -11  -2   1    1.21    0.41
  10   2  -1    0.46    0.39
  10   2  -1   -0.24    0.31
  10   2  -1   -0.46    0.72
 -10  -2   1    0.07    0.32
 -10  -2   1    0.05    0.28
 -10  -2   1   -0.18    0.30
 -10  -2   1    0.20    0.29
   9   2  -1   -0.04    0.66
   9   2  -1    0.81    0.38
   9   2  -1    0.35    0.71
   9   2  -1    1.03    0.39
  -9  -2   1    1.10    0.33
  -9  -2   1    0.79    0.32
  -9  -2   1    1.00    0.36
  -9  -2   1    0.71    0.34
  -9  -2   1    1.58    0.35
   8   2  -1   28.05    1.05
   8   2  -1   27.77    2.06
   8   2  -1   28.36    1.76
   8   2  -1   27.60    1.01
  -8  -2   1   27.62    0.96
  -8  -2   1   28.44    1.11
  -8  -2   1   26.11    0.88
  -8  -2   1   27.93    0.91
  -8  -2   1   29.49    1.39
   7   2  -1    9.25    0.62
   7   2  -1    8.44    1.11
   7   2  -1    9.12    0.60
   7   2  -1    8.88    1.37
  -7  -2   1    9.53    0.53
  -7  -2   1    8.77    0.55
  -7  -2   1    8.36    0.76
  -7  -2   1    9.17    0.63
  -7  -2   1    8.86    0.51
   6   2  -1   15.70    1.24
   6   2  -1   15.10    1.17
   6   2  -1   14.58    0.65
   6   2  -1   16.22    0.69
  -6  -2   1   15.43    0.58
  -6  -2   1   15.64    0.59
  -6  -2   1   15.03    0.66
  -6  -2   1   15.12    0.62
  -6  -2   1   14.96    0.85
   5   2  -1   33.84    1.53
   5   2  -1   33.24    1.59
   5   2  -1   32.67    0.90
   5   2  -1   32.26    0.90
  -5  -2   1   32.49    1.19
  -5  -2   1   33.89    0.82
  -5  -2   1   32.48    0.93
  -5  -2   1   33.09    0.86
  -5  -2   1   31.16    0.78
   4   2  -1  170.07    2.74
   4   2  -1  172.24    2.75
   4   2  -1  173.54    4.64
   4   2  -1  173.55    4.52
  -4  -2   1  172.04    3.07
  -4  -2   1  171.03    3.89
  -4  -2   1  169.35    2.69
  -4  -2   1  170.54    2.62
  -4  -2   1  171.46    2.61
   3   2  -1    0.66    0.13
   3   2  -1    0.70    0.26
   3   2  -1    0.49    0.12
   3   2  -1    0.50    0.28
  -3  -2   1    0.35    0.09
  -3  -2   1    0.58    0.12
  -3  -2   1    0.30    0.09
  -3  -2   1    0.53    0.12
  -3  -2   1    0.24    0.11
   2   2  -1   12.39    0.48
   2   2  -1   11.84    0.37
   2   2  -1   12.46    0.62
   2   2  -1   12.47    0.33
   2   2  -1   12.42    0.36
   2   2  -1   12.15    0.37
   2   2  -1   12.73    0.32
   2   2  -1   12.71    0.69
  -2  -2   1   12.17    0.36
  -2  -2   1   12.52    0.54
  -2  -2   1   13.42    0.70
  -2  -2   1   12.25    0.49
  -2  -2   1   12.58    0.34
  -2  -2   1   12.63    0.34
   1   2  -1  100.07    2.58
   1   2  -1   98.09    1.51
   1   2  -1  101.31    2.21
   1   2  -1   99.66    1.53
   1   2  -1  100.39    1.53
   1   2  -1  101.28    1.47
   1   2  -1  103.70    2.45
   1   2  -1  101.43    1.49
   1   2  -1   99.22    1.54
  -1  -2   1   99.10    1.52
  -1  -2   1   98.09    1.49
  -1  -2   1   99.42    1.53
  -1  -2   1   99.50    1.53
  -1  -2   1   98.00    1.47
  -1  -2   1  103.31    2.59
  -1  -2   1  101.16    2.22
  -1  -2   1  101.38    2.47
  -1  -2   1   97.58    2.44
  -1  -2   1  101.62    1.75
   0   2  -1    7.94    0.17
   0   2  -1    8.04    0.23
   0   2  -1    8.08    0.22
   0   2  -1    7.99    0.38
   0   2  -1    7.94    0.23
   0   2  -1    8.39    0.24
   0   2  -1    8.07    0.23
   0   2  -1    7.94    0.24
   0   2  -1    7.68    0.22
   0   2  -1    8.14    0.32
   0   2  -1    8.08    0.46
   0  -2   1    7.81    0.24
   0  -2   1    8.28    0.47
   0  -2   1    7.84    0.23
   0  -2   1    8.26    0.33
   0  -2   1    7.97    0.22
   0  -2   1    8.06    0.17
   0  -2   1    8.17    0.24
   0  -2   1    7.61    0.23
   0  -2   1    7.88    0.24
   0  -2   1    8.31    0.40
  -1   2  -1    2.66    0.16
  -1   2  -1    2.50    0.14
  -1   2  -1    2.48    0.15
  -1   2  -1    2.63    0.21
  -1   2  -1    2.46    0.15
  -1   2  -1    2.92    0.30
  -1   2  -1    2.50    0.13
  -1   2  -1    2.59    0.14
   1  -2   1    2.56    0.15
   1  -2   1    2.30    0.14
   1  -2   1    2.40    0.13
   1  -2   1    3.46    0.31
   1  -2   1    2.57    0.15
   1  -2   1    2.77    0.23
   1  -2   1    2.00    0.26
   1  -2   1    2.48    0.15
   1  -2   1    2.54    0.15
  -2   2  -1   57.52    1.67
  -2   2  -1   56.16    1.03
  -2   2  -1   55.68    1.13
  -2   2  -1   55.91    0.99
  -2   2  -1   57.90    1.80
  -2   2  -1   55.76    0.96
   2  -2   1   57.92    1.72
   2  -2   1   57.45    0.97
   2  -2   1   55.97    1.20
   2  -2   1   55.76    1.03
   2  -2   1   56.79    1.04
   2  -2   1   56.87    1.70
  -3   2  -1    3.35    0.19
  -3   2  -1    3.11    0.28
  -3   2  -1    3.39    0.22
  -3   2  -1    3.57    0.21
   3  -2   1    3.35    0.16
   3  -2   1    3.82    0.48
   3  -2   1    3.74    0.24
   3  -2   1    4.11    0.48
   3  -2   1    3.24    0.24
  -4   2  -1    4.32    0.28
  -4   2  -1    4.15    0.26
  -4   2  -1    4.13    0.24
  -4   2  -1    4.10    0.31
   4  -2   1    4.43    0.75
   4  -2   1    3.78    0.27
   4  -2   1    4.07    0.55
   4  -2   1    3.69    0.28
  -5   2  -1    2.06    0.24
  -5   2  -1    2.46    0.28
  -5   2  -1    1.57    0.23
  -5   2  -1    2.29    0.27
   5  -2   1    2.34    0.35
   5  -2   1    1.81    0.54
   5  -2   1    2.06    0.29
   5  -2   1    1.86    0.27
  -6   2  -1    0.01    0.15
  -6   2  -1    0.00    0.10
  -6   2  -1    0.07    0.12
  -6   2  -1    0.17    0.14
   6  -2   1   -0.03    0.14
   6  -2   1    0.05    0.39
   6  -2   1   -0.06    0.21
   6  -2   1   -0.03    0.14
  -7   2  -1    2.53    0.34
  -7   2  -1    1.75    0.30
  -7   2  -1    3.09    0.41
  -7   2  -1    3.22    0.33
   7  -2   1    2.37    0.82
   7  -2   1    2.29    0.36
   7  -2   1    2.11    0.47
   7  -2   1    2.28    0.37
  -8   2  -1    0.17    0.27
  -8   2  -1    0.02    0.17
  -8   2  -1   -0.15    0.17
  -8   2  -1   -0.39    0.25
   8  -2   1   -0.11    0.29
   8  -2   1    0.24    0.23
   8  -2   1   -0.32    0.73
   8  -2   1    0.01    0.29
  -9   2  -1    0.81    0.36
  -9   2  -1    1.58    0.35
  -9   2  -1    1.06    0.36
  -9   2  -1    0.75    0.24
   9  -2   1   -0.41    0.81
   9  -2   1    1.50    0.42
   9  -2   1    1.22    0.39
 -10   2  -1   -0.41    0.29
 -10   2  -1    0.16    0.28
 -10   2  -1    0.21    0.34
  10  -2   1    0.46    0.38
  10  -2   1   -1.37    0.84
  10  -2   1    0.05    0.34
 -11   2  -1   -0.05    0.35
 -11   2  -1   -0.17    0.21
 -11   2  -1    0.39    0.31
  11  -2   1   -0.33    0.24
  11  -2   1   -0.04    0.28
 -12   2  -1    1.02    0.40
 -12   2  -1    1.27    0.42
  12  -2   1    0.79    0.41
  12  -2   1    0.60    0.47
  12   1  -1   -0.05    0.32
  12   1  -1    0.46    0.36
 -12  -1   1    0.44    0.36
 -12  -1   1    0.36    0.30
  11   1  -1   -0.56    0.34
  11   1  -1   -1.11    0.81
  11   1  -1    0.21    0.38
 -11  -1   1   -0.29    0.29
 -11  -1   1    0.12    0.30
 -11  -1   1   -0.72    0.32
 -11  -1   1   -0.19    0.34
 -11  -1   1    0.18    0.33
  10   1  -1   -0.95    0.72
  10   1  -1    0.37    0.38
  10   1  -1    0.50    0.38
 -10  -1   1    0.61    0.27
 -10  -1   1    0.52    0.32
 -10  -1   1    0.16    0.31
 -10  -1   1    0.52    0.34
 -10  -1   1    0.85    0.28
   9   1  -1    0.00    0.22
   9   1  -1   -0.20    0.49
   9   1  -1   -0.69    0.53
   9   1  -1   -0.12    0.21
  -9  -1   1    0.40    0.23
  -9  -1   1    0.00    0.24
  -9  -1   1    0.10    0.27
  -9  -1   1    0.27    0.24
   8   1  -1    0.47    0.56
   8   1  -1    1.61    0.34
   8   1  -1    1.39    0.34
   8   1  -1    0.86    0.55
  -8  -1   1    1.51    0.32
  -8  -1   1    1.06    0.31
  -8  -1   1    1.61    0.29
  -8  -1   1    1.09    0.31
   7   1  -1   55.14    2.19
   7   1  -1   52.51    1.36
   7   1  -1   54.17    1.42
   7   1  -1   54.04    2.50
  -7  -1   1   51.99    1.29
  -7  -1   1   54.42    1.26
  -7  -1   1   58.02    1.86
  -7  -1   1   53.19    1.48
   6   1  -1    0.98    0.26
   6   1  -1    0.81    0.43
   6   1  -1    0.77    0.24
   6   1  -1    0.98    0.44
  -6  -1   1    0.78    0.22
  -6  -1   1    1.01    0.19
  -6  -1   1    0.67    0.20
  -6  -1   1    1.06    0.24
   5   1  -1   10.76    0.47
   5   1  -1   11.02    1.10
   5   1  -1   10.76    0.49
   5   1  -1   10.67    0.82
  -5  -1   1   11.15    0.53
  -5  -1   1   10.66    0.63
  -5  -1   1   11.61    0.48
  -5  -1   1   11.02    0.42
   4   1  -1    0.74    0.38
   4   1  -1    0.82    0.19
   4   1  -1    1.03    0.33
   4   1  -1    1.56    0.22
  -4  -1   1    0.61    0.16
  -4  -1   1    0.68    0.15
  -4  -1   1    0.74    0.13
  -4  -1   1    0.85    0.17
   3   1  -1   50.47    1.73
   3   1  -1   48.77    0.97
   3   1  -1   48.98    1.56
   3   1  -1   49.18    0.96
  -3  -1   1   48.42    1.31
  -3  -1   1   48.83    1.53
  -3  -1   1   48.71    0.92
  -3  -1   1   48.13    0.89
  -3  -1   1   48.75    1.04
   2   1  -1  103.06    1.54
   2   1  -1   96.93    2.64
   2   1  -1  101.03    2.22
   2   1  -1   97.59    1.56
   2   1  -1  101.48    2.56
   2   1  -1  101.63    1.49
   2   1  -1   98.23    1.56
   2   1  -1  100.38    1.74
  -2  -1   1   99.74    1.74
  -2  -1   1   98.95    1.53
  -2  -1   1   98.14    1.50
  -2  -1   1  100.33    1.48
  -2  -1   1   97.75    1.56
  -2  -1   1  100.37    2.64
  -2  -1   1  102.88    1.57
  -2  -1   1  102.84    2.56
  -2  -1   1  100.75    2.23
   1   1  -1  286.10    4.01
   1   1  -1  285.84    3.90
   1   1  -1  289.43    6.46
   1   1  -1  284.54    5.27
   1   1  -1  291.35    3.87
   1   1  -1  284.63    4.89
   1   1  -1  286.96    5.83
   1   1  -1  282.21    4.12
   1   1  -1  295.94    4.01
   1   1  -1  301.15    6.94
  -1  -1   1  283.85    3.96
  -1  -1   1  290.03    6.54
  -1  -1   1  283.36    4.03
  -1  -1   1  296.05    3.91
  -1  -1   1  282.55    4.72
  -1  -1   1  285.32    5.73
  -1  -1   1  292.24    6.46
  -1  -1   1  285.39    3.93
  -1  -1   1  289.37    4.06
  -1  -1   1  284.70    6.95
   0   1  -1   76.06    1.72
   0   1  -1   76.12    1.05
   0   1  -1   62.86    1.46
   0   1  -1   63.12    1.03
   0  -1   1   76.13    1.14
   0  -1   1   59.49    1.45
   0  -1   1   72.54    1.71
   0  -1   1   72.04    1.03
   0  -1   1   71.69    1.04
   0  -1   1   76.14    1.02
  -1   1  -1   23.47    0.44
  -1   1  -1   24.18    0.45
  -1   1  -1   23.19    0.42
  -1   1  -1   24.05    0.74
  -1   1  -1   23.50    0.49
  -1   1  -1   24.32    0.46
  -1   1  -1   23.44    0.73
   1  -1   1   23.84    0.74
   1  -1   1   24.33    0.46
   1  -1   1   23.97    0.75
   1  -1   1   24.30    0.42
   1  -1   1   24.38    0.46
   1  -1   1   24.76    0.50
   1  -1   1   23.44    0.44
  -2   1  -1  125.94    1.93
  -2   1  -1  128.09    1.90
  -2   1  -1  125.94    2.21
  -2   1  -1  125.09    1.85
  -2   1  -1  128.29    2.59
  -2   1  -1  129.46    3.12
  -2   1  -1  132.89    1.94
  -2   1  -1  132.80    3.25
   2  -1   1  130.85    2.22
   2  -1   1  128.74    1.85
   2  -1   1  127.39    3.14
   2  -1   1  126.45    3.26
   2  -1   1  126.29    1.94
   2  -1   1  126.57    1.89
   2  -1   1  125.99    1.93
   2  -1   1  126.67    2.40
  -3   1  -1   16.55    0.43
  -3   1  -1   16.70    0.45
  -3   1  -1   16.41    0.52
  -3   1  -1   16.78    0.53
  -3   1  -1   16.16    0.73
   3  -1   1   17.00    0.52
   3  -1   1   15.86    0.49
   3  -1   1   16.22    0.68
   3  -1   1   16.74    0.49
   3  -1   1   16.80    0.94
   3  -1   1   16.81    0.75
  -4   1  -1    3.30    0.31
  -4   1  -1    3.43    0.21
  -4   1  -1    3.39    0.13
  -4   1  -1    3.28    0.26
  -4   1  -1    3.43    0.25
   4  -1   1    3.28    0.26
   4  -1   1    3.30    0.35
   4  -1   1    2.36    0.47
   4  -1   1    3.13    0.26
  -5   1  -1    0.46    0.12
  -5   1  -1    0.73    0.19
  -5   1  -1    0.71    0.09
  -5   1  -1    0.70    0.19
  -5   1  -1    0.35    0.11
   5  -1   1    0.42    0.19
   5  -1   1    0.58    0.22
   5  -1   1    0.71    0.46
   5  -1   1    0.67    0.17
  -6   1  -1   27.30    0.97
  -6   1  -1   26.32    0.75
  -6   1  -1   26.26    0.81
  -6   1  -1   27.48    0.96
  -6   1  -1   26.16    0.57
   6  -1   1   26.97    1.23
   6  -1   1   26.79    0.90
   6  -1   1   26.98    1.65
   6  -1   1   25.87    0.83
  -7   1  -1   15.93    0.65
  -7   1  -1   15.07    0.79
  -7   1  -1   14.81    0.40
  -7   1  -1   14.24    0.63
  -7   1  -1   16.57    0.84
   7  -1   1   15.65    0.74
   7  -1   1   14.51    1.43
   7  -1   1   14.56    0.71
   7  -1   1   14.24    0.99
  -8   1  -1    0.30    0.22
  -8   1  -1    0.25    0.23
  -8   1  -1   -0.01    0.25
  -8   1  -1   -0.14    0.17
   8  -1   1   -0.02    0.41
   8  -1   1   -0.20    0.70
   8  -1   1    0.16    0.30
   8  -1   1    0.26    0.22
  -9   1  -1    0.14    0.28
  -9   1  -1    0.00    0.25
  -9   1  -1   -0.06    0.22
  -9   1  -1    0.20    0.23
   9  -1   1   -1.06    0.74
   9  -1   1    0.28    0.32
   9  -1   1   -0.12    0.42
   9  -1   1    0.16    0.32
 -10   1  -1   -0.10    0.31
 -10   1  -1    0.15    0.28
 -10   1  -1   -0.52    0.28
  10  -1   1   -1.31    0.79
  10  -1   1    0.08    0.36
  10  -1   1   -0.54    0.30
 -11   1  -1    0.26    0.38
 -11   1  -1   -0.15    0.34
 -11   1  -1   -0.32    0.27
  11  -1   1    0.06    0.39
  11  -1   1   -1.06    0.66
  11  -1   1   -0.05    0.38
 -12   1  -1    0.53    0.38
 -12   1  -1    0.03    0.42
  12  -1   1    0.51    0.49
  12  -1   1    0.02    0.42
  12   0  -1   -0.49    0.38
  12   0  -1    0.33    0.45
 -12   0   1    0.04    0.40
 -12   0   1    0.04    0.36
  11   0  -1   -0.59    0.60
  11   0  -1    0.69    0.43
  11   0  -1    0.68    0.35
 -11   0   1    0.21    0.34
 -11   0   1    0.92    0.38
 -11   0   1    0.40    0.29
  10   0  -1    0.06    0.34
  10   0  -1   -0.30    0.21
  10   0  -1   -0.80    0.74
 -10   0   1    0.14    0.22
 -10   0   1    0.26    0.31
 -10   0   1   -0.29    0.30
 -10   0   1    0.04    0.27
   9   0  -1    0.85    0.62
   9   0  -1    1.63    0.42
   9   0  -1    1.62    0.43
  -9   0   1    0.97    0.32
  -9   0   1    1.74    0.36
  -9   0   1    1.25    0.36
  -9   0   1    1.35    0.37
   8   0  -1    0.30    0.55
   8   0  -1    0.82    0.30
   8   0  -1    0.41    0.69
   8   0  -1    0.95    0.29
  -8   0   1    0.75    0.30
  -8   0   1    0.62    0.22
  -8   0   1    0.73    0.27
  -8   0   1    1.06    0.33
   7   0  -1    0.81    0.32
   7   0  -1    0.42    0.50
   7   0  -1    1.13    0.67
   7   0  -1    0.98    0.28
  -7   0   1    1.27    0.28
  -7   0   1    1.17    0.31
  -7   0   1    1.01    0.28
  -7   0   1    0.82    0.22
   6   0  -1   17.46    1.06
   6   0  -1   16.57    0.66
   6   0  -1   17.70    1.49
   6   0  -1   17.58    0.72
  -6   0   1   17.94    0.85
  -6   0   1   16.78    0.58
  -6   0   1   17.15    0.71
  -6   0   1   17.68    0.65
   5   0  -1    6.48    0.59
   5   0  -1    6.18    0.38
   5   0  -1    6.08    0.39
   5   0  -1    6.93    0.99
  -5   0   1    6.50    0.35
  -5   0   1    6.37    0.43
  -5   0   1    6.41    0.34
  -5   0   1    6.44    0.47
   4   0  -1   95.22    1.73
   4   0  -1   98.00    1.72
   4   0  -1   97.05    2.61
   4   0  -1   97.01    2.97
  -4   0   1   94.52    1.64
  -4   0   1   99.65    2.61
  -4   0   1   96.84    1.38
  -4   0   1   95.64    1.91
  -4   0   1   93.66    1.59
  -4   0   1   96.68    2.32
   3   0  -1    6.02    0.59
   3   0  -1    5.05    0.26
   3   0  -1    4.91    0.26
   3   0  -1    5.88    0.43
  -3   0   1    4.92    0.23
  -3   0   1    4.77    0.26
  -3   0   1    4.90    0.31
  -3   0   1    5.16    0.12
  -3   0   1    5.03    0.35
  -3   0   1    4.65    0.21
   2   0  -1   72.58    1.62
   2   0  -1   70.33    1.12
   2   0  -1   69.81    1.09
   2   0  -1   69.46    1.15
   2   0  -1   71.61    2.03
   2   0  -1   72.28    1.30
   2   0  -1   69.96    1.17
   2   0  -1   70.73    1.79
  -2   0   1   72.13    1.17
  -2   0   1   72.78    1.05
  -2   0   1   70.48    1.13
  -2   0   1   71.68    1.16
  -2   0   1   69.80    1.10
  -2   0   1   71.15    2.00
  -2   0   1   70.05    1.62
  -2   0   1   70.67    1.30
  -2   0   1   71.06    1.78
   1   0  -1   80.09    1.20
   1   0  -1   79.43    1.21
   1   0  -1   83.61    1.38
   1   0  -1   85.45    1.20
   1   0  -1   80.82    1.90
   1   0  -1   82.39    2.05
   1   0  -1   85.18    1.75
   1   0  -1   83.31    1.21
   1   0  -1   84.03    1.17
  -1   0   1   83.47    1.19
  -1   0   1   83.49    2.05
  -1   0   1   85.05    1.91
  -1   0   1   85.76    1.21
  -1   0   1   84.56    1.21
  -1   0   1   86.16    1.22
  -1   0   1   81.34    1.38
  -1   0   1   72.86    1.73
  -1   0   1   78.13    1.16
  -1   0  -1  122.52    2.86
  -1   0  -1  121.61    1.69
   1   0   1  126.92    2.57
   1   0   1  119.18    2.92
   1   0   1  126.85    1.99
   1   0   1  123.92    1.78
   1   0   1  127.75    1.65
   1   0   1  121.85    1.70
   1   0   1  126.91    1.69
   1   0   1  104.69    1.67
   1   0   1  103.97    2.83
  -2   0  -1    0.12    0.10
  -2   0  -1    0.03    0.03
  -2   0  -1    0.09    0.05
  -2   0  -1    0.07    0.05
  -2   0  -1    0.12    0.06
  -2   0  -1    0.08    0.04
  -2   0  -1    0.02    0.05
  -2   0  -1    0.06    0.07
   2   0   1    0.07    0.04
   2   0   1    0.07    0.07
   2   0   1    0.04    0.04
   2   0   1    0.01    0.09
   2   0   1    0.16    0.12
   2   0   1    0.05    0.06
   2   0   1    0.08    0.06
   2   0   1    0.01    0.07
  -3   0  -1   56.90    1.01
  -3   0  -1   56.69    1.54
  -3   0  -1   56.89    1.12
  -3   0  -1   53.13    1.17
  -3   0  -1   57.40    1.35
  -3   0  -1   57.54    0.92
  -3   0  -1   56.52    0.98
   3   0   1   57.82    1.08
   3   0   1   54.67    1.85
   3   0   1   57.42    1.05
   3   0   1   57.49    1.34
   3   0   1   57.62    1.68
   3   0   1   56.78    0.97
  -4   0  -1    4.06    0.24
  -4   0  -1    4.03    0.24
  -4   0  -1    4.42    0.16
  -4   0  -1    4.54    0.33
  -4   0  -1    3.78    0.37
  -4   0  -1    3.94    0.29
   4   0   1    4.41    0.75
   4   0   1    4.52    0.44
   4   0   1    4.16    0.28
   4   0   1    4.33    0.30
  -5   0  -1   42.29    1.25
  -5   0  -1   42.59    0.73
  -5   0  -1   42.43    0.97
  -5   0  -1   43.98    0.94
  -5   0  -1   42.72    1.13
   5   0   1   42.50    1.02
   5   0   1   40.64    1.85
   5   0   1   42.94    1.07
   5   0   1   41.97    1.57
  -6   0  -1   20.24    0.54
  -6   0  -1   20.79    0.41
  -6   0  -1   21.81    0.83
  -6   0  -1   21.06    0.64
  -6   0  -1   20.79    0.86
  -6   0  -1   22.29    0.72
   6   0   1   19.72    1.42
   6   0   1   19.93    0.71
   6   0   1   21.01    1.14
   6   0   1   21.22    0.79
  -7   0  -1    6.68    0.52
  -7   0  -1    6.65    0.58
  -7   0  -1    6.32    0.49
  -7   0  -1    7.05    0.45
   7   0   1    6.40    0.49
   7   0   1    6.35    0.52
   7   0   1    8.08    1.42
   7   0   1    6.22    0.80
  -8   0  -1    0.05    0.20
  -8   0  -1    0.13    0.26
  -8   0  -1    0.45    0.25
  -8   0  -1    0.40    0.22
   8   0   1    0.33    0.25
   8   0   1    0.18    0.42
   8   0   1    0.27    0.72
   8   0   1    0.01    0.28
  -9   0  -1   -0.07    0.19
  -9   0  -1   -0.19    0.27
  -9   0  -1   -0.30    0.18
  -9   0  -1   -0.21    0.15
   9   0   1    0.08    0.22
   9   0   1   -0.14    0.30
   9   0   1   -0.52    0.44
   9   0   1   -0.07    0.56
 -10   0  -1    1.01    0.34
 -10   0  -1    2.32    0.47
 -10   0  -1    2.06    0.44
 -10   0  -1    1.93    0.40
  10   0   1    1.87    0.48
  10   0   1    1.22    0.77
  10   0   1    2.28    0.44
 -11   0  -1    0.51    0.35
 -11   0  -1    0.36    0.38
 -11   0  -1    0.26    0.27
  11   0   1    0.14    0.30
  11   0   1    0.33    0.41
  11   0   1   -0.84    0.65
 -12   0  -1    1.04    0.42
 -12   0  -1    2.10    0.47
  12   0   1    1.87    0.52
  12   0   1    1.71    0.54
  12  -1  -1    0.26    0.35
 -12   1   1    0.24    0.38
 -12   1   1   -0.46    0.25
  11  -1  -1    0.01    0.38
  11  -1  -1   -0.02    0.28
 -11   1   1    0.06    0.29
 -11   1   1   -0.42    0.31
 -11   1   1   -0.12    0.33
  10  -1  -1    1.31    0.44
  10  -1  -1    1.57    0.41
  10  -1  -1    0.77    0.89
 -10   1   1    1.24    0.40
 -10   1   1    0.98    0.34
 -10   1   1    1.13    0.32
 -10   1   1    1.26    0.41
   9  -1  -1   -0.09    0.54
   9  -1  -1   -0.10    0.22
   9  -1  -1    0.17    0.33
  -9   1   1   -0.20    0.20
  -9   1   1   -0.11    0.18
  -9   1   1   -0.12    0.27
  -9   1   1   -0.19    0.27
   8  -1  -1   14.28    1.72
   8  -1  -1   12.62    1.07
   8  -1  -1   15.24    0.84
   8  -1  -1   13.85    0.78
  -8   1   1   14.60    0.91
  -8   1   1   14.61    0.65
  -8   1   1   12.69    0.70
  -8   1   1   14.40    0.86
   7  -1  -1    0.98    0.33
   7  -1  -1    0.86    0.69
   7  -1  -1    0.58    0.43
   7  -1  -1    1.08    0.28
  -7   1   1    0.94    0.25
  -7   1   1    0.78    0.24
  -7   1   1    1.25    0.24
  -7   1   1    1.25    0.31
   6  -1  -1    1.23    0.33
   6  -1  -1    1.16    0.48
   6  -1  -1    1.23    0.24
   6  -1  -1    1.48    0.30
  -6   1   1    1.19    0.26
  -6   1   1    0.96    0.21
  -6   1   1    0.94    0.18
  -6   1   1    1.01    0.25
   5  -1  -1   51.86    1.19
   5  -1  -1   52.94    1.66
   5  -1  -1   52.80    1.24
   5  -1  -1   52.50    2.14
  -5   1   1   50.77    1.16
  -5   1   1   53.44    1.10
  -5   1   1   53.44    1.14
  -5   1   1   53.10    1.52
  -5   1   1   51.17    1.31
   4  -1  -1    3.92    0.38
   4  -1  -1    4.30    0.65
   4  -1  -1    4.06    0.29
   4  -1  -1    4.05    0.28
  -4   1   1    4.02    0.33
  -4   1   1    4.12    0.23
  -4   1   1    4.32    0.28
  -4   1   1    4.42    0.35
  -4   1   1    3.99    0.25
   3  -1  -1   72.30    2.26
   3  -1  -1   71.45    1.30
   3  -1  -1   69.72    1.28
   3  -1  -1   72.52    1.82
  -3   1   1   72.06    1.24
  -3   1   1   72.03    1.73
  -3   1   1   72.10    1.44
  -3   1   1   72.11    1.44
  -3   1   1   71.47    1.19
   2  -1  -1   32.15    0.58
   2  -1  -1   31.89    1.13
   2  -1  -1   32.22    0.65
   2  -1  -1   32.01    0.82
   2  -1  -1   31.10    0.71
   2  -1  -1   31.95    0.61
   2  -1  -1   32.34    0.85
   2  -1  -1   31.85    0.65
   2  -1  -1   30.82    0.71
  -2   1   1   31.82    1.16
  -2   1   1   33.10    1.05
  -2   1   1   31.34    0.71
  -2   1   1   31.86    0.63
  -2   1   1   31.30    0.58
  -2   1   1   31.62    0.61
  -2   1   1   31.98    0.72
  -2   1   1   30.42    0.84
  -2   1   1   31.90    0.65
   1  -1  -1  592.42   14.64
   1  -1  -1  621.28    8.63
   1  -1  -1  603.41   11.54
   1  -1  -1  614.51    8.91
   1  -1  -1  629.01   10.34
   1  -1  -1  628.75    8.79
   1  -1  -1  619.85    8.82
  -1   1   1  593.66   14.65
  -1   1   1  600.55    8.64
  -1   1   1  598.96    8.62
  -1   1   1  629.23    8.82
  -1   1   1  628.00    8.89
  -1   1   1  614.70   11.52
  -1   1   1  620.38   10.38
   0  -1  -1   46.65    0.68
   0  -1  -1   39.86    1.15
   0   1   1   51.20    1.21
   0   1   1   50.29    0.70
   0   1   1   40.32    0.71
   0   1   1   50.09    0.69
   0   1   1   50.51    0.72
   0   1   1   45.11    0.69
  -1  -1  -1  126.86    2.97
  -1  -1  -1  124.06    1.75
  -1  -1  -1  123.64    1.72
  -1  -1  -1  124.34    1.75
  -1  -1  -1  123.57    1.75
  -1  -1  -1  127.84    2.92
  -1  -1  -1  126.67    1.77
  -1  -1  -1  124.15    2.57
   1   1   1  121.37    2.92
   1   1   1  123.21    1.76
   1   1   1  125.26    1.87
   1   1   1  126.52    1.75
   1   1   1  125.22    1.72
   1   1   1  123.06    1.75
   1   1   1  123.14    2.97
   1   1   1  124.99    2.57
   1   1   1  126.63    1.75
  -2  -1  -1  460.27   10.33
  -2  -1  -1  463.79   10.50
  -2  -1  -1  464.13    6.63
  -2  -1  -1  456.79    6.60
  -2  -1  -1  463.40    6.84
  -2  -1  -1  454.42    6.54
  -2  -1  -1  479.48    6.25
  -2  -1  -1  465.60    9.82
   2   1   1  478.13    9.65
   2   1   1  461.47    7.56
   2   1   1  460.08    6.61
   2   1   1  447.10   10.51
   2   1   1  455.76   10.34
   2   1   1  461.35    6.52
   2   1   1  457.61    6.76
   2   1   1  459.34    6.97
   2   1   1  463.20    6.39
  -3  -1  -1  176.90    3.26
  -3  -1  -1  200.39    2.82
  -3  -1  -1  192.77    4.02
  -3  -1  -1  193.86    4.35
  -3  -1  -1  189.18    2.74
  -3  -1  -1  192.51    2.84
   3   1   1  191.47    4.69
   3   1   1  191.01    2.85
   3   1   1  190.88    2.78
   3   1   1  187.83    4.84
   3   1   1  194.63    4.00
   3   1   1  191.50    2.73
   3   1   1  190.58    2.85
  -4  -1  -1   52.29    1.19
  -4  -1  -1   52.80    0.98
  -4  -1  -1   49.88    1.00
  -4  -1  -1   51.21    1.39
  -4  -1  -1   51.10    1.41
   4   1   1   50.21    1.05
   4   1   1   50.42    1.89
   4   1   1   51.75    1.09
   4   1   1   50.21    1.73
  -5  -1  -1   13.07    0.64
  -5  -1  -1   13.03    0.58
  -5  -1  -1   12.83    0.64
  -5  -1  -1   13.16    0.48
  -5  -1  -1   13.18    0.45
   5   1   1   12.25    0.52
   5   1   1   13.72    1.06
   5   1   1   13.65    0.89
   5   1   1   13.15    0.51
  -6  -1  -1   44.70    1.26
  -6  -1  -1   45.39    1.45
  -6  -1  -1   45.95    1.04
  -6  -1  -1   42.49    1.05
   6   1   1   44.99    1.18
   6   1   1   43.90    1.13
   6   1   1   44.12    1.80
   6   1   1   42.36    2.05
  -7  -1  -1   21.09    0.88
  -7  -1  -1   22.16    0.78
  -7  -1  -1   22.84    1.05
  -7  -1  -1   22.59    0.76
   7   1   1   23.67    0.92
   7   1   1   23.36    1.86
   7   1   1   23.41    0.87
   7   1   1   22.12    1.40
  -8  -1  -1    0.05    0.19
  -8  -1  -1    0.24    0.24
  -8  -1  -1   -0.10    0.20
  -8  -1  -1    0.03    0.20
   8   1   1   -0.36    0.45
   8   1   1    0.12    0.28
   8   1   1    0.26    0.29
   8   1   1   -0.11    0.69
  -9  -1  -1   -0.03    0.18
  -9  -1  -1   -0.34    0.15
  -9  -1  -1   -0.11    0.26
  -9  -1  -1    0.00    0.19
  -9  -1  -1   -0.26    0.22
   9   1   1   -0.23    0.26
   9   1   1   -0.69    0.49
   9   1   1   -0.28    0.74
   9   1   1   -0.25    0.19
 -10  -1  -1    0.86    0.29
 -10  -1  -1    0.52    0.36
 -10  -1  -1    0.44    0.32
 -10  -1  -1    0.81    0.28
 -10  -1  -1   -0.04    0.28
  10   1   1    0.01    0.62
  10   1   1    0.88    0.34
  10   1   1    0.70    0.42
 -11  -1  -1    2.80    0.48
 -11  -1  -1    3.08    0.52
 -11  -1  -1    2.69    0.47
  11   1   1    2.54    0.49
  11   1   1    2.95    0.57
 -12  -1  -1    0.60    0.45
 -12  -1  -1    1.09    0.35
  12   1   1    0.74    0.50
  12   1   1    1.14    0.42
  12  -2  -1    2.36    0.53
 -12   2   1    2.22    0.56
  11  -2  -1    1.36    0.49
  11  -2  -1    0.95    0.48
  11  -2  -1   -0.49    0.93
 -11   2   1    0.39    0.41
 -11   2   1    0.55    0.40
 -11   2   1    0.75    0.30
  10  -2  -1    0.03    0.63
  10  -2  -1    0.94    0.42
  10  -2  -1    0.74    0.41
 -10   2   1    0.60    0.29
 -10   2   1    0.77    0.37
 -10   2   1    0.82    0.28
 -10   2   1    0.80    0.38
   9  -2  -1    7.63    0.71
   9  -2  -1    8.64    0.64
   9  -2  -1    5.98    1.16
  -9   2   1    9.73    0.63
  -9   2   1    7.72    0.64
  -9   2   1    7.73    0.74
  -9   2   1    7.82    0.69
   8  -2  -1   15.82    0.82
   8  -2  -1   13.94    1.52
   8  -2  -1   15.19    0.84
  -8   2   1   15.00    0.91
  -8   2   1   13.95    0.68
  -8   2   1   14.44    0.89
  -8   2   1   16.07    0.73
   7  -2  -1   21.99    0.85
   7  -2  -1   21.02    0.87
   7  -2  -1   23.21    1.91
   7  -2  -1   21.33    1.10
  -7   2   1   21.11    0.73
  -7   2   1   20.59    0.91
  -7   2   1   21.33    1.00
  -7   2   1   22.62    0.82
   6  -2  -1    0.11    0.24
   6  -2  -1    0.05    0.20
   6  -2  -1    0.18    0.16
   6  -2  -1    0.19    0.54
  -6   2   1    0.08    0.13
  -6   2   1   -0.02    0.14
  -6   2   1   -0.03    0.10
  -6   2   1    0.08    0.12
   5  -2  -1   -0.11    0.12
   5  -2  -1    0.01    0.16
   5  -2  -1    0.05    0.32
   5  -2  -1   -0.05    0.12
  -5   2   1   -0.05    0.09
  -5   2   1    0.01    0.11
  -5   2   1   -0.03    0.16
  -5   2   1   -0.09    0.11
  -5   2   1   -0.12    0.08
   4  -2  -1   78.05    2.02
   4  -2  -1   80.00    1.55
   4  -2  -1   79.83    1.52
   4  -2  -1   77.54    2.64
   4  -2  -1   80.64    1.64
  -4   2   1   80.41    1.45
  -4   2   1   78.83    1.70
  -4   2   1   78.86    1.39
  -4   2   1   78.98    1.64
  -4   2   1   79.70    1.97
   3  -2  -1    0.94    0.33
   3  -2  -1    0.74    0.16
   3  -2  -1    0.75    0.13
   3  -2  -1    0.86    0.14
   3  -2  -1    1.16    0.16
  -3   2   1    0.71    0.12
  -3   2   1    0.48    0.11
  -3   2   1    0.67    0.13
  -3   2   1    0.80    0.16
   2  -2  -1  249.93    6.10
   2  -2  -1  256.72    3.66
   2  -2  -1  259.46    4.69
   2  -2  -1  248.79    3.68
   2  -2  -1  259.79    5.93
   2  -2  -1  260.33    3.65
  -2   2   1  264.18    3.66
  -2   2   1  253.15    3.63
  -2   2   1  250.00    6.09
  -2   2   1  254.93    3.56
  -2   2   1  263.58    4.69
  -2   2   1  258.56    4.28
   1  -2  -1   12.73    0.42
   1  -2  -1   13.18    0.39
   1  -2  -1   12.71    0.34
   1  -2  -1   14.36    0.47
   1  -2  -1   12.94    0.32
   1  -2  -1   12.70    0.30
   1  -2  -1   13.67    0.62
   1  -2  -1   12.68    0.34
   1  -2  -1   15.25    0.59
  -1   2   1   13.23    0.34
  -1   2   1   12.96    0.38
  -1   2   1   14.07    0.56
  -1   2   1   12.44    0.30
  -1   2   1   12.92    0.33
  -1   2   1   12.53    0.31
  -1   2   1   14.40    0.67
  -1   2   1   13.32    0.45
   0  -2  -1   32.73    0.98
   0  -2  -1   33.11    0.97
   0  -2  -1   32.57    0.51
   0  -2  -1   31.81    0.58
   0  -2  -1   32.20    0.56
   0  -2  -1   32.61    0.57
   0  -2  -1   32.31    0.55
   0   2   1   32.90    0.57
   0   2   1   32.40    0.97
   0   2   1   32.99    0.99
   0   2   1   32.33    0.57
   0   2   1   31.82    0.68
   0   2   1   32.00    0.51
   0   2   1   32.63    0.59
   0   2   1   31.32    0.51
   0   2   1   32.55    0.55
   0   2   1   33.03    0.57
  -1  -2  -1  143.13    3.30
  -1  -2  -1  139.32    2.55
  -1  -2  -1  141.75    2.06
  -1  -2  -1  142.74    2.03
  -1  -2  -1  139.19    2.04
  -1  -2  -1  145.59    3.29
  -1  -2  -1  139.73    2.01
  -1  -2  -1  141.98    2.05
  -1  -2  -1  140.53    3.46
  -1  -2  -1  143.00    3.02
   1   2   1  140.84    2.05
   1   2   1  144.88    3.28
   1   2   1  144.04    2.01
   1   2   1  142.33    2.03
   1   2   1  143.77    2.04
   1   2   1  143.61    3.49
   1   2   1  144.33    2.47
   1   2   1  137.97    3.29
   1   2   1  143.01    2.05
   1   2   1  143.97    3.02
  -2  -2  -1  328.07    7.54
  -2  -2  -1  330.62    4.57
  -2  -2  -1  325.98    4.49
  -2  -2  -1  328.56    7.74
  -2  -2  -1  323.21    4.55
  -2  -2  -1  328.94    6.63
  -2  -2  -1  330.81    4.46
   2   2   1  317.16    7.56
   2   2   1  326.57    7.64
   2   2   1  334.22    6.62
   2   2   1  326.45    4.57
   2   2   1  333.13    4.45
   2   2   1  311.25    7.53
   2   2   1  327.72    4.51
  -3  -2  -1   86.28    2.00
  -3  -2  -1   87.41    2.09
  -3  -2  -1   84.39    1.41
  -3  -2  -1   86.82    1.44
  -3  -2  -1   87.00    1.40
   3   2   1   87.97    2.53
   3   2   1   84.15    1.46
   3   2   1   86.20    2.54
   3   2   1   86.98    1.48
   3   2   1   87.02    1.40
  -4  -2  -1    3.89    0.22
  -4  -2  -1    3.78    0.38
  -4  -2  -1    3.80    0.24
  -4  -2  -1    3.92    0.24
  -4  -2  -1    3.35    0.23
   4   2   1    3.84    0.29
   4   2   1    3.51    0.16
   4   2   1    3.69    0.60
   4   2   1    3.74    0.25
   4   2   1    3.79    0.49
  -5  -2  -1   78.56    1.50
  -5  -2  -1   79.48    1.48
  -5  -2  -1   75.09    1.43
  -5  -2  -1   80.45    2.13
  -5  -2  -1   77.88    2.02
   5   2   1   79.16    2.61
   5   2   1   78.08    1.23
   5   2   1   80.27    1.56
   5   2   1   79.55    2.79
   5   2   1   81.26    1.60
  -6  -2  -1    1.43    0.24
  -6  -2  -1    1.23    0.26
  -6  -2  -1    1.81    0.29
  -6  -2  -1    1.07    0.22
  -6  -2  -1    1.77    0.27
   6   2   1    1.45    0.26
   6   2   1    1.84    0.53
   6   2   1    1.42    0.48
   6   2   1    1.99    0.29
  -7  -2  -1    9.84    0.77
  -7  -2  -1   10.40    0.53
  -7  -2  -1   10.35    0.58
  -7  -2  -1   10.08    0.55
   7   2   1   10.92    0.62
   7   2   1   10.35    1.12
   7   2   1   11.84    1.51
   7   2   1    9.85    0.62
  -8  -2  -1    0.85    0.23
  -8  -2  -1    0.55    0.24
  -8  -2  -1    0.43    0.28
  -8  -2  -1    0.83    0.24
   8   2   1    0.97    0.30
   8   2   1    1.20    0.30
   8   2   1    0.31    0.53
   8   2   1    0.02    0.57
  -9  -2  -1    0.95    0.36
  -9  -2  -1    2.23    0.40
  -9  -2  -1    1.56    0.34
  -9  -2  -1    2.48    0.39
   9   2   1    1.85    0.43
   9   2   1    1.95    0.45
   9   2   1    0.78    0.81
   9   2   1    1.49    0.78
 -10  -2  -1    2.35    0.43
 -10  -2  -1    2.88    0.47
 -10  -2  -1    2.62    0.43
 -10  -2  -1    1.45    0.43
  10   2   1    1.10    0.86
  10   2   1    2.88    0.55
  10   2   1    3.06    0.54
  10   2   1    1.40    0.91
 -11  -2  -1    1.44    0.44
 -11  -2  -1    1.11    0.36
 -11  -2  -1    1.34    0.39
  11   2   1    1.16    0.41
  11   2   1    0.13    0.68
  11   2   1    1.34    0.48
 -12  -2  -1   -0.27    0.21
  12   2   1   -0.08    0.31
  12   2   1   -0.58    0.34
  11  -3  -1    0.39    0.35
  11  -3  -1   -1.27    0.90
  11  -3  -1    0.43    0.42
 -11   3   1    0.25    0.41
 -11   3   1    0.33    0.40
 -11   3   1    0.72    0.37
  10  -3  -1    1.43    0.78
  10  -3  -1    2.49    0.53
  10  -3  -1    2.60    0.53
 -10   3   1    2.33    0.44
 -10   3   1    2.89    0.47
 -10   3   1    2.22    0.41
   9  -3  -1    3.23    1.01
   9  -3  -1    4.84    0.61
   9  -3  -1    4.95    0.53
  -9   3   1    5.08    0.69
  -9   3   1    3.86    0.54
  -9   3   1    5.10    0.46
  -9   3   1    4.41    0.54
   8  -3  -1   -0.15    0.70
   8  -3  -1   -0.08    0.29
   8  -3  -1    0.37    0.26
  -8   3   1    0.22    0.25
  -8   3   1    0.51    0.23
  -8   3   1    0.08    0.23
  -8   3   1    0.18    0.22
   7  -3  -1   11.74    0.70
   7  -3  -1   13.41    1.63
   7  -3  -1   10.48    0.74
   7  -3  -1   11.02    0.70
  -7   3   1   11.64    0.63
  -7   3   1   11.51    0.58
  -7   3   1   10.91    0.70
  -7   3   1   11.28    0.74
   6  -3  -1    3.36    0.75
   6  -3  -1    3.03    0.40
   6  -3  -1    2.65    0.35
   6  -3  -1    2.85    0.37
  -6   3   1    3.06    0.31
  -6   3   1    3.18    0.29
  -6   3   1    2.38    0.32
  -6   3   1    3.55    0.44
   5  -3  -1   23.36    0.78
   5  -3  -1   22.52    0.82
   5  -3  -1   23.85    0.81
   5  -3  -1   23.33    1.53
   5  -3  -1   22.99    0.67
  -5   3   1   22.53    0.82
  -5   3   1   23.07    0.66
  -5   3   1   23.76    0.72
  -5   3   1   22.42    0.89
   4  -3  -1    8.05    0.36
   4  -3  -1    8.15    0.39
   4  -3  -1    7.97    0.79
   4  -3  -1    8.58    0.42
   4  -3  -1    7.79    0.39
  -4   3   1    8.24    0.48
  -4   3   1    8.57    0.37
  -4   3   1    7.89    0.36
  -4   3   1    7.93    0.47
   3  -3  -1    6.71    0.33
   3  -3  -1    6.55    0.70
   3  -3  -1    6.77    0.36
   3  -3  -1    6.35    0.32
   3  -3  -1    6.63    0.33
  -3   3   1    6.70    0.32
  -3   3   1    6.41    0.36
  -3   3   1    6.44    0.29
   2  -3  -1   58.16    1.80
   2  -3  -1   58.98    1.88
   2  -3  -1   59.32    1.11
   2  -3  -1   58.36    1.32
   2  -3  -1   61.32    1.52
   2  -3  -1   57.51    1.10
  -2   3   1   57.78    1.02
  -2   3   1   59.30    1.11
  -2   3   1   59.86    1.76
  -2   3   1   57.23    1.24
  -2   3   1   59.70    1.06
   1  -3  -1   95.48    2.41
   1  -3  -1   98.89    2.42
   1  -3  -1   96.90    1.55
   1  -3  -1   96.81    2.65
   1  -3  -1   96.63    1.53
   1  -3  -1   98.04    1.46
   1  -3  -1   95.15    1.56
  -1   3   1   93.81    1.79
  -1   3   1   97.02    1.49
  -1   3   1   99.19    1.54
  -1   3   1   97.15    2.39
  -1   3   1   99.34    2.39
  -1   3   1   95.96    1.52
   0  -3  -1  951.94   13.44
   0  -3  -1  991.45   13.08
   0  -3  -1  947.10   13.94
   0  -3  -1  969.39   13.58
   0  -3  -1  930.17   23.20
   0  -3  -1  960.22   22.46
   0   3   1  964.10   13.86
   0   3   1  980.48   13.71
   0   3   1  969.99   23.02
   0   3   1  956.52   22.73
   0   3   1  976.79   13.65
   0   3   1  941.17   13.80
   0   3   1  979.51   16.29
   0   3   1 1000.00   13.54
  -1  -3  -1   -0.04    0.03
  -1  -3  -1   -0.04    0.09
  -1  -3  -1   -0.25    0.08
  -1  -3  -1   -0.08    0.06
  -1  -3  -1   -0.01    0.07
  -1  -3  -1    0.23    0.12
  -1  -3  -1    0.04    0.06
  -1  -3  -1   -0.14    0.07
   1   3   1   -0.11    0.06
   1   3   1   -0.09    0.06
   1   3   1    0.25    0.20
   1   3   1    0.08    0.08
   1   3   1   -0.01    0.09
   1   3   1   -0.04    0.04
  -2  -3  -1   32.72    0.69
  -2  -3  -1   32.71    0.69
  -2  -3  -1   31.85    1.03
  -2  -3  -1   33.03    0.96
  -2  -3  -1   32.52    0.69
  -2  -3  -1   32.01    1.08
  -2  -3  -1   31.91    0.66
   2   3   1   32.13    0.69
   2   3   1   32.66    1.29
   2   3   1   33.63    1.10
   2   3   1   32.01    0.60
   2   3   1   32.40    0.92
   2   3   1   32.18    0.69
   2   3   1   32.67    0.65
  -3  -3  -1    6.41    0.28
  -3  -3  -1    6.94    0.31
  -3  -3  -1    6.56    0.31
  -3  -3  -1    6.58    0.31
  -3  -3  -1    6.58    0.48
   3   3   1    7.39    0.71
   3   3   1    6.87    0.31
   3   3   1    6.79    0.29
   3   3   1    7.36    0.68
   3   3   1    6.84    0.30
  -4  -3  -1    0.24    0.11
  -4  -3  -1    0.38    0.15
  -4  -3  -1    0.22    0.16
  -4  -3  -1    0.27    0.07
  -4  -3  -1    0.45    0.12
   4   3   1    0.26    0.29
   4   3   1    0.34    0.27
   4   3   1    0.26    0.10
   4   3   1    0.56    0.15
   4   3   1    0.43    0.17
  -5  -3  -1   -0.15    0.12
  -5  -3  -1   -0.14    0.13
  -5  -3  -1   -0.05    0.17
  -5  -3  -1    0.03    0.06
  -5  -3  -1    0.04    0.11
   5   3   1   -0.04    0.12
   5   3   1   -0.09    0.07
   5   3   1   -0.17    0.39
   5   3   1   -0.02    0.16
   5   3   1    0.48    0.43
  -6  -3  -1    7.58    0.67
  -6  -3  -1    6.75    0.44
  -6  -3  -1    7.19    0.36
  -6  -3  -1    6.99    0.38
  -6  -3  -1    6.57    0.43
  -6  -3  -1    6.42    0.38
   6   3   1    7.23    0.49
   6   3   1    8.70    1.20
   6   3   1    6.82    0.22
   6   3   1    7.09    0.48
   6   3   1    7.03    0.99
  -7  -3  -1    0.11    0.23
  -7  -3  -1   -0.06    0.24
  -7  -3  -1    0.13    0.10
  -7  -3  -1    0.33    0.21
  -7  -3  -1    0.15    0.22
   7   3   1    0.11    0.19
   7   3   1    0.12    0.19
   7   3   1    0.03    0.58
   7   3   1    0.61    0.62
  -8  -3  -1    1.67    0.39
  -8  -3  -1    2.66    0.40
  -8  -3  -1    2.09    0.34
  -8  -3  -1    2.38    0.39
   8   3   1    1.50    0.62
   8   3   1    1.78    0.76
   8   3   1    2.25    0.37
   8   3   1    2.25    0.39
  -9  -3  -1    5.61    0.58
  -9  -3  -1    6.32    0.84
  -9  -3  -1    7.05    0.57
  -9  -3  -1    7.27    0.58
   9   3   1    7.45    0.68
   9   3   1    4.38    1.00
   9   3   1    7.45    0.66
   9   3   1    6.09    1.15
 -10  -3  -1   -0.06    0.21
 -10  -3  -1   -0.38    0.31
 -10  -3  -1   -0.07    0.20
 -10  -3  -1   -0.25    0.29
  10   3   1   -0.28    0.22
  10   3   1   -0.57    0.74
  10   3   1    0.09    0.27
 -11  -3  -1    0.00    0.26
 -11  -3  -1    0.00    0.25
 -11  -3  -1   -0.10    0.21
  11   3   1   -1.02    0.82
  11   3   1   -0.02    0.29
  11   3   1    0.24    0.38
 -12  -3  -1    3.96    0.54
  12   3   1    4.94    0.74
  11  -4  -1    0.59    0.43
  11  -4  -1   -0.97    0.98
  11  -4  -1    0.46    0.45
 -11   4   1    0.15    0.38
 -11   4   1    0.23    0.34
 -11   4   1   -0.42    0.38
  10  -4  -1    0.81    0.35
  10  -4  -1    0.66    0.40
  10  -4  -1    0.43    0.72
 -10   4   1    1.32    0.46
 -10   4   1    1.04    0.32
 -10   4   1    0.52    0.39
   9  -4  -1    1.43    0.43
   9  -4  -1    0.07    0.80
   9  -4  -1    1.32    0.42
  -9   4   1    1.05    0.41
  -9   4   1    0.74    0.29
  -9   4   1    0.97    0.28
  -9   4   1    0.92    0.30
   8  -4  -1   11.29    1.72
   8  -4  -1   14.36    0.84
   8  -4  -1   13.32    0.82
  -8   4   1   12.72    0.84
  -8   4   1   12.77    0.72
  -8   4   1   12.12    0.82
  -8   4   1   13.86    0.69
   7  -4  -1    3.40    0.75
   7  -4  -1    5.57    0.57
   7  -4  -1    4.36    0.52
  -7   4   1    4.85    0.55
  -7   4   1    5.47    0.58
  -7   4   1    5.45    0.42
  -7   4   1    5.06    0.44
   6  -4  -1    1.54    0.25
   6  -4  -1    1.65    0.33
   6  -4  -1    1.48    0.30
   6  -4  -1    1.89    0.26
   6  -4  -1    0.48    0.60
  -6   4   1    0.97    0.30
  -6   4   1    1.60    0.27
  -6   4   1    1.03    0.23
  -6   4   1    1.94    0.33
   5  -4  -1    0.87    0.17
   5  -4  -1    0.93    0.25
   5  -4  -1    1.06    0.21
   5  -4  -1    1.46    0.25
   5  -4  -1    0.99    0.52
   5  -4  -1    0.96    0.22
  -5   4   1    0.65    0.24
  -5   4   1    0.87    0.18
  -5   4   1    1.00    0.23
  -5   4   1    0.76    0.18
   4  -4  -1    0.79    0.21
   4  -4  -1    0.92    0.20
   4  -4  -1    1.09    0.21
   4  -4  -1    0.77    0.40
   4  -4  -1    1.18    0.22
  -4   4   1    0.71    0.16
  -4   4   1    1.09    0.17
  -4   4   1    0.76    0.18
  -4   4   1    0.97    0.20
   3  -4  -1    6.81    0.38
   3  -4  -1    6.63    0.75
   3  -4  -1    6.79    0.72
   3  -4  -1    6.66    0.40
   3  -4  -1    6.66    0.36
   3  -4  -1    6.92    0.44
  -3   4   1    7.06    0.43
  -3   4   1    6.67    0.32
  -3   4   1    6.43    0.32
   2  -4  -1   30.13    1.16
   2  -4  -1   31.92    1.05
   2  -4  -1   31.10    0.77
   2  -4  -1   30.16    1.30
   2  -4  -1   31.33    0.77
   2  -4  -1   30.60    0.89
  -2   4   1   29.88    0.70
  -2   4   1   30.66    0.69
  -2   4   1   31.29    0.98
  -2   4   1   31.08    0.85
  -2   4   1   32.49    1.11
   1  -4  -1    2.40    0.21
   1  -4  -1    2.23    0.18
   1  -4  -1    2.09    0.36
   1  -4  -1    2.35    0.32
   1  -4  -1    2.11    0.15
  -1   4   1    2.15    0.19
  -1   4   1    2.33    0.39
  -1   4   1    2.05    0.18
  -1   4   1    2.43    0.23
  -1   4   1    2.25    0.21
   0  -4  -1   33.86    0.73
   0  -4  -1   33.13    0.74
   0  -4  -1   34.20    1.25
   0  -4  -1   33.16    0.64
   0  -4  -1   34.04    0.72
   0   4   1   35.71    1.27
   0   4   1   34.41    0.72
   0   4   1   32.14    0.52
   0   4   1   34.32    0.71
   0   4   1   33.49    0.83
   0   4   1   33.50    0.69
   0   4   1   33.37    0.63
  -1  -4  -1    0.28    0.12
  -1  -4  -1    0.25    0.08
  -1  -4  -1    0.34    0.04
  -1  -4  -1    0.35    0.16
  -1  -4  -1    0.44    0.12
  -1  -4  -1    0.43    0.12
  -1  -4  -1    0.25    0.11
   1   4   1    0.36    0.09
   1   4   1    0.34    0.08
   1   4   1    0.37    0.10
   1   4   1    0.34    0.12
   1   4   1    0.70    0.34
  -2  -4  -1    9.21    0.54
  -2  -4  -1   11.70    0.57
  -2  -4  -1    9.23    0.34
  -2  -4  -1    9.20    0.36
  -2  -4  -1    9.67    0.37
  -2  -4  -1    9.66    0.54
   2   4   1    9.79    0.50
   2   4   1    9.15    0.35
   2   4   1    9.62    0.74
   2   4   1    9.07    0.36
   2   4   1    9.61    0.47
  -3  -4  -1    2.82    0.24
  -3  -4  -1    2.18    0.24
  -3  -4  -1    2.59    0.29
  -3  -4  -1    1.58    0.26
  -3  -4  -1    2.22    0.20
   3   4   1    2.81    0.57
   3   4   1    2.34    0.24
   3   4   1    2.41    0.22
   3   4   1    2.49    0.22
   3   4   1    2.67    0.45
  -4  -4  -1    0.04    0.18
  -4  -4  -1    0.14    0.11
  -4  -4  -1    0.05    0.15
  -4  -4  -1    0.09    0.08
  -4  -4  -1    0.17    0.13
   4   4   1    0.07    0.28
   4   4   1    0.17    0.15
   4   4   1    0.11    0.43
   4   4   1    0.16    0.16
  -5  -4  -1    4.34    0.32
  -5  -4  -1    5.49    0.60
  -5  -4  -1    4.65    0.29
  -5  -4  -1    4.19    0.34
  -5  -4  -1    4.68    0.34
   5   4   1    4.90    0.35
   5   4   1    6.03    0.96
   5   4   1    5.46    0.87
   5   4   1    4.51    0.39
  -6  -4  -1    7.92    0.45
  -6  -4  -1    7.03    0.43
  -6  -4  -1    7.56    0.36
  -6  -4  -1    7.42    0.72
  -6  -4  -1    7.68    0.47
   6   4   1    8.45    1.15
   6   4   1    8.57    1.01
   6   4   1    6.79    0.44
   6   4   1    8.06    0.52
  -7  -4  -1    9.65    0.88
  -7  -4  -1    9.27    0.52
  -7  -4  -1    9.86    0.51
  -7  -4  -1    9.37    0.54
   7   4   1   10.50    0.65
   7   4   1    9.79    1.37
   7   4   1   10.23    1.18
   7   4   1    9.87    0.57
  -8  -4  -1   -0.03    0.26
  -8  -4  -1   -0.20    0.27
  -8  -4  -1    0.28    0.24
  -8  -4  -1   -0.08    0.25
   8   4   1   -0.21    0.58
   8   4   1   -0.13    0.26
   8   4   1   -0.48    0.48
   8   4   1    0.23    0.22
  -9  -4  -1   -0.14    0.29
  -9  -4  -1   -0.05    0.28
  -9  -4  -1    0.03    0.26
  -9  -4  -1   -0.13    0.29
   9   4   1   -0.28    0.19
   9   4   1   -1.25    0.70
   9   4   1    0.16    0.31
   9   4   1   -0.29    0.65
 -10  -4  -1    0.06    0.29
 -10  -4  -1   -0.64    0.30
 -10  -4  -1   -0.25    0.29
 -10  -4  -1   -0.17    0.29
  10   4   1   -0.11    0.34
  10   4   1    0.03    0.35
  10   4   1   -1.26    0.65
 -11  -4  -1    0.37    0.38
 -11  -4  -1    0.20    0.26
 -11  -4  -1    0.35    0.29
 -11  -4  -1   -0.77    0.34
  11   4   1   -0.16    0.27
  11   4   1    0.07    0.29
  11   4   1   -0.99    0.53
 -12  -4  -1    0.83    0.42
  12   4   1    0.67    0.48
  11  -5  -1    0.46    0.42
 -11   5   1   -0.61    0.35
  10  -5  -1    0.64    0.34
  10  -5  -1    0.08    0.29
 -10   5   1    0.00    0.40
 -10   5   1    0.07    0.36
 -10   5   1    0.35    0.34
   9  -5  -1    0.20    0.26
   9  -5  -1    0.23    0.36
   9  -5  -1   -1.34    0.74
  -9   5   1    0.01    0.23
  -9   5   1    0.10    0.27
  -9   5   1    0.29    0.24
   8  -5  -1    0.27    0.26
   8  -5  -1    0.17    0.25
   8  -5  -1   -0.26    0.51
  -8   5   1    0.03    0.21
  -8   5   1   -0.03    0.23
  -8   5   1   -0.12    0.17
  -8   5   1   -0.18    0.24
   7  -5  -1   19.11    0.90
   7  -5  -1   17.74    1.79
   7  -5  -1   19.62    0.93
  -7   5   1   18.99    1.01
  -7   5   1   18.39    0.82
  -7   5   1   19.88    0.79
  -7   5   1   19.61    0.96
   6  -5  -1    0.67    0.25
   6  -5  -1    0.59    0.48
   6  -5  -1    0.68    0.24
   6  -5  -1    0.84    0.23
  -6   5   1    0.46    0.29
  -6   5   1    0.71    0.23
  -6   5   1    0.21    0.18
  -6   5   1    0.68    0.25
   5  -5  -1   14.39    1.34
   5  -5  -1   14.21    0.60
   5  -5  -1   13.77    0.66
   5  -5  -1   13.81    0.65
  -5   5   1   14.63    0.77
  -5   5   1   13.30    0.54
  -5   5   1   14.29    0.75
  -5   5   1   14.19    0.61
   4  -5  -1   16.10    0.66
   4  -5  -1   15.34    0.64
   4  -5  -1   15.40    1.17
   4  -5  -1   15.12    1.09
   4  -5  -1   14.68    0.72
   4  -5  -1   15.46    0.63
  -4   5   1   15.04    0.67
  -4   5   1   16.88    0.60
  -4   5   1   15.58    0.54
   3  -5  -1   51.76    1.20
   3  -5  -1   54.32    1.94
   3  -5  -1   52.67    2.05
   3  -5  -1   51.85    1.20
   3  -5  -1   52.32    1.38
   3  -5  -1   54.81    1.62
  -3   5   1   54.15    1.14
  -3   5   1   54.61    1.11
  -3   5   1   53.99    1.35
   2  -5  -1    7.70    0.64
   2  -5  -1    7.17    0.37
   2  -5  -1    8.10    0.83
   2  -5  -1    7.62    0.38
  -2   5   1    7.97    0.45
  -2   5   1    7.38    0.48
  -2   5   1    7.38    0.49
  -2   5   1    8.17    0.38
  -2   5   1    7.80    0.35
   1  -5  -1   42.27    1.26
   1  -5  -1   43.06    1.70
   1  -5  -1   43.96    0.97
   1  -5  -1   43.20    0.97
  -1   5   1   41.56    0.82
  -1   5   1   43.58    0.93
  -1   5   1   45.01    1.48
  -1   5   1   44.47    1.20
  -1   5   1   43.50    0.90
  -1   5   1   44.45    1.08
   0  -5  -1   32.60    1.36
   0  -5  -1   32.74    0.79
   0  -5  -1   31.50    0.76
   0   5   1   32.14    0.75
   0   5   1   32.26    0.73
   0   5   1   31.22    0.85
   0   5   1   31.34    0.66
   0   5   1   33.07    1.33
  -1  -5  -1   84.60    1.93
  -1  -5  -1   85.75    1.53
  -1  -5  -1   84.03    1.53
  -1  -5  -1   85.30    2.48
  -1  -5  -1   84.09    1.48
   1   5   1   80.24    1.38
   1   5   1   84.12    1.47
   1   5   1   81.10    2.56
   1   5   1   85.29    1.49
  -2  -5  -1    3.92    0.27
  -2  -5  -1    4.50    0.49
  -2  -5  -1    3.76    0.13
  -2  -5  -1    4.10    0.27
  -2  -5  -1    3.63    0.25
  -2  -5  -1    3.45    0.36
  -2  -5  -1    4.04    0.42
   2   5   1    4.11    0.60
   2   5   1    3.58    0.28
   2   5   1    3.68    0.28
   2   5   1    3.48    0.25
  -3  -5  -1    2.63    0.27
  -3  -5  -1    2.84    0.25
  -3  -5  -1    1.70    0.27
  -3  -5  -1    2.46    0.24
  -3  -5  -1    2.92    0.39
   3   5   1    2.36    0.23
   3   5   1    2.43    0.51
   3   5   1    2.64    0.27
   3   5   1    3.21    0.44
  -4  -5  -1    0.13    0.13
  -4  -5  -1   -0.04    0.10
  -4  -5  -1    0.03    0.16
  -4  -5  -1    0.05    0.13
  -4  -5  -1    0.06    0.16
   4   5   1    0.07    0.12
   4   5   1    0.04    0.08
   4   5   1    0.05    0.12
   4   5   1    0.22    0.30
   4   5   1    0.16    0.39
  -5  -5  -1   56.46    1.31
  -5  -5  -1   59.44    1.32
  -5  -5  -1   60.77    1.99
  -5  -5  -1   61.10    1.30
  -5  -5  -1   58.70    1.63
   5   5   1   62.04    2.25
   5   5   1   59.97    1.38
   5   5   1   61.34    2.58
   5   5   1   56.59    1.08
   5   5   1   58.16    1.35
  -6  -5  -1    2.47    0.32
  -6  -5  -1    2.90    0.37
  -6  -5  -1    2.76    0.34
  -6  -5  -1    1.87    0.40
  -6  -5  -1    2.19    0.27
   6   5   1    2.85    0.36
   6   5   1    2.61    0.38
   6   5   1    1.71    0.54
   6   5   1    2.84    0.86
  -7  -5  -1    0.94    0.28
  -7  -5  -1    0.66    0.28
  -7  -5  -1    0.26    0.31
  -7  -5  -1    0.83    0.29
   7   5   1    0.50    0.58
   7   5   1    0.27    0.21
   7   5   1    0.41    0.28
   7   5   1    0.40    0.52
  -8  -5  -1    0.98    0.30
  -8  -5  -1    0.97    0.35
  -8  -5  -1    0.53    0.37
  -8  -5  -1    1.28    0.35
   8   5   1    0.64    0.65
   8   5   1    0.31    0.60
   8   5   1    1.19    0.38
   8   5   1    1.04    0.30
  -9  -5  -1    2.44    0.42
  -9  -5  -1    2.84    0.47
  -9  -5  -1    2.99    0.45
  -9  -5  -1    1.53    0.47
   9   5   1    1.36    0.80
   9   5   1    3.17    0.47
   9   5   1    1.58    0.77
   9   5   1    2.91    0.51
 -10  -5  -1   -0.47    0.36
 -10  -5  -1   -0.01    0.27
 -10  -5  -1   -0.24    0.23
 -10  -5  -1    0.11    0.24
  10   5   1   -0.27    0.32
  10   5   1   -0.31    0.66
  10   5   1   -0.29    0.23
 -11  -5  -1    1.08    0.47
 -11  -5  -1    1.72    0.46
 -11  -5  -1    1.18    0.41
  11   5   1    1.57    0.51
  11   5   1    0.52    0.85
  11   5   1    1.38    0.43
  11   5   1   -0.56    0.83
  10  -6  -1    0.37    0.41
  10  -6  -1    0.74    0.45
 -10   6   1    0.27    0.30
 -10   6   1    0.20    0.27
 -10   6   1   -0.10    0.43
   9  -6  -1    7.21    0.73
   9  -6  -1    6.07    0.72
  -9   6   1    5.69    0.55
  -9   6   1    4.87    0.65
  -9   6   1    6.28    0.54
   8  -6  -1   -1.05    0.70
   8  -6  -1    0.78    0.32
   8  -6  -1    1.22    0.36
  -8   6   1    0.79    0.32
  -8   6   1    0.73    0.26
  -8   6   1    0.70    0.39
  -8   6   1    1.28    0.32
   7  -6  -1   -0.24    0.28
   7  -6  -1   -0.55    0.44
   7  -6  -1   -0.31    0.28
  -7   6   1    0.11    0.18
  -7   6   1   -0.10    0.26
  -7   6   1   -0.21    0.20
  -7   6   1   -0.52    0.28
   6  -6  -1    8.20    0.51
   6  -6  -1    8.28    0.64
   6  -6  -1    7.76    0.57
  -6   6   1    7.80    0.56
  -6   6   1    7.83    0.48
  -6   6   1    8.18    0.64
  -6   6   1    7.91    0.66
   5  -6  -1   18.59    0.77
   5  -6  -1   17.64    0.75
   5  -6  -1   18.79    1.48
   5  -6  -1   18.45    0.81
  -5   6   1   18.39    0.73
  -5   6   1   18.05    0.91
  -5   6   1   17.17    0.82
  -5   6   1   18.58    0.69
   4  -6  -1    7.56    1.06
   4  -6  -1    7.59    0.47
   4  -6  -1    7.88    0.52
   4  -6  -1    8.03    1.06
   4  -6  -1    7.84    0.52
  -4   6   1    7.71    0.47
  -4   6   1    7.07    0.57
  -4   6   1    7.39    0.43
   3  -6  -1    1.44    0.34
   3  -6  -1    1.06    0.40
   3  -6  -1    1.06    0.25
   3  -6  -1    1.13    0.43
   3  -6  -1    1.42    0.24
  -3   6   1    1.26    0.25
  -3   6   1    1.10    0.23
  -3   6   1    0.97    0.21
   2  -6  -1   82.71    1.64
   2  -6  -1   82.49    2.80
   2  -6  -1   80.04    1.64
   2  -6  -1   80.79    2.35
  -2   6   1   81.33    1.52
  -2   6   1   82.74    1.57
  -2   6   1   82.67    2.36
  -2   6   1   82.01    1.82
  -2   6   1   85.51    2.28
   1  -6  -1    4.25    0.74
   1  -6  -1    3.26    0.28
   1  -6  -1    3.54    0.38
   1  -6  -1    3.36    0.31
  -1   6   1    3.82    0.30
  -1   6   1    3.68    0.27
  -1   6   1    3.80    0.31
  -1   6   1    3.41    0.24
  -1   6   1    3.68    0.55
   0  -6  -1  114.01    3.34
   0  -6  -1  107.68    1.97
   0  -6  -1  111.08    1.95
   0   6   1  111.17    1.79
   0   6   1  113.38    3.24
   0   6   1  111.30    1.89
   0   6   1  112.50    2.22
   0   6   1  110.14    1.92
  -1  -6  -1   71.22    2.30
  -1  -6  -1   69.86    1.37
  -1  -6  -1   66.17    1.39
  -1  -6  -1   67.41    1.38
   1   6   1   69.35    1.36
   1   6   1   70.54    1.34
   1   6   1   67.18    2.35
   1   6   1   70.62    1.25
   1   6   1   70.66    1.56
  -2  -6  -1    4.21    0.31
  -2  -6  -1    4.97    0.33
  -2  -6  -1    4.41    0.35
  -2  -6  -1    4.55    0.61
  -2  -6  -1    3.78    0.32
  -2  -6  -1    4.45    0.13
  -2  -6  -1    4.56    0.17
   2   6   1    4.57    0.31
   2   6   1    4.61    0.70
   2   6   1    4.11    0.32
   2   6   1    4.24    0.28
  -3  -6  -1   -0.14    0.09
  -3  -6  -1    0.08    0.20
  -3  -6  -1    0.03    0.16
  -3  -6  -1   -0.01    0.13
  -3  -6  -1    0.00    0.12
   3   6   1   -0.10    0.15
   3   6   1    0.08    0.37
   3   6   1   -0.17    0.14
   3   6   1   -0.20    0.12
  -4  -6  -1   10.96    0.54
  -4  -6  -1   10.44    0.50
  -4  -6  -1   11.17    0.72
  -4  -6  -1   11.17    0.79
  -4  -6  -1   11.27    0.55
   4   6   1   10.45    0.50
   4   6   1   11.89    0.83
   4   6   1   12.31    1.29
   4   6   1   10.81    0.51
  -5  -6  -1   25.93    0.82
  -5  -6  -1   24.81    0.83
  -5  -6  -1   25.48    1.01
  -5  -6  -1   25.47    0.85
  -5  -6  -1   25.13    1.25
   5   6   1   26.30    0.87
   5   6   1   26.94    1.70
   5   6   1   25.33    0.87
   5   6   1   26.97    1.37
  -6  -6  -1   -0.23    0.21
  -6  -6  -1   -0.41    0.26
  -6  -6  -1   -0.18    0.13
  -6  -6  -1   -0.62    0.18
   6   6   1    0.14    0.25
   6   6   1   -0.49    0.21
   6   6   1    0.17    0.43
   6   6   1   -0.07    0.52
  -7  -6  -1   21.65    0.81
  -7  -6  -1   22.71    0.86
  -7  -6  -1   22.01    0.90
  -7  -6  -1   24.21    1.41
   7   6   1   23.57    1.99
   7   6   1   23.22    0.93
   7   6   1   23.46    0.92
   7   6   1   23.82    1.61
  -8  -6  -1    1.25    0.36
  -8  -6  -1    0.47    0.38
  -8  -6  -1    1.42    0.36
  -8  -6  -1    1.16    0.33
   8   6   1    1.01    0.58
   8   6   1    1.66    0.41
   8   6   1    0.90    0.30
   8   6   1    0.84    0.73
  -9  -6  -1    0.49    0.26
  -9  -6  -1    0.24    0.33
  -9  -6  -1    0.79    0.30
  -9  -6  -1    0.48    0.41
   9   6   1    0.58    0.36
   9   6   1    0.69    0.38
   9   6   1   -0.41    0.68
   9   6   1    0.18    0.59
 -10  -6  -1   -0.12    0.32
 -10  -6  -1   -0.32    0.30
 -10  -6  -1    0.08    0.30
 -10  -6  -1   -0.40    0.39
  10   6   1    0.23    0.29
  10   6   1   -0.52    0.59
  10   6   1   -1.23    0.67
  10   6   1    0.12    0.37
 -11  -6  -1   -0.53    0.40
 -11  -6  -1    0.16    0.37
  11   6   1   -0.12    0.30
  11   6   1   -0.06    0.44
  11   6   1   -0.45    0.70
  10  -7  -1    0.48    0.43
 -10   7   1   -0.08    0.38
   9  -7  -1   -0.14    0.34
   9  -7  -1   -0.53    0.32
  -9   7   1    0.27    0.36
  -9   7   1    0.11    0.26
  -9   7   1   -0.58    0.37
   8  -7  -1    0.33    0.36
   8  -7  -1    0.21    0.34
  -8   7   1    0.07    0.28
  -8   7   1    0.06    0.37
  -8   7   1   -0.36    0.27
   7  -7  -1   -0.02    0.32
   7  -7  -1   -0.12    0.20
  -7   7   1    0.04    0.18
  -7   7   1    0.08    0.18
  -7   7   1    0.21    0.29
  -7   7   1   -0.32    0.30
   6  -7  -1    6.11    0.54
   6  -7  -1    6.24    0.61
  -6   7   1    5.74    0.61
  -6   7   1    5.88    0.54
  -6   7   1    5.71    0.44
  -6   7   1    6.12    0.60
   5  -7  -1    0.63    0.31
   5  -7  -1    0.34    0.51
   5  -7  -1    1.15    0.32
   5  -7  -1    0.94    0.28
  -5   7   1    0.55    0.28
  -5   7   1    0.42    0.26
  -5   7   1    0.37    0.27
   4  -7  -1   -0.31    0.38
   4  -7  -1   -0.10    0.26
   4  -7  -1    0.17    0.19
   4  -7  -1    0.05    0.24
   4  -7  -1    0.17    0.32
  -4   7   1   -0.20    0.15
  -4   7   1    0.13    0.21
  -4   7   1   -0.25    0.21
   3  -7  -1   -0.37    0.35
   3  -7  -1    0.20    0.17
   3  -7  -1    0.06    0.32
   3  -7  -1    0.09    0.42
   3  -7  -1    0.09    0.16
  -3   7   1    0.44    0.23
  -3   7   1    0.50    0.20
  -3   7   1    0.34    0.21
   2  -7  -1    4.87    0.41
   2  -7  -1    4.49    0.61
   2  -7  -1    4.69    0.77
   2  -7  -1    4.42    0.36
  -2   7   1    4.20    0.38
  -2   7   1    4.73    0.39
  -2   7   1    4.68    0.56
  -2   7   1    4.71    0.36
  -2   7   1    4.40    0.37
   1  -7  -1   12.68    0.58
   1  -7  -1   12.09    0.54
   1  -7  -1   12.25    1.01
   1  -7  -1   13.02    0.57
  -1   7   1   12.38    0.51
  -1   7   1   12.67    0.60
  -1   7   1   12.64    0.52
  -1   7   1   13.60    0.47
  -1   7   1   12.25    0.90
  -1   7   1   11.95    0.27
   0  -7  -1   10.53    0.51
   0  -7  -1   10.12    0.51
   0  -7  -1    9.79    0.99
   0   7   1    9.47    0.43
   0   7   1   10.17    0.95
   0   7   1   10.95    0.55
   0   7   1    9.98    0.39
   0   7   1   10.11    0.48
  -1  -7  -1    6.02    0.37
  -1  -7  -1    6.14    0.42
  -1  -7  -1    6.17    0.80
   1   7   1    5.61    0.42
   1   7   1    5.69    0.35
   1   7   1    6.44    0.35
   1   7   1    5.39    0.76
   1   7   1    5.96    0.40
  -2  -7  -1    7.83    0.44
  -2  -7  -1    7.11    0.26
  -2  -7  -1    7.05    0.45
  -2  -7  -1    7.54    0.37
  -2  -7  -1    7.29    0.44
  -2  -7  -1    7.76    0.79
   2   7   1    7.10    0.40
   2   7   1    8.33    1.09
   2   7   1    8.40    0.46
   2   7   1    8.01    0.39
  -3  -7  -1    0.72    0.20
  -3  -7  -1    0.28    0.20
  -3  -7  -1    0.49    0.20
  -3  -7  -1    0.44    0.26
  -3  -7  -1    0.60    0.10
   3   7   1    0.79    0.24
   3   7   1    0.44    0.19
   3   7   1    0.70    0.22
   3   7   1    0.95    0.65
  -4  -7  -1   18.85    0.75
  -4  -7  -1   19.97    1.07
  -4  -7  -1   20.18    0.73
  -4  -7  -1   19.54    1.18
  -4  -7  -1   19.42    0.73
   4   7   1   19.28    0.70
   4   7   1   21.69    1.70
   4   7   1   18.73    0.70
   4   7   1   20.73    0.76
  -5  -7  -1   12.48    0.62
  -5  -7  -1   14.12    0.61
  -5  -7  -1   12.99    0.66
  -5  -7  -1   13.39    1.07
  -5  -7  -1   12.68    0.83
   5   7   1   13.68    0.68
   5   7   1   14.02    0.68
   5   7   1   14.27    1.62
  -6  -7  -1   10.45    0.65
  -6  -7  -1    9.60    0.55
  -6  -7  -1    9.64    0.57
  -6  -7  -1   10.14    0.92
   6   7   1   10.79    0.61
   6   7   1   12.00    1.02
   6   7   1   10.97    1.62
   6   7   1   10.46    0.64
  -7  -7  -1    4.27    0.44
  -7  -7  -1    3.75    0.49
  -7  -7  -1    2.77    0.55
  -7  -7  -1    4.09    0.41
   7   7   1    4.82    0.54
   7   7   1    5.41    0.91
   7   7   1    4.50    0.51
   7   7   1    2.91    1.10
  -8  -7  -1    0.36    0.29
  -8  -7  -1   -0.52    0.33
  -8  -7  -1    0.10    0.23
  -8  -7  -1    0.27    0.31
   8   7   1    0.89    0.47
   8   7   1   -0.07    0.31
   8   7   1   -0.01    0.29
   8   7   1   -0.40    0.67
  -9  -7  -1    1.07    0.41
  -9  -7  -1    0.11    0.43
  -9  -7  -1    1.24    0.38
  -9  -7  -1    1.06    0.39
   9   7   1    1.24    0.45
   9   7   1    0.85    0.56
   9   7   1    1.06    0.42
   9   7   1   -0.75    0.99
 -10  -7  -1    0.36    0.38
 -10  -7  -1   -0.01    0.23
 -10  -7  -1    0.31    0.29
 -10  -7  -1   -0.24    0.42
  10   7   1   -0.16    0.34
  10   7   1    0.14    0.59
  10   7   1   -0.08    0.36
 -11  -7  -1   -0.53    0.45
   9  -8  -1    0.63    0.43
  -9   8   1    0.35    0.36
  -9   8   1    0.40    0.40
  -9   8   1    0.87    0.38
   8  -8  -1    0.93    0.35
   8  -8  -1    0.79    0.43
  -8   8   1    0.68    0.35
  -8   8   1    0.62    0.36
  -8   8   1    0.86    0.40
   7  -8  -1    1.20    0.75
   7  -8  -1    3.24    0.53
   7  -8  -1    3.17    0.54
  -7   8   1    3.26    0.49
  -7   8   1    3.14    0.46
  -7   8   1    2.75    0.52
   6  -8  -1    1.05    0.37
   6  -8  -1   -0.72    0.61
   6  -8  -1    1.24    0.39
  -6   8   1    0.50    0.24
  -6   8   1    0.50    0.36
  -6   8   1    0.85    0.30
  -6   8   1    1.36    0.36
   5  -8  -1    0.30    0.24
   5  -8  -1    0.28    0.29
   5  -8  -1    0.35    0.29
  -5   8   1    0.29    0.29
  -5   8   1   -0.07    0.25
  -5   8   1    0.08    0.25
   4  -8  -1   -0.02    0.34
   4  -8  -1    0.40    0.30
   4  -8  -1    0.87    0.37
   4  -8  -1    0.45    0.24
   4  -8  -1   -0.35    0.42
  -4   8   1    0.82    0.27
  -4   8   1    0.11    0.24
  -4   8   1    0.32    0.26
   3  -8  -1    1.77    0.49
   3  -8  -1    1.66    0.46
   3  -8  -1    2.72    0.37
   3  -8  -1    2.76    0.37
   3  -8  -1    1.62    0.57
  -3   8   1    2.77    0.38
  -3   8   1    2.62    0.35
  -3   8   1    2.17    0.34
   2  -8  -1   -0.11    0.22
   2  -8  -1   -0.31    0.24
   2  -8  -1   -0.13    0.41
   2  -8  -1   -0.41    0.18
  -2   8   1   -0.10    0.17
  -2   8   1   -0.17    0.21
  -2   8   1   -0.18    0.13
  -2   8   1   -0.04    0.27
   1  -8  -1    7.00    0.50
   1  -8  -1    6.01    0.43
   1  -8  -1    6.50    1.07
  -1   8   1    6.29    0.46
  -1   8   1    6.60    0.81
  -1   8   1    6.34    0.36
  -1   8   1    7.01    0.50
  -1   8   1    6.09    0.39
   0  -8  -1    8.02    0.51
   0  -8  -1    7.92    0.47
   0  -8  -1    7.88    1.03
   0   8   1    9.00    1.00
   0   8   1    8.43    0.53
   0   8   1    7.67    0.49
   0   8   1    7.67    0.46
   0   8   1    8.52    0.40
  -1  -8  -1    1.72    0.32
  -1  -8  -1    1.32    0.37
  -1  -8  -1    2.09    0.32
   1   8   1    2.46    0.34
   1   8   1    2.52    0.70
   1   8   1    1.85    0.26
   1   8   1    1.99    0.30
   1   8   1    2.90    0.30
  -2  -8  -1    1.32    0.30
  -2  -8  -1    1.33    0.16
  -2  -8  -1    1.50    0.29
  -2  -8  -1    1.17    0.27
  -2  -8  -1    0.88    0.37
   2   8   1    1.65    0.31
   2   8   1    0.99    0.22
   2   8   1    1.56    0.72
   2   8   1    1.40    0.28
   2   8   1    1.78    0.25
  -3  -8  -1    0.35    0.31
  -3  -8  -1    0.30    0.26
  -3  -8  -1    0.37    0.25
  -3  -8  -1    0.65    0.24
   3   8   1    0.56    0.55
   3   8   1    0.48    0.19
   3   8   1    0.72    0.21
   3   8   1    0.30    0.23
  -4  -8  -1    0.43    0.28
  -4  -8  -1    0.30    0.26
  -4  -8  -1   -0.06    0.28
   4   8   1    0.55    0.23
   4   8   1    0.37    0.26
   4   8   1    0.43    0.23
   4   8   1    0.31    0.57
  -5  -8  -1   16.21    0.74
  -5  -8  -1   16.69    0.76
  -5  -8  -1   17.18    0.72
  -5  -8  -1   17.00    1.16
   5   8   1   17.54    1.59
   5   8   1   18.16    0.76
   5   8   1   18.33    0.80
   5   8   1   18.36    0.80
  -6  -8  -1    0.59    0.31
  -6  -8  -1    0.88    0.26
  -6  -8  -1    0.35    0.38
  -6  -8  -1    0.90    0.34
   6   8   1    0.57    0.32
   6   8   1    0.00    0.88
   6   8   1    0.82    0.33
   6   8   1    0.11    0.28
  -7  -8  -1    2.75    0.59
  -7  -8  -1    4.81    0.46
  -7  -8  -1    4.85    0.56
  -7  -8  -1    5.57    0.58
   7   8   1    3.60    1.20
   7   8   1    4.59    0.56
   7   8   1    4.41    0.54
  -8  -8  -1    0.20    0.33
  -8  -8  -1    0.73    0.33
  -8  -8  -1    0.33    0.27
  -8  -8  -1    0.30    0.32
   8   8   1    1.11    0.39
   8   8   1    0.53    0.30
   8   8   1   -0.69    0.69
  -9  -8  -1   -0.49    0.26
  -9  -8  -1   -0.28    0.26
  -9  -8  -1   -0.24    0.21
  -9  -8  -1    0.30    0.36
   9   8   1   -0.08    0.34
   9   8   1   -0.52    0.29
 -10  -8  -1   -0.02    0.36
 -10  -8  -1    0.18    0.37
   8  -9  -1    1.35    0.48
  -8   9   1    1.77    0.44
  -8   9   1    0.77    0.51
   7  -9  -1    0.59    0.38
   7  -9  -1    0.54    0.32
  -7   9   1   -0.37    0.36
  -7   9   1    0.43    0.33
  -7   9   1    0.20    0.32
   6  -9  -1    0.78    0.32
   6  -9  -1    0.80    0.39
  -6   9   1    0.81    0.27
  -6   9   1    1.15    0.36
  -6   9   1    0.93    0.36
  -6   9   1    0.76    0.32
   5  -9  -1    0.52    0.35
   5  -9  -1    0.14    0.24
   5  -9  -1    0.23    0.32
  -5   9   1   -0.14    0.29
  -5   9   1    0.11    0.26
  -5   9   1    0.02    0.28
   4  -9  -1    0.50    0.53
   4  -9  -1    0.20    0.30
   4  -9  -1    0.43    0.40
   4  -9  -1    0.62    0.33
  -4   9   1    0.52    0.23
  -4   9   1    0.27    0.28
  -4   9   1    0.38    0.22
   3  -9  -1    2.99    0.68
   3  -9  -1    3.56    0.47
   3  -9  -1    4.15    0.44
   3  -9  -1    4.34    0.67
  -3   9   1    3.73    0.44
  -3   9   1    4.39    0.55
  -3   9   1    4.21    0.44
   2  -9  -1   -0.06    0.26
   2  -9  -1    0.45    0.23
   2  -9  -1    0.15    0.46
  -2   9   1    0.25    0.18
  -2   9   1    0.61    0.34
  -2   9   1    0.04    0.24
  -2   9   1    0.28    0.19
   1  -9  -1    5.80    0.51
   1  -9  -1    5.32    0.52
  -1   9   1    6.18    0.49
  -1   9   1    5.69    0.42
  -1   9   1    5.17    0.47
  -1   9   1    5.79    0.81
   0  -9  -1    5.25    0.48
   0  -9  -1    4.91    0.87
   0  -9  -1    4.86    0.44
   0   9   1    4.93    0.41
   0   9   1    5.80    0.46
   0   9   1    5.57    0.51
   0   9   1    5.30    0.36
   0   9   1    5.56    0.96
  -1  -9  -1    0.01    0.39
  -1  -9  -1    0.51    0.23
  -1  -9  -1    0.63    0.26
   1   9   1    0.16    0.19
   1   9   1    0.36    0.24
   1   9   1    0.63    0.64
   1   9   1    0.26    0.24
   1   9   1    0.43    0.19
  -2  -9  -1    0.73    0.41
  -2  -9  -1    1.77    0.33
  -2  -9  -1    1.40    0.30
   2   9   1    1.15    0.26
   2   9   1    1.22    0.27
   2   9   1    0.71    0.71
   2   9   1    1.30    0.32
   2   9   1    1.80    0.32
  -3  -9  -1    0.62    0.30
  -3  -9  -1    0.26    0.24
  -3  -9  -1    0.17    0.24
  -3  -9  -1    0.00    0.33
   3   9   1    0.74    0.24
   3   9   1    0.43    0.74
   3   9   1    0.34    0.27
   3   9   1    0.38    0.23
  -4  -9  -1    6.05    0.55
  -4  -9  -1    5.11    0.49
  -4  -9  -1    5.55    0.55
   4   9   1    5.24    0.54
   4   9   1    4.67    0.47
   4   9   1    5.60    0.46
   4   9   1    4.56    0.97
  -5  -9  -1    7.50    0.62
   5   9   1    7.66    0.54
   5   9   1    7.10    0.54
   5   9   1    7.92    0.55
   5   9   1    5.71    1.11
  -6  -9  -1    0.47    0.31
  -6  -9  -1    0.31    0.32
  -6  -9  -1    0.15    0.25
  -6  -9  -1    0.07    0.26
   6   9   1   -0.09    0.26
   6   9   1    0.54    0.31
   6   9   1   -0.07    0.67
   6   9   1    0.30    0.30
  -7  -9  -1   -0.08    0.30
  -7  -9  -1   -0.28    0.25
  -7  -9  -1   -0.13    0.28
  -7  -9  -1    0.21    0.26
   7   9   1   -0.12    0.30
   7   9   1   -1.86    0.90
   7   9   1   -0.19    0.30
   7   9   1    0.27    0.31
  -8  -9  -1    1.21    0.41
  -8  -9  -1    0.85    0.37
  -8  -9  -1    0.70    0.38
  -8  -9  -1    0.45    0.49
   8   9   1    0.14    0.35
   8   9   1    0.27    0.90
   8   9   1    0.95    0.42
   8   9   1    0.55    0.39
  -9  -9  -1    0.10    0.28
  -9  -9  -1   -0.32    0.33
  -9  -9  -1   -0.91    0.40
   9   9   1   -0.16    0.36
   7 -10  -1    1.21    0.46
  -7  10   1   -0.32    0.40
  -7  10   1    0.21    0.33
   6 -10  -1    2.93    0.55
   6 -10  -1    3.62    0.59
  -6  10   1    2.79    0.42
  -6  10   1    2.61    0.43
  -6  10   1    2.23    0.44
   5 -10  -1    0.02    0.32
   5 -10  -1    0.28    0.35
  -5  10   1   -0.08    0.21
  -5  10   1    0.05    0.21
  -5  10   1   -0.20    0.31
   4 -10  -1    1.31    0.40
   4 -10  -1    0.30    0.42
   4 -10  -1    0.57    0.44
   4 -10  -1    0.76    0.36
  -4  10   1    0.70    0.31
  -4  10   1    0.92    0.32
  -4  10   1    0.45    0.25
   3 -10  -1    4.29    0.73
   3 -10  -1    2.97    0.67
   3 -10  -1    3.64    0.49
   3 -10  -1    4.57    0.48
  -3  10   1    4.93    0.53
  -3  10   1    4.21    0.48
  -3  10   1    5.05    0.52
   2 -10  -1    0.04    0.27
   2 -10  -1   -0.14    0.35
   2 -10  -1   -0.13    0.27
  -2  10   1   -0.16    0.21
  -2  10   1   -0.31    0.22
  -2  10   1    0.82    0.34
  -2  10   1    0.09    0.23
   1 -10  -1    0.09    0.49
   1 -10  -1    0.64    0.32
   1 -10  -1    0.93    0.34
  -1  10   1    1.18    0.29
  -1  10   1    0.60    0.28
  -1  10   1    0.80    0.26
  -1  10   1    1.35    0.51
   0 -10  -1    7.84    0.61
   0 -10  -1    7.47    0.58
   0  10   1    7.02    0.48
   0  10   1    7.06    0.43
   0  10   1    8.27    0.61
   0  10   1    7.45    1.04
   0  10   1    8.19    0.56
  -1 -10  -1    0.43    0.22
  -1 -10  -1    0.25    0.35
  -1 -10  -1    0.61    0.26
   1  10   1    0.47    0.28
   1  10   1    1.15    0.24
   1  10   1    0.68    0.64
   1  10   1    0.55    0.22
   1  10   1    0.26    0.27
  -2 -10  -1    7.29    0.61
  -2 -10  -1    7.39    0.57
  -2 -10  -1    6.35    1.06
   2  10   1    7.16    1.10
   2  10   1    7.04    0.50
   2  10   1    8.17    0.60
   2  10   1    8.66    0.48
   2  10   1    8.38    0.58
  -3 -10  -1    2.20    0.40
  -3 -10  -1    3.08    0.47
   3  10   1    2.47    0.38
   3  10   1    2.51    0.40
   3  10   1    2.30    0.35
   3  10   1    2.76    0.34
   3  10   1    2.11    0.77
  -4 -10  -1    0.16    0.22
  -4 -10  -1   -0.08    0.31
  -4 -10  -1    0.11    0.29
   4  10   1    0.17    0.28
   4  10   1    0.28    0.29
   4  10   1    0.00    0.23
   4  10   1   -0.27    0.82
  -5 -10  -1   -0.28    0.28
  -5 -10  -1    0.20    0.32
  -5 -10  -1    0.08    0.29
   5  10   1   -0.09    0.20
   5  10   1    0.36    0.31
   5  10   1   -0.73    0.87
   5  10   1    0.09    0.27
  -6 -10  -1    0.19    0.26
  -6 -10  -1    0.16    0.34
   6  10   1   -0.06    0.26
   6  10   1    0.20    0.34
   6  10   1    0.37    0.33
   6  10   1   -0.85    0.66
  -7 -10  -1    2.34    0.50
  -7 -10  -1    2.05    0.42
   7  10   1   -1.20    1.07
   7  10   1    1.58    0.44
   7  10   1    1.50    0.41
  -8 -10  -1    0.43    0.37
  -8 -10  -1    0.15    0.36
  -8 -10  -1    0.07    0.48
   8  10   1    0.22    0.29
   8  10   1   -0.30    0.34
   9  10   1    0.33    0.41
   6 -11  -1    0.15    0.38
  -6  11   1   -0.42    0.37
  -6  11   1   -0.34    0.32
   5 -11  -1    4.02    0.61
  -5  11   1    3.07    0.53
  -5  11   1    4.26    0.55
   4 -11  -1    0.66    0.49
   4 -11  -1    1.96    0.47
  -4  11   1    0.55    0.35
  -4  11   1    0.71    0.34
  -4  11   1    0.67    0.35
   3 -11  -1    1.41    0.37
   3 -11  -1    0.92    0.59
   3 -11  -1    0.62    0.62
   3 -11  -1    1.12    0.38
  -3  11   1    1.44    0.39
  -3  11   1    1.35    0.37
  -3  11   1    1.23    0.37
   2 -11  -1    4.55    0.86
   2 -11  -1    4.40    0.54
   2 -11  -1    4.77    0.60
   2 -11  -1    2.66    0.75
  -2  11   1    5.24    0.56
  -2  11   1    5.00    0.52
  -2  11   1    5.52    0.64
   1 -11  -1    0.03    0.55
   1 -11  -1    1.34    0.38
   1 -11  -1    1.43    0.41
  -1  11   1    1.31    0.33
  -1  11   1    2.47    0.60
  -1  11   1    1.61    0.37
  -1  11   1    1.51    0.35
   0 -11  -1    5.99    0.58
   0 -11  -1    5.40    0.52
   0  11   1    5.92    0.59
   0  11   1    5.43    0.53
   0  11   1    6.20    1.02
   0  11   1    5.80    0.54
  -1 -11  -1    3.15    0.49
  -1 -11  -1    3.17    0.44
  -1 -11  -1    1.50    0.59
   1  11   1    3.01    0.45
   1  11   1    2.55    0.38
   1  11   1    2.78    0.42
   1  11   1    2.18    0.78
  -2 -11  -1   -0.08    0.44
  -2 -11  -1    0.59    0.26
  -2 -11  -1    0.51    0.35
   2  11   1    0.16    0.68
   2  11   1    0.47    0.23
   2  11   1    0.53    0.30
   2  11   1    0.78    0.27
  -3 -11  -1    1.00    0.33
  -3 -11  -1   -0.16    0.41
  -3 -11  -1    1.56    0.39
   3  11   1    0.87    0.27
   3  11   1    1.00    0.32
   3  11   1    1.29    0.37
   3  11   1    0.99    0.69
   3  11   1    0.87    0.37
  -4 -11  -1    1.85    0.41
  -4 -11  -1    1.85    0.45
   4  11   1    1.58    0.32
   4  11   1    0.69    0.93
   4  11   1    1.60    0.40
   4  11   1    1.47    0.34
   4  11   1    1.63    0.33
  -5 -11  -1    0.93    0.43
  -5 -11  -1    1.84    0.46
   5  11   1    0.32    1.00
   5  11   1    0.99    0.32
   5  11   1    0.74    0.30
  -6 -11  -1    4.47    0.64
  -6 -11  -1    4.83    0.64
   6  11   1    2.57    1.07
   6  11   1    4.58    0.60
  -7 -11  -1   -0.45    0.35
  -7 -11  -1    0.14    0.38
   7  11   1   -0.23    0.34
   7  11   1   -1.88    1.07
  -5  12   1    0.03    0.33
  -5  12   1   -0.48    0.35
   4 -12  -1    0.61    0.57
   4 -12  -1    1.03    0.44
  -4  12   1    0.37    0.36
  -4  12   1    0.41    0.28
   3 -12  -1   -0.89    0.53
   3 -12  -1    0.11    0.36
   3 -12  -1   -1.17    0.45
  -3  12   1   -0.07    0.22
  -3  12   1   -0.18    0.29
   2 -12  -1   -1.14    0.57
   2 -12  -1   -0.67    0.55
   2 -12  -1    0.35    0.36
  -2  12   1    0.36    0.25
  -2  12   1   -0.05    0.28
   1 -12  -1    0.96    0.41
   1 -12  -1   -0.41    0.39
  -1  12   1    0.43    0.25
  -1  12   1    0.36    0.29
   0 -12  -1   -0.64    0.31
   0 -12  -1    0.18    0.33
   0  12   1   -0.07    0.23
   0  12   1    0.26    0.25
   0  12   1    0.98    0.56
  -1 -12  -1   -0.65    0.45
  -1 -12  -1    0.56    0.35
   1  12   1    0.69    0.50
   1  12   1    0.22    0.25
   1  12   1    0.39    0.26
  -2 -12  -1   -0.19    0.31
   2  12   1   -0.15    0.21
   2  12   1   -0.07    0.29
   2  12   1   -0.83    0.61
  -3 -12  -1    1.17    0.45
   3  12   1    0.85    0.38
   3  12   1    0.52    0.29
   3  12   1    0.33    0.84
  -4 -12  -1    0.40    0.39
   4  12   1   -0.13    0.67
   4  12   1    0.61    0.39
  -5 -12  -1    0.03    0.38
   5  12   1    0.20    0.27
  -6 -12  -1    0.28    0.32
  -6 -12  -1    0.91    0.38
   6  12   1    0.02    0.85
   6  12   1    0.31    0.39
  -4  13   1   -0.20    0.26
   3 -13  -1   -0.39    0.56
  -3  13   1   -0.29    0.32
   2 -13  -1   -0.36    0.65
   2 -13  -1    2.06    0.52
   2 -13  -1    0.06    0.71
  -2  13   1    1.20    0.40
  -2  13   1    1.50    0.44
   1 -13  -1    0.49    0.40
   1 -13  -1   -0.41    0.56
   1 -13  -1   -0.78    0.59
  -1  13   1    0.11    0.34
  -1  13   1    0.58    0.29
   0 -13  -1   -0.10    0.24
   0 -13  -1   -0.93    0.55
   0  13   1   -0.33    0.30
   0  13   1   -0.12    0.26
  -1 -13  -1    1.14    0.45
  -1 -13  -1   -0.60    0.54
   1  13   1    1.78    0.71
   1  13   1    0.63    0.37
  -2 -13  -1   -0.08    0.25
   2  13   1   -0.10    0.33
   2  13   1    0.44    0.75
  -3 -13  -1   -0.09    0.37
   3  13   1   -0.25    0.83
   3  13   1    0.21    0.35
  -4 -13  -1    0.30    0.44
   4  13   1   -0.86    0.60
   0 -14  -1   -0.47    0.61
   2  14   1    2.29    0.88
   4  13  -2    0.18    0.32
   4  13  -2    0.87    0.87
   3  13  -2    0.12    0.38
   3  13  -2    0.91    0.42
   3  13  -2    0.92    0.77
  -3 -13   2   -0.05    0.39
  -3 -13   2    0.02    0.31
   2  13  -2   -0.47    0.33
   2  13  -2    0.36    0.37
   2  13  -2    0.39    0.50
  -2 -13   2    0.11    0.39
  -2 -13   2    0.07    0.38
   1  13  -2    1.64    0.45
   1  13  -2    1.84    0.42
  -1 -13   2    1.76    0.50
  -1 -13   2    2.07    0.53
   0  13  -2   -0.10    0.36
   0  13  -2    0.37    0.38
   0 -13   2   -0.20    0.49
   0 -13   2   -0.10    0.27
   0 -13   2    0.28    0.41
  -1  13  -2    0.62    0.39
  -1  13  -2    0.18    0.29
   1 -13   2    0.17    0.39
   1 -13   2    0.18    0.40
  -2  13  -2    2.80    0.52
  -2  13  -2    2.25    0.45
   2 -13   2    2.62    0.51
   2 -13   2    2.52    0.51
  -3  13  -2    0.48    0.42
  -3  13  -2    0.15    0.39
   3 -13   2    0.86    0.47
   3 -13   2    1.13    0.52
   6  12  -2    0.13    0.33
   6  12  -2   -0.32    0.26
   6  12  -2   -0.02    0.29
  -6 -12   2   -0.50    0.37
  -6 -12   2    0.05    0.41
   5  12  -2    0.36    0.68
   5  12  -2   -0.04    0.25
   5  12  -2   -0.54    0.33
   5  12  -2    0.33    0.32
  -5 -12   2    0.12    0.39
  -5 -12   2    0.13    0.41
   4  12  -2    0.71    0.65
   4  12  -2    0.25    0.31
   4  12  -2   -0.14    0.34
   4  12  -2    0.49    0.32
  -4 -12   2    0.44    0.33
  -4 -12   2    0.33    0.31
   3  12  -2    0.07    0.69
   3  12  -2   -0.38    0.32
   3  12  -2   -0.16    0.34
   3  12  -2   -0.16    0.24
  -3 -12   2   -0.27    0.24
  -3 -12   2    0.17    0.26
   2  12  -2    1.48    0.74
   2  12  -2    1.38    0.37
   2  12  -2    0.82    0.39
   2  12  -2    1.20    0.33
  -2 -12   2    1.77    0.46
  -2 -12   2    1.29    0.39
   1  12  -2    0.51    0.36
   1  12  -2    0.23    0.33
   1  12  -2    0.76    0.48
   1  12  -2    0.26    0.27
  -1 -12   2    0.25    0.35
  -1 -12   2    0.15    0.37
   0  12  -2    0.32    0.32
   0  12  -2   -0.05    0.23
   0  12  -2    1.32    0.55
   0  12  -2    0.16    0.27
   0 -12   2    0.72    0.41
   0 -12   2    0.24    0.35
  -1  12  -2    7.80    0.62
  -1  12  -2    8.43    0.69
   1 -12   2    8.77    0.76
   1 -12   2    7.98    0.68
  -2  12  -2    0.37    0.35
  -2  12  -2    0.05    0.25
   2 -12   2    0.89    0.35
   2 -12   2    0.20    0.29
   2 -12   2   -0.24    0.48
  -3  12  -2    1.00    0.35
  -3  12  -2    1.08    0.41
  -3  12  -2    2.07    0.46
   3 -12   2    1.72    0.42
   3 -12   2    0.98    0.36
   3 -12   2    0.32    0.73
  -4  12  -2   -0.03    0.33
  -4  12  -2   -0.32    0.34
  -4  12  -2   -0.37    0.30
   4 -12   2    0.03    0.37
   4 -12   2   -0.03    0.39
   4 -12   2   -1.12    0.65
  -5  12  -2    0.34    0.29
  -5  12  -2   -0.01    0.37
  -5  12  -2   -0.08    0.36
   5 -12   2    0.55    0.43
   5 -12   2   -0.87    0.69
   5 -12   2    0.37    0.42
  -6  12  -2    0.92    0.44
  -6  12  -2    0.10    0.42
   6 -12   2    1.23    0.43
   8  11  -2    0.72    0.45
   8  11  -2    0.30    0.39
  -8 -11   2    0.54    0.34
   7  11  -2    0.66    0.88
   7  11  -2    1.57    0.50
   7  11  -2    1.73    0.51
   7  11  -2    1.88    0.49
  -7 -11   2    0.76    0.59
  -7 -11   2    1.47    0.53
  -7 -11   2    2.01    0.50
   6  11  -2    0.07    0.27
   6  11  -2   -0.18    0.30
   6  11  -2    0.07    0.37
   6  11  -2   -0.31    0.89
  -6 -11   2    0.04    0.36
  -6 -11   2   -0.42    0.42
  -6 -11   2   -0.27    0.37
  -6 -11   2   -0.30    0.35
   5  11  -2    0.56    0.33
   5  11  -2    0.88    0.40
   5  11  -2   -0.02    0.35
   5  11  -2    0.17    0.62
  -5 -11   2    0.06    0.35
  -5 -11   2    0.09    0.37
  -5 -11   2    0.19    0.27
   4  11  -2   -0.25    0.21
   4  11  -2   -0.25    0.26
   4  11  -2    0.14    0.34
   4  11  -2   -0.30    0.50
  -4 -11   2   -0.12    0.36
  -4 -11   2   -0.53    0.30
   3  11  -2    0.14    0.31
   3  11  -2    0.35    0.69
   3  11  -2   -0.79    0.26
   3  11  -2   -0.30    0.24
  -3 -11   2   -0.01    0.35
  -3 -11   2   -0.30    0.29
  -3 -11   2   -0.81    0.41
   2  11  -2    4.98    0.49
   2  11  -2    4.90    0.57
   2  11  -2    4.20    0.96
   2  11  -2    4.85    0.50
  -2 -11   2    4.68    0.54
  -2 -11   2    5.07    0.59
   1  11  -2    1.50    0.29
   1  11  -2    2.85    0.47
   1  11  -2    2.39    0.73
   1  11  -2    1.85    0.35
   1  11  -2    2.33    0.43
  -1 -11   2    0.96    0.60
  -1 -11   2    3.06    0.52
  -1 -11   2    1.63    0.36
   0  11  -2   10.14    0.65
   0  11  -2   10.43    0.71
   0  11  -2   10.13    0.60
   0  11  -2   10.92    0.70
   0  11  -2   12.95    1.29
   0 -11   2    8.91    1.26
   0 -11   2   11.24    0.77
   0 -11   2   11.69    0.79
  -1  11  -2   -0.19    0.27
  -1  11  -2   -0.53    0.20
  -1  11  -2    0.00    0.24
  -1  11  -2    0.09    0.29
   1 -11   2   -0.61    0.52
   1 -11   2    0.08    0.24
   1 -11   2   -0.11    0.22
  -2  11  -2    0.49    0.29
  -2  11  -2    0.81    0.30
  -2  11  -2    0.82    0.34
   2 -11   2    0.32    0.62
   2 -11   2    0.94    0.33
   2 -11   2    0.75    0.32
  -3  11  -2    0.86    0.30
  -3  11  -2    0.88    0.31
  -3  11  -2    1.22    0.32
   3 -11   2   -0.22    0.62
   3 -11   2    1.70    0.46
   3 -11   2    1.25    0.42
  -4  11  -2    1.69    0.36
  -4  11  -2    0.79    0.35
  -4  11  -2    1.39    0.37
   4 -11   2    0.67    0.60
   4 -11   2    1.57    0.48
   4 -11   2   -0.31    0.64
   4 -11   2    1.22    0.43
  -5  11  -2   -0.49    0.31
  -5  11  -2    0.36    0.26
  -5  11  -2    0.23    0.28
   5 -11   2    0.35    0.39
   5 -11   2    0.20    0.38
   5 -11   2   -1.02    0.61
  -6  11  -2   -0.20    0.37
  -6  11  -2   -0.08    0.34
  -6  11  -2    0.06    0.37
   6 -11   2    0.79    0.44
   6 -11   2   -0.19    0.49
   6 -11   2    0.64    0.34
  -7  11  -2    1.84    0.54
  -7  11  -2    3.14    0.58
   7 -11   2    3.80    0.66
   8  10  -2    0.51    0.32
   8  10  -2    0.93    0.44
   8  10  -2    0.81    0.43
   8  10  -2   -1.12    1.00
  -8 -10   2    0.44    0.32
  -8 -10   2    0.30    0.28
  -8 -10   2   -0.32    0.51
  -8 -10   2    0.49    0.38
   7  10  -2    1.31    1.12
   7  10  -2    2.24    0.51
   7  10  -2    2.04    0.48
   7  10  -2    2.54    0.52
  -7 -10   2    1.99    0.47
  -7 -10   2    1.57    0.52
  -7 -10   2    2.95    0.53
   6  10  -2   12.98    0.85
   6  10  -2   12.13    0.81
   6  10  -2   10.71    1.83
   6  10  -2   12.15    0.80
  -6 -10   2   11.79    0.85
  -6 -10   2   11.57    1.33
  -6 -10   2   12.08    0.80
   5  10  -2    1.93    0.44
   5  10  -2    1.77    0.35
   5  10  -2    2.00    1.01
   5  10  -2    2.30    0.45
  -5 -10   2    1.09    0.41
  -5 -10   2    1.44    0.36
  -5 -10   2    1.57    0.40
  -5 -10   2    1.51    0.36
   4  10  -2    0.23    0.32
   4  10  -2    0.06    0.29
   4  10  -2    0.45    0.78
   4  10  -2    0.16    0.26
  -4 -10   2    0.46    0.34
  -4 -10   2   -0.03    0.36
  -4 -10   2    0.32    0.32
  -4 -10   2   -0.64    0.38
  -4 -10   2    0.19    0.24
   3  10  -2    2.12    0.39
   3  10  -2    1.86    0.69
   3  10  -2    2.23    0.42
   3  10  -2    1.48    0.26
   3  10  -2    2.33    0.38
  -3 -10   2    2.23    0.39
  -3 -10   2    0.91    0.48
  -3 -10   2    1.87    0.38
   2  10  -2   -0.01    0.44
   2  10  -2    0.26    0.29
   2  10  -2    0.10    0.16
   2  10  -2    0.29    0.29
   2  10  -2    0.22    0.23
  -2 -10   2    0.13    0.27
  -2 -10   2   -0.02    0.28
  -2 -10   2   -0.58    0.37
   1  10  -2   11.10    0.60
   1  10  -2   12.51    0.69
   1  10  -2   12.17    0.70
   1  10  -2   12.67    1.32
   1  10  -2   11.88    0.63
  -1 -10   2   11.11    0.67
  -1 -10   2   10.82    1.36
  -1 -10   2   10.41    0.64
   0  10  -2    0.71    0.42
   0  10  -2    0.01    0.19
   0  10  -2    0.03    0.19
   0  10  -2    0.38    0.23
   0  10  -2    0.21    0.22
   0 -10   2   -0.05    0.34
   0 -10   2    0.09    0.28
   0 -10   2    0.09    0.28
  -1  10  -2    1.32    0.34
  -1  10  -2    1.65    0.32
  -1  10  -2    1.45    0.36
  -1  10  -2    2.36    0.59
  -1  10  -2    1.29    0.27
   1 -10   2    1.90    0.42
   1 -10   2    1.78    0.40
   1 -10   2    1.03    0.48
  -2  10  -2    6.56    0.49
  -2  10  -2    6.26    0.56
  -2  10  -2    6.25    0.51
   2 -10   2    7.20    0.63
   2 -10   2    6.32    0.62
  -3  10  -2   -0.16    0.21
  -3  10  -2   -0.15    0.28
  -3  10  -2   -0.06    0.26
   3 -10   2   -0.41    0.36
   3 -10   2    0.08    0.32
   3 -10   2    0.23    0.26
  -4  10  -2    7.58    0.69
  -4  10  -2    7.17    0.56
  -4  10  -2    7.25    0.54
   4 -10   2    8.10    0.64
   4 -10   2    8.30    0.72
  -5  10  -2   -0.21    0.19
  -5  10  -2   -0.17    0.21
  -5  10  -2   -0.53    0.26
   5 -10   2    0.19    0.36
   5 -10   2   -0.97    0.55
   5 -10   2   -0.15    0.31
  -6  10  -2    0.30    0.28
  -6  10  -2   -0.11    0.33
  -6  10  -2    0.51    0.29
   6 -10   2   -0.48    0.41
   6 -10   2    0.22    0.29
   6 -10   2    0.11    0.38
  -7  10  -2    2.26    0.42
  -7  10  -2    1.71    0.49
  -7  10  -2    2.60    0.52
   7 -10   2    2.50    0.56
   7 -10   2    2.83    0.54
  -8  10  -2    0.23    0.38
  -8  10  -2   -0.66    0.25
  -8  10  -2   -0.02    0.37
   8 -10   2    0.35    0.41
   9   9  -2    0.27    0.42
   9   9  -2   -0.59    0.78
   9   9  -2    0.01    0.41
   9   9  -2   -0.16    0.40
  -9  -9   2   -0.36    0.34
  -9  -9   2    0.50    0.39
  -9  -9   2    0.30    0.31
  -9  -9   2    1.01    0.40
   8   9  -2   12.20    0.88
   8   9  -2    8.50    1.64
   8   9  -2   11.93    0.90
   8   9  -2   12.23    0.88
  -8  -9   2   13.65    0.86
  -8  -9   2   11.46    0.78
  -8  -9   2   12.54    0.81
  -8  -9   2   10.35    1.20
   7   9  -2    0.70    0.39
   7   9  -2    0.72    0.32
   7   9  -2    0.41    0.38
   7   9  -2    0.05    0.98
  -7  -9   2    0.65    0.38
  -7  -9   2    0.76    0.29
  -7  -9   2    0.16    0.33
  -7  -9   2    0.57    0.49
   6   9  -2    3.19    0.46
   6   9  -2    2.98    0.93
   6   9  -2    3.51    0.52
   6   9  -2    3.42    0.49
  -6  -9   2    3.75    0.51
  -6  -9   2    3.62    0.53
  -6  -9   2    3.11    0.48
  -6  -9   2    2.04    0.50
   5   9  -2    0.07    0.30
   5   9  -2    0.07    0.29
   5   9  -2   -0.61    0.73
   5   9  -2   -0.15    0.28
  -5  -9   2    0.17    0.27
  -5  -9   2   -0.04    0.27
  -5  -9   2    0.61    0.28
  -5  -9   2   -0.05    0.19
   4   9  -2    1.92    0.72
   4   9  -2    1.91    0.40
   4   9  -2    1.96    0.33
   4   9  -2    2.64    0.41
  -4  -9   2    1.53    0.42
  -4  -9   2    1.44    0.42
  -4  -9   2    2.60    0.43
  -4  -9   2    1.84    0.34
  -4  -9   2    2.30    0.39
   3   9  -2    1.15    0.29
   3   9  -2    1.00    0.21
   3   9  -2    0.91    0.73
   3   9  -2    1.18    0.28
   3   9  -2    1.23    0.30
  -3  -9   2    1.67    0.36
  -3  -9   2    0.83    0.38
  -3  -9   2    1.35    0.35
  -3  -9   2    0.89    0.33
  -3  -9   2    1.38    0.37
   2   9  -2   -0.30    0.24
   2   9  -2    0.20    0.60
   2   9  -2    0.15    0.16
   2   9  -2   -0.32    0.15
   2   9  -2   -0.02    0.13
  -2  -9   2   -0.18    0.34
  -2  -9   2   -0.14    0.24
  -2  -9   2   -0.01    0.28
   1   9  -2   10.47    0.55
   1   9  -2   10.22    0.63
   1   9  -2   11.35    1.23
   1   9  -2   10.51    0.55
   1   9  -2   10.43    0.61
  -1  -9   2   10.48    0.61
  -1  -9   2    9.05    1.02
  -1  -9   2    9.50    0.57
   0   9  -2   11.72    1.06
   0   9  -2   13.39    0.69
   0   9  -2   12.75    0.61
   0   9  -2   13.15    0.66
   0   9  -2   12.78    0.59
   0  -9   2   12.28    0.70
   0  -9   2   11.78    1.18
   0  -9   2   12.29    0.69
  -1   9  -2    0.50    0.20
  -1   9  -2    1.23    0.27
  -1   9  -2    0.10    0.25
  -1   9  -2    0.81    0.31
  -1   9  -2    1.16    0.48
   1  -9   2    0.38    0.30
   1  -9   2    0.43    0.29
   1  -9   2    0.37    0.38
  -2   9  -2    6.94    0.54
  -2   9  -2    7.67    0.57
  -2   9  -2    7.27    0.53
   2  -9   2    7.76    1.31
   2  -9   2    7.81    0.61
   2  -9   2    7.33    0.55
  -3   9  -2    3.55    0.43
  -3   9  -2    2.90    0.37
  -3   9  -2    3.62    0.46
   3  -9   2    3.37    0.48
   3  -9   2    3.63    0.51
   3  -9   2    1.95    0.56
  -4   9  -2    0.44    0.25
  -4   9  -2    0.26    0.25
  -4   9  -2    0.41    0.22
   4  -9   2    0.18    0.24
   4  -9   2   -0.23    0.52
   4  -9   2    0.90    0.37
  -5   9  -2    1.31    0.35
  -5   9  -2    0.63    0.35
  -5   9  -2    0.81    0.33
   5  -9   2    0.71    0.38
   5  -9   2    1.32    0.35
   5  -9   2    0.57    0.48
  -6   9  -2    2.48    0.46
  -6   9  -2    2.76    0.45
  -6   9  -2    1.68    0.41
   6  -9   2    1.20    0.69
   6  -9   2    2.55    0.53
   6  -9   2    2.49    0.46
  -7   9  -2   -0.15    0.36
  -7   9  -2    0.81    0.35
  -7   9  -2    0.80    0.39
   7  -9   2    0.83    0.35
   7  -9   2    0.79    0.41
  -8   9  -2    0.23    0.28
  -8   9  -2    0.54    0.36
  -8   9  -2   -0.44    0.37
   8  -9   2    0.37    0.33
   8  -9   2    0.34    0.42
  -9   9  -2   -0.33    0.36
   9  -9   2    0.15    0.41
  10   8  -2    0.06    0.40
 -10  -8   2   -0.33    0.31
 -10  -8   2   -0.14    0.33
   9   8  -2   -0.77    0.33
   9   8  -2    0.44    0.42
  -9  -8   2   -0.06    0.32
  -9  -8   2    0.04    0.25
  -9  -8   2   -0.40    0.44
  -9  -8   2   -0.03    0.25
   8   8  -2    0.74    0.40
   8   8  -2   -0.53    0.67
   8   8  -2    0.32    0.38
   8   8  -2    0.63    0.39
  -8  -8   2    0.56    0.26
  -8  -8   2    0.16    0.44
  -8  -8   2    0.65    0.31
  -8  -8   2    0.63    0.34
   7   8  -2    0.76    0.38
   7   8  -2    0.66    0.40
   7   8  -2    0.50    0.28
   7   8  -2   -0.12    0.64
  -7  -8   2    0.66    0.28
  -7  -8   2   -0.02    0.40
  -7  -8   2    0.78    0.37
  -7  -8   2    0.79    0.33
   6   8  -2    0.87    0.36
   6   8  -2    0.60    0.34
   6   8  -2   -0.39    0.80
   6   8  -2    0.85    0.29
  -6  -8   2    0.89    0.35
  -6  -8   2    0.45    0.32
  -6  -8   2    0.51    0.26
  -6  -8   2    0.95    0.32
   5   8  -2    0.80    0.27
   5   8  -2    0.73    0.62
   5   8  -2    1.05    0.33
   5   8  -2    0.71    0.32
  -5  -8   2    0.75    0.39
  -5  -8   2    0.39    0.24
  -5  -8   2    0.51    0.28
  -5  -8   2    0.42    0.29
  -5  -8   2    1.04    0.34
   4   8  -2    1.33    0.34
   4   8  -2    1.07    0.33
   4   8  -2    1.29    0.63
   4   8  -2    1.11    0.30
  -4  -8   2    0.79    0.29
  -4  -8   2    0.72    0.29
  -4  -8   2    1.02    0.31
  -4  -8   2    0.63    0.30
   3   8  -2   -0.20    0.21
   3   8  -2    0.12    0.20
   3   8  -2    0.26    0.23
   3   8  -2    0.07    0.48
  -3  -8   2    0.15    0.25
  -3  -8   2    0.06    0.22
  -3  -8   2   -0.04    0.25
  -3  -8   2   -0.02    0.23
  -3  -8   2    0.08    0.26
   2   8  -2    2.30    0.37
   2   8  -2    1.67    0.58
   2   8  -2    1.98    0.28
   2   8  -2    1.99    0.34
   2   8  -2    1.62    0.24
  -2  -8   2    1.93    0.32
  -2  -8   2    2.00    0.34
  -2  -8   2    1.30    0.39
  -2  -8   2    1.47    0.34
   1   8  -2   38.88    1.06
   1   8  -2   38.73    1.01
   1   8  -2   36.81    1.83
   1   8  -2   39.33    1.07
   1   8  -2   37.81    1.09
  -1  -8   2   38.10    1.29
  -1  -8   2   39.73    1.88
  -1  -8   2   37.60    1.10
  -1  -8   2   40.43    1.12
   0   8  -2    0.96    0.20
   0   8  -2    1.49    0.48
   0   8  -2    1.40    0.25
   0   8  -2    1.44    0.27
   0   8  -2    1.33    0.26
   0  -8   2    1.42    0.27
   0  -8   2    1.13    0.32
   0  -8   2    0.99    0.22
   0  -8   2    0.86    0.42
  -1   8  -2   30.39    0.95
  -1   8  -2   29.48    0.85
  -1   8  -2   30.83    1.57
  -1   8  -2   30.98    0.92
  -1   8  -2   30.30    0.95
   1  -8   2   29.65    1.18
   1  -8   2   30.88    1.81
   1  -8   2   31.46    1.00
   1  -8   2   28.31    0.95
  -2   8  -2    0.48    0.20
  -2   8  -2    0.49    0.21
  -2   8  -2    0.48    0.12
  -2   8  -2    0.53    0.19
   2  -8   2    0.51    0.29
   2  -8   2    0.35    0.36
   2  -8   2    0.66    0.29
   2  -8   2    0.58    0.22
  -3   8  -2   19.96    0.77
  -3   8  -2   18.90    0.79
  -3   8  -2   19.72    0.60
  -3   8  -2   20.72    0.81
   3  -8   2   19.88    0.83
   3  -8   2   21.72    1.71
   3  -8   2   19.80    1.25
   3  -8   2   20.83    0.88
  -4   8  -2    2.04    0.34
  -4   8  -2    2.40    0.38
  -4   8  -2    2.42    0.42
   4  -8   2    1.13    0.57
   4  -8   2    1.82    0.42
   4  -8   2    2.39    0.39
   4  -8   2    1.51    0.61
  -5   8  -2    3.35    0.42
  -5   8  -2    3.02    0.42
  -5   8  -2    2.31    0.39
   5  -8   2    3.42    0.51
   5  -8   2    3.86    0.50
   5  -8   2    3.23    0.50
   5  -8   2    1.72    0.55
  -6   8  -2    1.35    0.35
  -6   8  -2    1.46    0.39
  -6   8  -2    1.09    0.31
   6  -8   2   -0.59    0.64
   6  -8   2    0.98    0.50
   6  -8   2    2.24    0.47
   6  -8   2    1.21    0.34
  -7   8  -2    1.26    0.37
  -7   8  -2    1.18    0.34
  -7   8  -2    1.59    0.42
   7  -8   2    0.55    0.47
   7  -8   2    1.29    0.37
   7  -8   2    1.54    0.46
  -8   8  -2    2.01    0.44
  -8   8  -2    1.97    0.40
  -8   8  -2    2.36    0.45
   8  -8   2    2.82    0.55
   8  -8   2    2.22    0.47
  -9   8  -2   -0.29    0.36
  -9   8  -2    0.17    0.33
  -9   8  -2   -0.66    0.40
   9  -8   2    0.48    0.41
   9  -8   2    0.25    0.32
 -10   8  -2    0.44    0.44
  10   7  -2    0.57    0.36
  10   7  -2    0.85    0.47
 -10  -7   2   -0.26    0.49
 -10  -7   2    0.81    0.43
 -10  -7   2    0.67    0.40
 -10  -7   2    0.57    0.29
   9   7  -2    0.12    0.36
   9   7  -2   -0.06    0.26
  -9  -7   2   -0.84    0.35
  -9  -7   2   -0.15    0.32
  -9  -7   2    0.10    0.23
  -9  -7   2    0.00    0.30
   8   7  -2   -0.15    0.89
   8   7  -2    0.55    0.31
   8   7  -2    1.18    0.40
  -8  -7   2    0.11    0.41
  -8  -7   2    0.88    0.29
  -8  -7   2    1.17    0.39
  -8  -7   2    1.36    0.35
   7   7  -2    0.13    0.32
   7   7  -2    0.19    0.32
   7   7  -2   -0.07    0.84
  -7  -7   2    0.36    0.27
  -7  -7   2    0.38    0.26
  -7  -7   2    0.14    0.27
  -7  -7   2   -0.20    0.34
   6   7  -2    0.12    0.22
   6   7  -2    0.09    0.77
   6   7  -2    0.13    0.29
   6   7  -2    0.32    0.24
  -6  -7   2    0.14    0.28
  -6  -7   2    0.34    0.21
  -6  -7   2    0.04    0.25
  -6  -7   2   -0.04    0.25
   5   7  -2   18.41    0.81
   5   7  -2   17.33    0.75
   5   7  -2   17.57    0.80
   5   7  -2   18.04    1.69
  -5  -7   2   17.21    1.12
  -5  -7   2   18.01    0.75
  -5  -7   2   17.38    0.76
  -5  -7   2   19.35    0.79
  -5  -7   2   18.37    1.02
   4   7  -2   10.95    0.56
   4   7  -2    9.92    0.55
   4   7  -2   10.25    0.60
   4   7  -2   11.56    1.39
  -4  -7   2   10.72    0.79
  -4  -7   2   10.59    0.53
  -4  -7   2   11.39    0.62
  -4  -7   2   11.02    0.56
  -4  -7   2   11.58    0.96
   3   7  -2   15.80    1.28
   3   7  -2   15.21    0.64
   3   7  -2   16.47    0.65
   3   7  -2   15.52    0.65
  -3  -7   2   16.19    0.70
  -3  -7   2   16.72    0.66
  -3  -7   2   15.66    0.97
  -3  -7   2   16.38    0.64
  -3  -7   2   16.18    1.00
   2   7  -2    5.04    0.43
   2   7  -2    5.66    0.38
   2   7  -2    5.53    0.38
   2   7  -2    5.54    0.40
   2   7  -2    6.27    1.02
  -2  -7   2    5.66    0.42
  -2  -7   2    6.16    0.40
  -2  -7   2    5.88    0.23
  -2  -7   2    5.18    0.39
  -2  -7   2    5.44    0.59
  -2  -7   2    6.18    0.70
  -2  -7   2    5.68    0.17
   1   7  -2    7.57    0.46
   1   7  -2    7.97    0.48
   1   7  -2    6.70    0.81
   1   7  -2    7.03    0.39
   1   7  -2    7.18    0.43
  -1  -7   2    7.36    0.82
  -1  -7   2    6.94    0.61
  -1  -7   2    7.30    0.44
  -1  -7   2    7.88    0.48
   0   7  -2   49.52    1.18
   0   7  -2   50.26    1.15
   0   7  -2   49.43    1.18
   0   7  -2   45.85    1.91
   0   7  -2   49.23    1.11
   0  -7   2   51.19    1.22
   0  -7   2   48.57    1.52
   0  -7   2   50.36    2.06
   0  -7   2   47.89    1.20
  -1   7  -2    0.47    0.16
  -1   7  -2    0.46    0.38
  -1   7  -2    0.48    0.16
  -1   7  -2    0.11    0.14
  -1   7  -2    0.33    0.21
  -1   7  -2    0.52    0.08
   1  -7   2    0.40    0.36
   1  -7   2    0.47    0.18
   1  -7   2    0.51    0.22
   1  -7   2    0.16    0.17
  -2   7  -2    0.19    0.14
  -2   7  -2    0.07    0.09
  -2   7  -2   -0.01    0.14
  -2   7  -2    0.03    0.15
   2  -7   2    0.07    0.15
   2  -7   2    0.13    0.20
   2  -7   2   -0.10    0.36
   2  -7   2   -0.27    0.18
  -3   7  -2   19.22    0.77
  -3   7  -2   18.75    0.67
  -3   7  -2   18.77    0.73
   3  -7   2   19.26    0.79
   3  -7   2   18.35    0.78
   3  -7   2   18.58    1.16
   3  -7   2   19.16    1.51
  -4   7  -2    0.59    0.22
  -4   7  -2    0.54    0.24
  -4   7  -2    0.56    0.23
   4  -7   2    0.45    0.48
   4  -7   2    0.57    0.29
   4  -7   2    0.53    0.50
   4  -7   2    0.67    0.25
  -5   7  -2    6.18    0.60
  -5   7  -2    6.42    0.50
  -5   7  -2    6.28    0.47
   5  -7   2    5.65    0.51
   5  -7   2    3.63    0.75
   5  -7   2    5.30    0.57
   5  -7   2    6.60    0.54
  -6   7  -2    0.69    0.31
  -6   7  -2   -0.10    0.20
  -6   7  -2    0.22    0.19
  -6   7  -2    0.12    0.17
   6  -7   2   -0.63    0.58
   6  -7   2   -0.05    0.35
   6  -7   2    0.59    0.35
   6  -7   2    0.13    0.23
  -7   7  -2    0.37    0.31
  -7   7  -2    0.50    0.27
  -7   7  -2    1.14    0.28
   7  -7   2   -0.79    0.69
   7  -7   2    0.58    0.42
   7  -7   2    1.40    0.43
   7  -7   2    1.23    0.35
  -8   7  -2   -0.11    0.28
  -8   7  -2   -0.16    0.21
  -8   7  -2   -0.31    0.32
   8  -7   2   -0.15    0.24
   8  -7   2    0.30    0.27
  -9   7  -2    1.30    0.46
  -9   7  -2    1.46    0.48
  -9   7  -2    2.05    0.44
   9  -7   2    2.26    0.53
   9  -7   2    2.07    0.55
 -10   7  -2    0.26    0.36
 -10   7  -2   -0.24    0.38
 -10   7  -2   -0.15    0.31
  10  -7   2    0.28    0.42
  10  -7   2    0.45    0.41
  11   6  -2    0.65    0.47
  11   6  -2    0.30    0.36
 -11  -6   2    0.21    0.34
 -11  -6   2   -0.67    0.49
 -11  -6   2   -0.04    0.37
  10   6  -2   -1.91    0.89
  10   6  -2   -0.02    0.28
  10   6  -2    0.59    0.43
 -10  -6   2   -0.61    0.41
 -10  -6   2   -0.38    0.29
 -10  -6   2    0.17    0.33
 -10  -6   2    0.45    0.39
   9   6  -2    0.18    0.36
   9   6  -2   -0.07    0.34
  -9  -6   2   -0.37    0.24
  -9  -6   2   -0.26    0.31
  -9  -6   2   -0.34    0.27
  -9  -6   2    0.09    0.28
   8   6  -2   12.35    0.76
   8   6  -2   14.61    0.85
   8   6  -2   11.70    1.72
  -8  -6   2   12.94    0.73
  -8  -6   2   14.68    0.75
  -8  -6   2   13.69    1.25
  -8  -6   2   14.93    0.79
   7   6  -2    4.88    0.49
   7   6  -2    3.95    0.92
   7   6  -2    5.66    0.60
  -7  -6   2    4.73    0.51
  -7  -6   2    5.18    0.49
  -7  -6   2    5.80    0.89
  -7  -6   2    5.32    0.55
   6   6  -2   10.16    1.25
   6   6  -2   11.22    0.67
   6   6  -2   10.62    0.66
  -6  -6   2   10.75    0.61
  -6  -6   2   11.10    0.60
  -6  -6   2   10.51    0.59
  -6  -6   2   10.70    0.71
  -6  -6   2    9.96    0.88
   5   6  -2    1.76    0.30
   5   6  -2    1.93    0.35
   5   6  -2    1.23    0.73
  -5  -6   2    1.29    0.31
  -5  -6   2    1.41    0.29
  -5  -6   2    1.59    0.30
  -5  -6   2    1.09    0.30
  -5  -6   2    1.08    0.24
   4   6  -2   11.40    0.58
   4   6  -2    9.99    1.06
   4   6  -2   10.38    0.53
   4   6  -2    9.89    0.51
  -4  -6   2   10.66    0.50
  -4  -6   2   10.48    0.71
  -4  -6   2    9.56    0.47
  -4  -6   2   10.21    0.55
  -4  -6   2    9.66    0.76
   3   6  -2   30.81    0.87
   3   6  -2   29.28    0.86
   3   6  -2   29.95    0.87
   3   6  -2   29.59    1.68
  -3  -6   2   28.73    0.86
  -3  -6   2   29.49    1.29
  -3  -6   2   29.55    1.25
  -3  -6   2   29.16    0.82
  -3  -6   2   29.60    0.84
   2   6  -2    9.84    0.91
   2   6  -2   10.18    0.46
   2   6  -2   10.39    0.48
   2   6  -2   10.57    0.51
  -2  -6   2   10.68    0.28
  -2  -6   2   10.85    0.75
  -2  -6   2   10.40    0.74
  -2  -6   2   10.48    0.48
  -2  -6   2   10.64    0.30
  -2  -6   2    9.46    0.47
   1   6  -2   76.41    2.60
   1   6  -2   75.75    1.54
   1   6  -2   73.76    1.49
   1   6  -2   76.98    1.48
   1   6  -2   76.52    1.46
  -1  -6   2   77.34    2.47
  -1  -6   2   77.23    2.15
  -1  -6   2   76.24    1.54
  -1  -6   2   75.91    1.50
   0   6  -2  119.18    3.48
   0   6  -2  119.97    2.06
   0   6  -2  118.41    2.23
   0   6  -2  119.34    2.10
   0   6  -2  123.25    2.04
   0  -6   2  123.37    3.56
   0  -6   2  117.62    2.15
   0  -6   2  120.78    3.08
   0  -6   2  119.13    2.11
  -1   6  -2    3.31    0.29
  -1   6  -2    3.14    0.25
  -1   6  -2    3.50    0.17
  -1   6  -2    2.98    0.50
  -1   6  -2    3.59    0.30
  -1   6  -2    3.34    0.28
   1  -6   2    3.39    0.33
   1  -6   2    2.13    0.42
   1  -6   2    3.41    0.29
   1  -6   2    3.19    0.37
  -2   6  -2    2.32    0.27
  -2   6  -2    2.18    0.26
  -2   6  -2    1.65    0.22
  -2   6  -2    1.80    0.23
   2  -6   2    1.61    0.37
   2  -6   2    2.20    0.28
   2  -6   2    1.85    0.29
   2  -6   2    1.61    0.29
  -3   6  -2    0.49    0.18
  -3   6  -2    0.28    0.20
  -3   6  -2    0.34    0.14
   3  -6   2    0.32    0.37
   3  -6   2    0.41    0.21
   3  -6   2    0.44    0.30
   3  -6   2    0.41    0.22
  -4   6  -2   44.41    1.13
  -4   6  -2   44.61    1.26
  -4   6  -2   42.40    1.05
   4  -6   2   46.42    1.25
   4  -6   2   44.16    2.04
   4  -6   2   43.21    1.18
   4  -6   2   43.93    1.95
  -5   6  -2   -0.04    0.15
  -5   6  -2   -0.25    0.23
  -5   6  -2   -0.09    0.16
   5  -6   2   -0.01    0.24
   5  -6   2   -0.18    0.24
   5  -6   2    0.49    0.52
   5  -6   2    0.38    0.47
   5  -6   2   -0.13    0.24
  -6   6  -2   37.99    1.07
  -6   6  -2   35.64    1.20
  -6   6  -2   37.16    1.29
  -6   6  -2   34.29    1.05
   6  -6   2   32.00    1.87
   6  -6   2   33.76    1.17
   6  -6   2   36.20    1.20
   6  -6   2   32.91    2.11
  -7   6  -2    0.14    0.29
  -7   6  -2    0.95    0.31
  -7   6  -2    0.71    0.27
   7  -6   2    1.18    0.34
   7  -6   2    0.73    0.29
   7  -6   2   -0.01    0.52
  -8   6  -2    3.85    0.48
  -8   6  -2    3.65    0.51
  -8   6  -2    2.72    0.44
   8  -6   2    3.83    0.57
   8  -6   2    4.09    0.60
  -9   6  -2    0.40    0.28
  -9   6  -2    0.09    0.22
  -9   6  -2   -0.02    0.35
   9  -6   2    0.51    0.32
   9  -6   2    0.41    0.31
 -10   6  -2    0.77    0.37
 -10   6  -2    1.02    0.33
 -10   6  -2    0.50    0.40
  10  -6   2    0.73    0.46
  10  -6   2    0.97    0.45
  11   5  -2    0.44    0.41
  11   5  -2   -0.05    0.30
 -11  -5   2   -0.78    0.41
 -11  -5   2    0.17    0.36
 -11  -5   2    0.07    0.23
 -11  -5   2   -0.52    0.33
  10   5  -2    0.11    0.29
  10   5  -2    0.40    0.39
 -10  -5   2   -0.71    0.35
 -10  -5   2    0.20    0.30
 -10  -5   2    0.13    0.25
 -10  -5   2    0.00    0.27
   9   5  -2    0.35    0.28
   9   5  -2   -0.52    0.30
  -9  -5   2   -0.58    0.31
  -9  -5   2    0.15    0.26
  -9  -5   2    0.02    0.22
  -9  -5   2   -0.10    0.19
   8   5  -2   11.65    1.35
   8   5  -2    8.00    0.68
   8   5  -2    8.27    0.68
   8   5  -2    6.13    1.08
  -8  -5   2    8.32    0.65
  -8  -5   2    8.52    0.59
  -8  -5   2    7.82    1.00
  -8  -5   2    7.49    0.60
   7   5  -2   13.99    1.59
   7   5  -2   14.80    0.78
   7   5  -2   14.90    0.78
   7   5  -2   15.60    1.41
  -7  -5   2   15.85    1.16
  -7  -5   2   15.12    0.76
  -7  -5   2   14.87    0.71
  -7  -5   2   14.05    0.68
   6   5  -2    0.02    0.19
   6   5  -2    0.37    0.70
   6   5  -2   -0.32    0.21
  -6  -5   2    0.10    0.14
  -6  -5   2    0.01    0.15
  -6  -5   2   -0.08    0.26
  -6  -5   2    0.00    0.16
  -6  -5   2    0.06    0.15
   5   5  -2   18.94    0.75
   5   5  -2   19.62    0.48
   5   5  -2   20.20    1.40
   5   5  -2   18.69    0.72
  -5  -5   2   19.37    0.71
  -5  -5   2   19.60    0.68
  -5  -5   2   20.44    0.92
  -5  -5   2   19.08    1.04
  -5  -5   2   20.05    0.70
   4   5  -2    1.07    0.22
   4   5  -2    0.98    0.25
   4   5  -2    0.97    0.47
  -4  -5   2    1.09    0.22
  -4  -5   2    1.19    0.25
  -4  -5   2    0.69    0.26
  -4  -5   2    1.31    0.20
  -4  -5   2    0.76    0.18
   3   5  -2    0.17    0.34
   3   5  -2   -0.07    0.15
   3   5  -2    0.00    0.12
   3   5  -2   -0.10    0.15
  -3  -5   2   -0.09    0.14
  -3  -5   2    0.04    0.10
  -3  -5   2    0.05    0.19
  -3  -5   2    0.12    0.11
  -3  -5   2   -0.02    0.12
   2   5  -2    6.56    0.37
   2   5  -2    6.08    0.36
   2   5  -2    6.53    0.71
   2   5  -2    6.74    0.39
  -2  -5   2    6.74    0.57
  -2  -5   2    6.78    0.22
  -2  -5   2    6.62    0.36
  -2  -5   2    6.68    0.51
  -2  -5   2    6.42    0.35
   1   5  -2  171.78    2.68
   1   5  -2  168.38    2.96
   1   5  -2  174.47    4.59
   1   5  -2  169.11    2.73
   1   5  -2  172.58    2.69
  -1  -5   2  170.35    4.44
  -1  -5   2  173.06    2.51
  -1  -5   2  172.34    2.76
  -1  -5   2  171.01    2.67
  -1  -5   2  173.85    3.94
  -1  -5   2  169.50    2.70
   0   5  -2   21.31    0.62
   0   5  -2   21.44    1.06
   0   5  -2   21.86    0.60
   0   5  -2   21.68    0.59
   0   5  -2   20.69    0.59
   0  -5   2   21.90    0.83
   0  -5   2   21.94    0.65
   0  -5   2   21.63    0.63
   0  -5   2   21.14    1.03
   0  -5   2   22.46    0.88
  -1   5  -2   44.90    1.59
  -1   5  -2   44.38    1.01
  -1   5  -2   43.60    0.80
  -1   5  -2   45.34    0.99
  -1   5  -2   45.09    0.96
  -1   5  -2   43.85    0.93
   1  -5   2   45.44    1.02
   1  -5   2   44.16    1.42
   1  -5   2   45.38    1.73
   1  -5   2   44.83    1.03
  -2   5  -2   38.69    0.91
  -2   5  -2   40.04    0.89
  -2   5  -2   39.01    0.98
   2  -5   2   38.46    1.67
   2  -5   2   39.25    0.97
   2  -5   2   39.19    0.97
   2  -5   2   38.97    1.41
  -3   5  -2    1.66    0.23
  -3   5  -2    1.40    0.22
  -3   5  -2    1.33    0.21
   3  -5   2    1.82    0.25
   3  -5   2    0.76    0.35
   3  -5   2    1.50    0.24
   3  -5   2    1.21    0.32
  -4   5  -2   16.38    0.60
  -4   5  -2   16.69    0.68
  -4   5  -2   17.14    0.58
   4  -5   2   17.00    0.66
   4  -5   2   16.07    0.66
   4  -5   2   16.92    1.17
   4  -5   2   18.13    1.28
  -5   5  -2   22.86    0.90
  -5   5  -2   21.26    0.69
  -5   5  -2   21.22    0.81
  -5   5  -2   22.44    0.78
   5  -5   2   22.26    1.50
   5  -5   2   20.61    0.81
   5  -5   2   22.16    0.86
   5  -5   2   20.73    1.52
   5  -5   2   20.99    0.68
  -6   5  -2   24.94    0.92
  -6   5  -2   23.92    0.79
  -6   5  -2   24.04    0.96
  -6   5  -2   24.01    0.83
   6  -5   2   22.50    1.80
   6  -5   2   25.57    1.65
   6  -5   2   23.47    0.90
   6  -5   2   24.12    0.94
  -7   5  -2    0.52    0.24
  -7   5  -2    0.13    0.19
  -7   5  -2    0.19    0.17
  -7   5  -2    0.09    0.28
   7  -5   2    0.21    0.23
   7  -5   2   -0.65    0.66
   7  -5   2    0.13    0.23
  -8   5  -2    0.61    0.33
  -8   5  -2    0.74    0.36
  -8   5  -2    0.75    0.30
   8  -5   2   -0.22    0.58
   8  -5   2    0.49    0.33
   8  -5   2    0.56    0.36
  -9   5  -2    0.78    0.31
  -9   5  -2    0.71    0.31
  -9   5  -2    1.24    0.30
   9  -5   2    1.33    0.38
   9  -5   2    0.70    0.32
 -10   5  -2   -0.10    0.24
 -10   5  -2    0.03    0.37
 -10   5  -2   -0.18    0.21
  10  -5   2   -0.01    0.28
  10  -5   2    0.22    0.30
 -11   5  -2    0.65    0.39
 -11   5  -2    0.61    0.44
  11  -5   2    0.51    0.47
  11  -5   2    0.59    0.37
  11   4  -2   -0.30    0.25
  11   4  -2   -0.06    0.40
  11   4  -2    0.66    0.70
 -11  -4   2   -0.31    0.32
 -11  -4   2   -0.15    0.37
 -11  -4   2   -0.17    0.32
 -11  -4   2   -0.84    0.37
  10   4  -2    0.07    0.36
  10   4  -2    0.54    0.49
  10   4  -2    0.93    0.44
 -10  -4   2    0.40    0.42
 -10  -4   2    0.07    0.31
 -10  -4   2    0.74    0.32
 -10  -4   2    0.70    0.35
   9   4  -2    0.64    0.38
   9   4  -2   -0.82    0.73
   9   4  -2    0.84    0.40
   9   4  -2    1.04    0.63
  -9  -4   2    0.69    0.35
  -9  -4   2    0.88    0.34
  -9  -4   2    0.92    0.28
  -9  -4   2    0.36    0.39
   8   4  -2    0.81    0.46
   8   4  -2    0.34    0.33
   8   4  -2    0.73    0.35
   8   4  -2    0.48    0.75
  -8  -4   2    0.79    0.25
  -8  -4   2    0.87    0.31
  -8  -4   2   -0.08    0.32
  -8  -4   2    0.56    0.26
   7   4  -2    0.33    0.40
   7   4  -2    0.13    0.21
   7   4  -2   -0.03    0.28
   7   4  -2   -0.18    0.23
   7   4  -2   -0.04    0.47
  -7  -4   2    0.14    0.24
  -7  -4   2    0.14    0.22
  -7  -4   2   -0.17    0.24
  -7  -4   2   -0.18    0.21
  -7  -4   2    0.01    0.15
   6   4  -2   12.97    0.65
   6   4  -2   11.33    1.21
   6   4  -2   11.83    1.14
   6   4  -2   11.90    0.53
   6   4  -2   11.50    0.63
  -6  -4   2   11.32    0.68
  -6  -4   2   12.14    0.90
  -6  -4   2   12.25    0.61
  -6  -4   2   11.62    0.56
  -6  -4   2   11.56    0.51
   5   4  -2    0.28    0.21
   5   4  -2    0.04    0.34
   5   4  -2    0.29    0.14
   5   4  -2    0.28    0.54
   5   4  -2    0.22    0.19
  -5  -4   2    0.14    0.12
  -5  -4   2    0.26    0.13
  -5  -4   2    0.38    0.20
  -5  -4   2   -0.11    0.14
  -5  -4   2    0.31    0.18
   4   4  -2   16.33    1.20
   4   4  -2   16.84    0.62
   4   4  -2   15.74    0.60
   4   4  -2   16.56    0.45
  -4  -4   2   16.23    0.56
  -4  -4   2   17.13    0.78
  -4  -4   2   16.15    0.59
  -4  -4   2   16.23    0.85
  -4  -4   2   16.14    0.53
   3   4  -2    6.96    0.83
   3   4  -2    7.00    0.36
   3   4  -2    6.71    0.36
  -3  -4   2    6.37    0.32
  -3  -4   2    6.61    0.55
  -3  -4   2    6.78    0.35
  -3  -4   2    6.21    0.33
  -3  -4   2    6.56    0.46
   2   4  -2   17.89    0.54
   2   4  -2   18.52    0.55
   2   4  -2   18.52    1.08
   2   4  -2   18.22    0.54
  -2  -4   2   17.79    0.54
  -2  -4   2   17.81    0.80
  -2  -4   2   18.00    0.80
  -2  -4   2   17.85    0.52
  -2  -4   2   18.37    0.42
  -2  -4   2   17.95    0.51
   1   4  -2   31.11    1.29
   1   4  -2   31.66    0.74
   1   4  -2   31.58    0.72
   1   4  -2   31.34    0.71
  -1  -4   2   31.02    1.05
  -1  -4   2   31.69    0.70
  -1  -4   2   32.27    0.75
  -1  -4   2   31.72    0.57
  -1  -4   2   31.04    1.16
   0   4  -2   19.97    0.51
   0   4  -2   20.15    0.55
   0   4  -2   20.32    0.97
   0   4  -2   19.85    0.39
   0   4  -2   20.16    0.53
   0   4  -2   19.73    0.52
   0  -4   2   20.12    0.56
   0  -4   2   20.31    0.57
   0  -4   2   19.62    0.89
   0  -4   2   20.70    0.74
  -1   4  -2  134.42    2.15
  -1   4  -2  134.40    2.37
  -1   4  -2  134.55    2.07
  -1   4  -2  133.51    2.09
  -1   4  -2  134.62    2.11
  -1   4  -2  137.25    3.49
   1  -4   2  135.18    3.62
   1  -4   2  135.96    2.17
   1  -4   2  130.66    2.18
   1  -4   2  135.39    3.39
  -2   4  -2   53.31    1.07
  -2   4  -2   53.22    1.16
  -2   4  -2   52.61    1.02
   2  -4   2   52.80    1.70
   2  -4   2   52.39    1.11
   2  -4   2   52.86    1.85
   2  -4   2   52.33    1.10
  -3   4  -2    1.12    0.21
  -3   4  -2    0.96    0.16
  -3   4  -2    0.93    0.18
   3  -4   2    0.84    0.27
   3  -4   2    0.76    0.20
   3  -4   2    0.77    0.28
   3  -4   2    0.95    0.19
  -4   4  -2   28.09    0.73
  -4   4  -2   27.89    0.89
  -4   4  -2   27.53    0.85
  -4   4  -2   27.38    0.77
   4  -4   2   28.57    0.86
   4  -4   2   26.73    1.37
   4  -4   2   25.90    0.79
   4  -4   2   28.40    1.44
   4  -4   2   27.51    0.75
  -5   4  -2    0.12    0.14
  -5   4  -2   -0.01    0.08
  -5   4  -2    0.10    0.11
  -5   4  -2   -0.15    0.12
   5  -4   2    0.15    0.32
   5  -4   2    0.01    0.10
   5  -4   2   -0.13    0.18
   5  -4   2   -0.08    0.14
   5  -4   2    0.03    0.24
  -6   4  -2   18.41    0.73
  -6   4  -2   19.15    0.69
  -6   4  -2   18.46    0.82
  -6   4  -2   18.40    0.75
   6  -4   2   17.11    0.80
   6  -4   2   18.68    1.33
   6  -4   2   18.17    1.61
   6  -4   2   17.32    0.78
  -7   4  -2    1.16    0.33
  -7   4  -2    0.46    0.30
  -7   4  -2    0.81    0.28
  -7   4  -2    0.69    0.20
   7  -4   2    0.46    0.33
   7  -4   2    0.48    0.55
   7  -4   2    0.89    0.34
   7  -4   2    0.95    0.33
  -8   4  -2   -0.18    0.27
  -8   4  -2    0.08    0.18
  -8   4  -2   -0.09    0.19
   8  -4   2   -0.27    0.18
   8  -4   2   -0.87    0.72
   8  -4   2   -0.11    0.19
  -9   4  -2    3.02    0.41
  -9   4  -2    2.28    0.47
  -9   4  -2    2.68    0.44
   9  -4   2    2.65    0.47
   9  -4   2    1.45    0.81
   9  -4   2    3.65    0.56
 -10   4  -2    0.09    0.27
 -10   4  -2   -0.52    0.31
 -10   4  -2    0.15    0.22
  10  -4   2    0.30    0.28
  10  -4   2    0.53    0.33
 -11   4  -2    0.11    0.29
 -11   4  -2    0.28    0.36
 -11   4  -2   -0.21    0.37
  11  -4   2    0.69    0.37
  11  -4   2    0.12    0.42
  11   3  -2   -0.04    0.28
  11   3  -2   -0.40    0.36
  11   3  -2   -0.07    0.69
 -11  -3   2    0.13    0.31
 -11  -3   2   -0.12    0.35
 -11  -3   2    0.04    0.25
  10   3  -2   -0.16    0.34
  10   3  -2   -0.12    0.35
  10   3  -2    0.39    0.65
 -10  -3   2   -0.25    0.33
 -10  -3   2    0.28    0.29
 -10  -3   2    0.32    0.35
 -10  -3   2    0.13    0.30
   9   3  -2    0.37    0.62
   9   3  -2   -0.74    0.68
   9   3  -2    0.06    0.24
   9   3  -2    0.09    0.25
  -9  -3   2   -0.17    0.19
  -9  -3   2   -0.10    0.30
  -9  -3   2   -0.22    0.17
  -9  -3   2   -0.08    0.19
   8   3  -2   23.65    0.95
   8   3  -2   23.47    0.96
   8   3  -2   23.18    1.71
   8   3  -2   24.50    1.75
  -8  -3   2   24.76    0.91
  -8  -3   2   23.86    0.87
  -8  -3   2   23.45    0.90
  -8  -3   2   25.31    1.39
   7   3  -2   16.20    1.44
   7   3  -2   16.88    1.57
   7   3  -2   16.03    0.73
   7   3  -2   15.24    0.73
  -7  -3   2   16.34    0.67
  -7  -3   2   16.56    0.86
  -7  -3   2   16.39    0.70
  -7  -3   2   16.56    0.66
  -7  -3   2   17.71    1.09
   6   3  -2    7.71    1.06
   6   3  -2    6.30    0.44
   6   3  -2    7.32    1.09
   6   3  -2    6.12    0.48
  -6  -3   2    7.53    0.44
  -6  -3   2    7.17    0.42
  -6  -3   2    7.08    0.68
  -6  -3   2    6.21    0.41
  -6  -3   2    6.27    0.50
   5   3  -2   11.07    0.51
   5   3  -2   12.11    1.06
   5   3  -2   11.86    1.07
   5   3  -2   11.33    0.54
  -5  -3   2   12.24    0.65
  -5  -3   2   12.19    0.77
  -5  -3   2   12.05    0.52
  -5  -3   2   11.13    0.46
  -5  -3   2   11.73    0.47
   4   3  -2    1.32    0.21
   4   3  -2    0.98    0.36
   4   3  -2    1.21    0.46
   4   3  -2    1.58    0.25
   4   3  -2    1.45    0.20
  -4  -3   2    0.89    0.20
  -4  -3   2    1.40    0.20
  -4  -3   2    1.50    0.27
  -4  -3   2    1.36    0.19
  -4  -3   2    1.31    0.19
   3   3  -2    0.78    0.12
   3   3  -2    0.61    0.14
   3   3  -2    0.81    0.32
   3   3  -2    0.78    0.18
  -3  -3   2    0.57    0.13
  -3  -3   2    0.88    0.15
  -3  -3   2    0.87    0.13
  -3  -3   2    0.47    0.14
  -3  -3   2    0.70    0.14
   2   3  -2   33.13    0.71
   2   3  -2   33.99    0.76
   2   3  -2   32.09    0.69
   2   3  -2   33.82    1.35
   2   3  -2   33.65    0.75
  -2  -3   2   33.41    0.68
  -2  -3   2   34.16    0.71
  -2  -3   2   35.00    1.09
  -2  -3   2   33.86    0.75
  -2  -3   2   32.88    1.10
  -2  -3   2   33.68    0.72
   1   3  -2   14.14    0.41
   1   3  -2   14.92    0.78
   1   3  -2   14.33    0.41
   1   3  -2   15.02    0.38
   1   3  -2   14.33    0.41
  -1  -3   2   14.21    0.64
  -1  -3   2   14.26    0.38
  -1  -3   2   14.25    0.38
  -1  -3   2   15.16    0.61
  -1  -3   2   14.43    0.41
  -1  -3   2   14.97    0.32
   0   3  -2   18.03    0.61
   0   3  -2   17.26    0.42
   0   3  -2   17.45    0.44
   0   3  -2   17.66    0.41
   0   3  -2   17.36    0.36
   0   3  -2   17.84    0.44
   0   3  -2   17.45    0.46
   0   3  -2   17.04    0.81
   0  -3   2   17.35    0.75
   0  -3   2   18.17    0.62
   0  -3   2   17.96    0.47
   0  -3   2   17.92    0.46
   0  -3   2   17.89    0.37
  -1   3  -2   51.58    0.90
  -1   3  -2   51.53    0.93
  -1   3  -2   51.39    0.95
  -1   3  -2   52.44    0.93
  -1   3  -2   51.34    1.01
  -1   3  -2   52.98    1.26
   1  -3   2   50.18    0.97
   1  -3   2   51.80    1.62
   1  -3   2   52.32    1.01
   1  -3   2   52.52    0.99
   1  -3   2   51.18    1.50
  -2   3  -2    0.06    0.08
  -2   3  -2    0.02    0.06
  -2   3  -2   -0.04    0.07
   2  -3   2    0.00    0.10
   2  -3   2    0.09    0.08
   2  -3   2   -0.05    0.09
   2  -3   2    0.21    0.15
  -3   3  -2    0.05    0.11
  -3   3  -2    0.10    0.08
  -3   3  -2    0.22    0.11
   3  -3   2    0.37    0.18
   3  -3   2    0.30    0.21
   3  -3   2    0.09    0.09
   3  -3   2    0.28    0.14
  -4   3  -2   34.01    0.96
  -4   3  -2   35.62    0.81
  -4   3  -2   35.79    0.85
  -4   3  -2   34.95    0.95
   4  -3   2   35.15    0.91
   4  -3   2   34.50    1.56
   4  -3   2   36.34    1.51
   4  -3   2   35.00    0.78
   4  -3   2   34.81    0.92
  -5   3  -2   10.88    0.56
  -5   3  -2   11.05    0.50
  -5   3  -2   11.04    0.44
  -5   3  -2   11.59    0.51
   5  -3   2   10.93    0.29
   5  -3   2   11.23    1.02
   5  -3   2   11.29    0.57
   5  -3   2   10.82    0.93
   5  -3   2   10.85    0.51
  -6   3  -2   12.87    0.71
  -6   3  -2   12.08    0.51
  -6   3  -2   11.82    0.55
  -6   3  -2   12.61    0.59
   6  -3   2   12.87    0.67
   6  -3   2   12.91    1.04
   6  -3   2   12.49    0.60
   6  -3   2   11.89    0.78
   6  -3   2   11.63    1.20
  -7   3  -2   16.39    0.72
  -7   3  -2   15.52    0.66
  -7   3  -2   14.73    0.78
  -7   3  -2   15.85    0.74
   7  -3   2   15.42    0.98
   7  -3   2   15.67    0.77
   7  -3   2   15.29    0.80
   7  -3   2   14.80    1.48
  -8   3  -2    3.51    0.48
  -8   3  -2    4.32    0.39
  -8   3  -2    4.03    0.47
  -8   3  -2    4.23    0.49
   8  -3   2    4.52    0.47
   8  -3   2    1.99    0.91
   8  -3   2    5.24    0.67
   8  -3   2    4.35    0.55
  -9   3  -2    9.04    0.82
  -9   3  -2    7.91    0.54
  -9   3  -2    9.07    0.68
   9  -3   2    8.71    0.65
   9  -3   2    8.72    0.75
 -10   3  -2    3.07    0.52
 -10   3  -2    3.54    0.49
 -10   3  -2    3.25    0.51
  10  -3   2    2.97    0.51
  10  -3   2    3.40    0.57
 -11   3  -2    0.46    0.41
 -11   3  -2    0.16    0.25
 -11   3  -2   -0.20    0.35
  11  -3   2    0.55    0.34
  11  -3   2    0.61    0.43
 -12   3  -2    0.37    0.38
  12   2  -2   -0.21    0.42
 -12  -2   2    0.18    0.40
  11   2  -2   -0.16    0.37
  11   2  -2   -0.21    0.53
  11   2  -2   -0.29    0.34
 -11  -2   2   -0.05    0.35
 -11  -2   2   -0.29    0.35
 -11  -2   2    0.18    0.25
 -11  -2   2    0.31    0.27
  10   2  -2   -0.32    0.66
  10   2  -2   -0.23    0.31
  10   2  -2   -0.31    0.32
 -10  -2   2    0.00    0.32
 -10  -2   2   -0.14    0.26
 -10  -2   2   -0.33    0.20
 -10  -2   2    0.19    0.23
 -10  -2   2    0.56    0.30
   9   2  -2    0.32    0.68
   9   2  -2    0.66    0.54
   9   2  -2    0.98    0.40
   9   2  -2    1.48    0.43
  -9  -2   2    0.86    0.36
  -9  -2   2    0.98    0.32
  -9  -2   2    1.04    0.33
  -9  -2   2    1.10    0.37
  -9  -2   2    1.25    0.29
   8   2  -2   16.58    0.81
   8   2  -2   15.79    1.40
   8   2  -2   15.81    0.78
   8   2  -2   15.77    1.49
  -8  -2   2   15.29    0.67
  -8  -2   2   16.96    0.75
  -8  -2   2   17.30    0.88
  -8  -2   2   16.02    0.73
  -8  -2   2   18.02    1.13
   7   2  -2    1.23    0.65
   7   2  -2    1.85    0.34
   7   2  -2    1.72    0.66
   7   2  -2    1.70    0.37
  -7  -2   2    1.48    0.29
  -7  -2   2    1.70    0.30
  -7  -2   2    1.71    0.30
  -7  -2   2    1.44    0.34
  -7  -2   2    1.34    0.28
   6   2  -2    0.35    0.18
   6   2  -2    0.40    0.37
   6   2  -2    0.73    0.25
   6   2  -2    0.46    0.50
  -6  -2   2    0.80    0.21
  -6  -2   2    0.36    0.19
  -6  -2   2    0.63    0.19
  -6  -2   2    0.85    0.21
  -6  -2   2    0.58    0.23
   5   2  -2    0.22    0.39
   5   2  -2    0.10    0.13
   5   2  -2   -0.14    0.16
   5   2  -2    0.20    0.29
  -5  -2   2    0.18    0.11
  -5  -2   2    0.05    0.10
  -5  -2   2    0.06    0.15
  -5  -2   2    0.05    0.10
  -5  -2   2    0.23    0.14
   4   2  -2    3.28    0.56
   4   2  -2    3.03    0.50
   4   2  -2    2.24    0.23
   4   2  -2    3.06    0.29
   4   2  -2    2.87    0.12
  -4  -2   2    2.79    0.33
  -4  -2   2    2.76    0.26
  -4  -2   2    3.00    0.27
  -4  -2   2    2.84    0.21
  -4  -2   2    3.29    0.23
   3   2  -2    0.68    0.23
   3   2  -2    1.35    0.17
   3   2  -2    1.24    0.36
   3   2  -2    1.08    0.18
   3   2  -2    0.86    0.15
  -3  -2   2    0.69    0.16
  -3  -2   2    1.13    0.19
  -3  -2   2    1.29    0.13
  -3  -2   2    1.04    0.14
  -3  -2   2    1.15    0.15
  -3  -2   2    0.83    0.13
   2   2  -2   74.68    1.18
   2   2  -2   75.25    1.45
   2   2  -2   74.44    1.28
   2   2  -2   76.20    1.27
   2   2  -2   78.19    1.30
   2   2  -2   75.98    2.18
   2   2  -2   76.71    1.35
  -2  -2   2   73.29    1.84
  -2  -2   2   76.64    1.30
  -2  -2   2   75.44    1.27
  -2  -2   2   75.30    1.19
  -2  -2   2   76.60    2.00
  -2  -2   2   76.86    1.24
   1   2  -2  868.82   18.13
   1   2  -2  846.93   12.61
   1   2  -2  860.76   15.54
   1   2  -2  864.51   20.37
   1   2  -2  890.70   12.19
   1   2  -2  868.05   12.29
   1   2  -2  886.98   12.51
   1   2  -2  877.16   12.14
   1   2  -2  864.89   12.66
   1   2  -2  899.03   20.62
  -1  -2   2  888.32   12.67
  -1  -2   2  880.79   12.29
  -1  -2   2  878.81   20.11
  -1  -2   2  855.99   20.71
  -1  -2   2  866.65   15.56
  -1  -2   2  854.22   18.06
  -1  -2   2  883.13   12.28
  -1  -2   2  879.94   12.37
  -1  -2   2  878.73   12.48
   0   2  -2    2.40    0.18
   0   2  -2    2.37    0.11
   0   2  -2    2.15    0.12
   0   2  -2    1.85    0.27
   0   2  -2    2.24    0.15
   0   2  -2    2.44    0.14
   0   2  -2    2.27    0.13
   0   2  -2    2.24    0.13
   0   2  -2    2.09    0.20
   0   2  -2    2.41    0.10
   0  -2   2    2.03    0.13
   0  -2   2    2.66    0.20
   0  -2   2    1.86    0.30
   0  -2   2    2.27    0.23
   0  -2   2    2.15    0.14
   0  -2   2    2.22    0.13
   0  -2   2    2.12    0.10
   0  -2   2    2.42    0.13
   0  -2   2    2.09    0.09
  -1   2  -2   54.16    0.92
  -1   2  -2   53.54    0.92
  -1   2  -2   57.35    1.53
  -1   2  -2   56.19    1.21
  -1   2  -2   53.98    1.00
  -1   2  -2   54.34    1.54
  -1   2  -2   53.90    0.94
  -1   2  -2   53.17    0.89
  -1   2  -2   54.44    0.94
  -1   2  -2   57.07    0.94
   1  -2   2   54.02    1.53
   1  -2   2   52.93    0.95
   1  -2   2   53.91    0.90
   1  -2   2   54.12    1.00
   1  -2   2   56.28    1.58
   1  -2   2   54.29    0.92
   1  -2   2   53.56    1.52
   1  -2   2   54.07    0.92
   1  -2   2   54.49    0.94
  -2   2  -2    5.95    0.24
  -2   2  -2    6.13    0.27
  -2   2  -2    5.66    0.25
  -2   2  -2    5.79    0.22
   2  -2   2    6.10    0.27
   2  -2   2    6.01    0.43
   2  -2   2    6.13    0.26
   2  -2   2    6.88    0.50
   2  -2   2    6.34    0.23
   2  -2   2    5.65    0.26
  -3   2  -2   48.45    0.94
  -3   2  -2   48.56    0.91
  -3   2  -2   48.68    1.12
  -3   2  -2   48.79    1.09
   3  -2   2   48.91    1.00
   3  -2   2   49.24    1.71
   3  -2   2   49.45    1.02
   3  -2   2   48.60    1.61
  -4   2  -2    0.20    0.14
  -4   2  -2    0.18    0.13
  -4   2  -2    0.12    0.07
  -4   2  -2    0.19    0.09
   4  -2   2    0.28    0.12
   4  -2   2    0.09    0.10
   4  -2   2    0.10    0.22
   4  -2   2    0.54    0.31
  -5   2  -2    8.03    0.39
  -5   2  -2    7.75    0.38
  -5   2  -2    7.74    0.41
  -5   2  -2    7.91    0.46
   5  -2   2    8.57    0.46
   5  -2   2    7.61    1.00
   5  -2   2    7.81    0.72
   5  -2   2    8.84    0.62
   5  -2   2    8.62    0.49
  -6   2  -2   86.36    1.62
  -6   2  -2   84.68    1.68
  -6   2  -2   83.80    1.95
  -6   2  -2   83.43    2.08
   6  -2   2   84.57    3.23
   6  -2   2   80.09    1.73
   6  -2   2   86.15    1.83
   6  -2   2   84.69    2.61
  -7   2  -2   11.24    0.64
  -7   2  -2   10.95    0.66
  -7   2  -2   10.64    0.55
  -7   2  -2   10.90    0.56
   7  -2   2   10.33    0.83
   7  -2   2   11.41    0.67
   7  -2   2   11.22    0.69
   7  -2   2   11.11    1.59
  -8   2  -2    3.88    0.48
  -8   2  -2    3.90    0.46
  -8   2  -2    4.17    0.43
  -8   2  -2    2.63    0.38
   8  -2   2    2.47    0.77
   8  -2   2    4.60    0.53
   8  -2   2    4.20    0.54
   8  -2   2    4.40    0.71
  -9   2  -2    2.27    0.39
  -9   2  -2    3.16    0.43
  -9   2  -2    3.00    0.46
   9  -2   2    0.81    0.92
   9  -2   2    3.18    0.50
   9  -2   2    3.56    0.55
 -10   2  -2   -0.26    0.31
 -10   2  -2   -0.06    0.26
 -10   2  -2   -0.05    0.31
  10  -2   2    0.06    0.33
  10  -2   2    0.22    0.37
 -11   2  -2    0.26    0.38
 -11   2  -2   -0.04    0.27
 -11   2  -2    0.16    0.32
  11  -2   2    0.18    0.40
  11  -2   2    0.62    0.35
 -12   2  -2    3.28    0.55
  12  -2   2    4.55    0.71
  12   1  -2   -0.04    0.31
 -12  -1   2   -0.05    0.30
  11   1  -2   -0.19    0.39
  11   1  -2   -0.54    0.78
  11   1  -2    0.68    0.44
 -11  -1   2    0.39    0.33
 -11  -1   2   -0.48    0.30
 -11  -1   2    0.03    0.36
 -11  -1   2    0.10    0.32
 -11  -1   2    0.37    0.27
  10   1  -2   -0.83    0.67
  10   1  -2    0.14    0.27
  10   1  -2    0.03    0.34
 -10  -1   2   -0.43    0.26
 -10  -1   2   -0.02    0.21
 -10  -1   2   -0.22    0.30
 -10  -1   2    0.00    0.28
 -10  -1   2   -0.12    0.27
   9   1  -2    0.31    0.33
   9   1  -2   -0.19    0.66
   9   1  -2    0.76    0.74
   9   1  -2    1.35    0.34
  -9  -1   2    0.26    0.28
  -9  -1   2    0.83    0.32
  -9  -1   2    1.03    0.35
  -9  -1   2    1.35    0.35
  -9  -1   2    0.93    0.27
   8   1  -2    1.81    0.41
   8   1  -2    1.31    0.61
   8   1  -2    1.59    0.34
   8   1  -2    1.76    0.74
  -8  -1   2    2.09    0.36
  -8  -1   2    0.89    0.31
  -8  -1   2    1.37    0.29
  -8  -1   2    1.35    0.34
   7   1  -2   31.41    1.90
   7   1  -2   31.43    1.02
   7   1  -2   32.94    1.09
   7   1  -2   33.60    1.65
  -7  -1   2   33.61    1.13
  -7  -1   2   34.61    1.40
  -7  -1   2   34.10    1.01
  -7  -1   2   31.75    0.92
   6   1  -2    1.88    0.51
   6   1  -2    2.12    0.30
   6   1  -2    2.08    0.33
   6   1  -2    1.56    0.59
  -6  -1   2    1.91    0.26
  -6  -1   2    2.50    0.25
  -6  -1   2    1.52    0.24
  -6  -1   2    1.51    0.28
   5   1  -2   58.57    2.29
   5   1  -2   56.89    1.28
   5   1  -2   55.14    1.25
   5   1  -2   58.03    1.97
  -5  -1   2   57.52    1.16
  -5  -1   2   57.05    1.71
  -5  -1   2   57.92    1.36
  -5  -1   2   56.37    1.20
   4   1  -2    4.04    0.27
   4   1  -2    4.26    0.74
   4   1  -2    3.30    0.29
   4   1  -2    4.01    0.54
  -4  -1   2    3.37    0.26
  -4  -1   2    3.40    0.26
  -4  -1   2    3.55    0.25
  -4  -1   2    3.67    0.37
   3   1  -2   88.93    2.63
   3   1  -2   89.34    1.53
   3   1  -2   90.13    2.44
   3   1  -2   89.45    1.33
   3   1  -2   85.97    1.51
  -3  -1   2   90.68    2.17
  -3  -1   2   87.43    1.44
  -3  -1   2   90.82    1.67
  -3  -1   2   88.75    1.49
   2   1  -2  276.83    6.52
   2   1  -2  277.05    3.87
   2   1  -2  277.96    4.19
   2   1  -2  275.19    3.86
   2   1  -2  271.52    5.73
   2   1  -2  280.58    4.45
   2   1  -2  271.90    6.32
   2   1  -2  273.52    4.86
   2   1  -2  274.85    3.91
  -2  -1   2  274.57    4.44
  -2  -1   2  274.38    6.53
  -2  -1   2  279.37    3.87
  -2  -1   2  272.95    3.87
  -2  -1   2  273.76    5.65
  -2  -1   2  274.69    3.79
  -2  -1   2  272.57    3.75
  -2  -1   2  278.62    6.33
   1   1  -2   26.47    0.72
   1   1  -2   26.02    0.50
   1   1  -2   25.67    0.47
   1   1  -2   25.91    0.43
   1   1  -2   25.94    0.50
   1   1  -2   26.52    0.49
   1   1  -2   25.87    0.85
   1   1  -2   25.15    0.58
   1   1  -2   25.88    0.49
  -1  -1   2   26.77    0.49
  -1  -1   2   26.52    0.50
  -1  -1   2   25.72    0.80
  -1  -1   2   25.62    0.43
  -1  -1   2   26.67    0.88
  -1  -1   2   26.07    0.72
  -1  -1   2   26.30    0.59
  -1  -1   2   26.42    0.49
  -1  -1   2   25.69    0.48
  -1  -1   2   26.15    0.50
   0   1  -2   22.97    0.44
   0   1  -2   23.40    0.42
   0   1  -2   23.20    0.42
   0   1  -2   24.07    0.41
   0   1  -2   23.90    0.72
   0   1  -2   23.44    0.41
   0   1  -2   23.94    0.58
   0   1  -2   23.17    0.44
   0  -1   2   23.14    0.72
   0  -1   2   22.81    0.52
   0  -1   2   24.14    0.42
   0  -1   2   23.59    0.42
   0  -1   2   23.17    0.42
   0  -1   2   23.98    0.44
   0  -1   2   23.61    0.44
   0  -1   2   23.84    0.59
   0  -1   2   23.89    0.41
   0  -1   2   23.59    0.74
  -1   1  -2   98.76    1.48
  -1   1  -2   99.86    1.42
  -1   1  -2   99.85    1.67
  -1   1  -2  102.35    2.48
  -1   1  -2   92.13    2.03
  -1   1  -2  101.79    1.46
  -1   1  -2   98.48    1.56
  -1   1  -2   98.50    1.47
  -1   1  -2  100.41    2.43
  -1   1  -2   98.94    1.46
   1  -1   2  102.30    1.43
   1  -1   2  101.17    2.49
   1  -1   2  100.93    2.44
   1  -1   2   97.05    1.48
   1  -1   2  100.67    1.47
   1  -1   2  101.14    1.67
   1  -1   2  100.64    1.46
   1  -1   2   97.94    1.47
  -2   1  -2   81.32    1.65
  -2   1  -2   80.49    1.29
  -2   1  -2   82.01    1.32
  -2   1  -2   83.74    2.11
  -2   1  -2   81.45    1.25
  -2   1  -2   82.86    1.51
  -2   1  -2   80.10    2.22
  -2   1  -2   81.87    1.33
   2  -1   2   81.32    1.33
   2  -1   2   82.78    1.26
   2  -1   2   83.10    1.50
   2  -1   2   81.94    2.25
   2  -1   2   81.88    2.13
   2  -1   2   82.86    1.33
   2  -1   2   81.62    1.29
  -3   1  -2  257.34    5.95
  -3   1  -2  250.94    3.65
  -3   1  -2  251.43    4.27
  -3   1  -2  254.55    3.57
  -3   1  -2  250.95    5.14
   3  -1   2  255.02    3.70
   3  -1   2  245.01    6.23
   3  -1   2  256.67    3.72
   3  -1   2  251.19    5.97
   3  -1   2  263.08    5.05
  -4   1  -2   39.13    0.81
  -4   1  -2   39.08    1.02
  -4   1  -2   39.14    1.00
  -4   1  -2   39.27    0.86
   4  -1   2   40.48    1.37
   4  -1   2   39.19    0.93
   4  -1   2   39.70    0.90
   4  -1   2   37.33    1.65
   4  -1   2   38.92    1.01
   4  -1   2   38.83    1.37
  -5   1  -2   43.39    1.16
  -5   1  -2   44.48    1.21
  -5   1  -2   44.29    0.95
  -5   1  -2   44.59    1.00
   5  -1   2   45.54    1.07
   5  -1   2   44.73    2.01
   5  -1   2   44.15    1.61
   5  -1   2   43.58    1.09
  -6   1  -2    0.16    0.19
  -6   1  -2    0.09    0.12
  -6   1  -2    0.23    0.20
  -6   1  -2    0.09    0.12
  -6   1  -2    0.08    0.09
   6  -1   2    0.06    0.15
   6  -1   2    0.06    0.15
   6  -1   2    0.90    0.56
   6  -1   2   -0.04    0.22
  -7   1  -2    0.26    0.22
  -7   1  -2    0.50    0.20
  -7   1  -2    0.61    0.23
  -7   1  -2    0.52    0.22
  -7   1  -2    0.47    0.12
   7  -1   2    0.25    0.28
   7  -1   2    0.54    0.29
   7  -1   2    0.27    0.38
   7  -1   2    0.86    0.53
  -8   1  -2    6.21    0.57
  -8   1  -2    6.44    0.66
  -8   1  -2    7.27    0.46
  -8   1  -2    5.99    0.52
   8  -1   2    6.04    0.50
   8  -1   2    5.90    0.52
   8  -1   2    4.71    1.02
   8  -1   2    6.45    0.88
  -9   1  -2   -0.05    0.21
  -9   1  -2   -0.14    0.16
  -9   1  -2   -0.17    0.27
  -9   1  -2   -0.01    0.28
   9  -1   2    0.00    0.21
   9  -1   2   -0.45    0.36
   9  -1   2    0.01    0.31
   9  -1   2   -0.66    0.55
 -10   1  -2   -0.10    0.32
 -10   1  -2    0.11    0.21
 -10   1  -2    0.22    0.26
  10  -1   2    0.30    0.29
  10  -1   2    0.06    0.37
  10  -1   2   -1.04    0.60
 -11   1  -2   -0.24    0.32
 -11   1  -2    0.20    0.32
 -11   1  -2   -0.33    0.33
  11  -1   2   -0.05    0.36
  11  -1   2    0.00    0.39
 -12   1  -2    1.26    0.42
 -12   1  -2    1.17    0.50
  12  -1   2    1.69    0.58
  12  -1   2    1.50    0.53
  12   0  -2    0.13    0.43
 -12   0   2   -0.61    0.35
  11   0  -2    0.73    0.44
  11   0  -2    0.06    0.63
  11   0  -2    0.83    0.36
 -11   0   2    0.47    0.40
 -11   0   2   -0.06    0.34
 -11   0   2    0.81    0.37
 -11   0   2    0.26    0.34
  10   0  -2   -0.10    0.77
  10   0  -2    0.48    0.31
  10   0  -2    0.79    0.41
 -10   0   2    0.67    0.34
 -10   0   2    0.55    0.35
 -10   0   2    0.07    0.30
 -10   0   2    0.72    0.35
   9   0  -2    0.87    0.76
   9   0  -2    1.26    0.40
   9   0  -2    1.59    0.37
  -9   0   2    1.18    0.31
  -9   0   2    1.16    0.29
  -9   0   2    0.98    0.34
  -9   0   2    1.53    0.34
   8   0  -2    5.48    0.83
   8   0  -2    8.46    1.47
   8   0  -2    6.77    0.54
   8   0  -2    6.94    0.63
  -8   0   2    7.01    0.57
  -8   0   2    7.23    0.73
  -8   0   2    7.83    0.54
  -8   0   2    7.49    0.66
   7   0  -2    0.73    0.29
   7   0  -2    1.04    0.47
   7   0  -2    1.01    0.32
   7   0  -2    1.27    0.67
  -7   0   2    0.73    0.24
  -7   0   2    0.81    0.23
  -7   0   2    0.72    0.25
  -7   0   2    0.85    0.27
   6   0  -2    7.27    0.97
   6   0  -2    6.76    0.45
   6   0  -2    7.85    0.50
   6   0  -2    6.57    0.77
  -6   0   2    6.47    0.39
  -6   0   2    6.94    0.57
  -6   0   2    6.71    0.37
  -6   0   2    7.11    0.47
   5   0  -2   43.21    1.08
   5   0  -2   43.76    1.06
   5   0  -2   44.41    1.56
   5   0  -2   45.69    2.00
  -5   0   2   44.27    1.00
  -5   0   2   43.57    1.39
  -5   0   2   45.20    1.17
  -5   0   2   42.56    0.95
   4   0  -2    1.51    0.23
   4   0  -2    1.70    0.31
   4   0  -2    1.70    0.23
   4   0  -2    1.21    0.34
  -4   0   2    1.88    0.28
  -4   0   2    1.61    0.08
  -4   0   2    1.24    0.19
  -4   0   2    1.90    0.22
  -4   0   2    1.37    0.16
  -4   0   2    1.38    0.26
   3   0  -2   26.61    0.66
   3   0  -2   27.84    1.23
   3   0  -2   27.66    0.65
   3   0  -2   26.88    0.93
  -3   0   2   25.31    0.67
  -3   0   2   27.20    0.48
  -3   0   2   26.70    0.92
  -3   0   2   26.64    0.86
  -3   0   2   26.49    0.58
  -3   0   2   27.17    0.61
   2   0  -2   25.22    1.03
   2   0  -2   25.62    0.56
   2   0  -2   25.98    0.59
   2   0  -2   25.07    0.75
   2   0  -2   24.69    0.49
   2   0  -2   26.15    0.82
   2   0  -2   25.64    0.54
   2   0  -2   25.95    0.52
   2   0  -2   25.61    0.48
  -2   0   2   24.48    0.53
  -2   0   2   25.72    0.77
  -2   0   2   25.59    0.59
  -2   0   2   26.19    0.52
  -2   0   2   25.55    0.56
  -2   0   2   25.30    0.50
  -2   0   2   26.15    1.01
  -2   0   2   26.65    0.83
  -2   0   2   25.72    0.47
   1   0  -2  659.89   13.64
   1   0  -2  651.76    9.17
   1   0  -2  645.48    9.80
   1   0  -2  635.42   14.71
   1   0  -2  629.95    9.15
   1   0  -2  643.41   10.74
   1   0  -2  659.79    9.29
   1   0  -2  648.69    9.03
   1   0  -2  641.08   11.99
  -1   0   2  644.07   10.80
  -1   0   2  670.03   15.41
  -1   0   2  642.54    9.06
  -1   0   2  656.55    9.85
  -1   0   2  649.48    9.20
  -1   0   2  648.53    9.31
  -1   0   2  643.72   13.60
  -1   0   2  632.33    9.21
  -1   0   2  666.91   14.97
   0   0  -2   78.16    1.20
   0   0  -2   69.43    1.06
   0   0   2   70.95    1.61
   0   0   2   80.47    1.07
   0   0   2   72.27    1.06
   0   0   2   77.69    1.05
   0   0   2   79.49    1.49
   0   0   2   80.93    1.11
   0   0   2   80.13    1.45
   0   0   2   79.91    1.11
   0   0   2   81.63    1.23
  -1   0  -2  204.02    3.00
  -1   0  -2  188.80    2.88
  -1   0  -2  202.74    2.90
  -1   0  -2  199.96    2.94
  -1   0  -2  204.82    4.71
  -1   0  -2  203.92    4.83
  -1   0  -2  199.21    3.94
  -1   0  -2  204.03    3.00
  -1   0  -2  212.47    2.76
   1   0   2  201.62    2.90
   1   0   2  206.44    4.72
   1   0   2  207.13    2.76
   1   0   2  201.66    4.85
   1   0   2  202.34    2.84
   1   0   2  205.52    3.28
   1   0   2  207.76    3.00
   1   0   2  200.43    3.89
   1   0   2  208.48    2.91
  -2   0  -2  108.08    2.77
  -2   0  -2  107.81    1.63
  -2   0  -2  107.17    2.20
  -2   0  -2  107.75    1.90
  -2   0  -2  107.56    1.68
  -2   0  -2  109.14    2.53
  -2   0  -2  106.51    1.94
  -2   0  -2  105.83    1.59
  -2   0  -2  107.49    1.62
  -2   0  -2  105.14    1.55
   2   0   2  106.49    1.63
   2   0   2  108.01    1.89
   2   0   2  108.41    2.19
   2   0   2  107.14    2.80
   2   0   2  107.16    1.59
   2   0   2  105.92    1.55
   2   0   2  109.93    2.54
   2   0   2  107.77    1.64
  -3   0  -2   10.73    0.34
  -3   0  -2   11.41    0.37
  -3   0  -2   11.30    0.47
  -3   0  -2   10.83    0.40
  -3   0  -2   10.81    0.30
  -3   0  -2   10.91    0.42
  -3   0  -2   11.09    0.32
   3   0   2   10.63    0.38
   3   0   2   10.58    0.36
   3   0   2   10.70    0.38
   3   0   2   11.17    0.74
   3   0   2   10.45    0.31
   3   0   2   11.56    0.51
   3   0   2   11.13    0.62
  -4   0  -2    3.38    0.23
  -4   0  -2    3.69    0.28
  -4   0  -2    3.58    0.23
  -4   0  -2    3.80    0.28
  -4   0  -2    3.44    0.18
  -4   0  -2    3.77    0.35
   4   0   2    3.48    0.26
   4   0   2    3.47    0.43
   4   0   2    3.27    0.28
   4   0   2    3.69    0.25
   4   0   2    3.70    0.56
  -5   0  -2   11.31    0.33
  -5   0  -2   10.94    0.42
  -5   0  -2   10.98    0.46
  -5   0  -2   11.41    0.55
  -5   0  -2   10.78    0.51
   5   0   2   11.64    1.08
   5   0   2   11.16    0.49
   5   0   2   11.58    0.78
   5   0   2   10.58    0.49
  -6   0  -2    1.98    0.13
  -6   0  -2    2.14    0.31
  -6   0  -2    1.81    0.25
  -6   0  -2    1.73    0.26
  -6   0  -2    1.98    0.29
  -6   0  -2    2.04    0.16
   6   0   2    1.72    0.28
   6   0   2    2.41    0.31
   6   0   2    1.82    0.39
   6   0   2    1.82    0.60
  -7   0  -2   28.28    0.88
  -7   0  -2   30.08    1.14
  -7   0  -2   28.32    1.03
  -7   0  -2   27.15    0.81
  -7   0  -2   27.80    0.58
   7   0   2   31.08    2.06
   7   0   2   29.85    1.52
   7   0   2   28.70    0.99
   7   0   2   28.08    0.93
  -8   0  -2    0.13    0.20
  -8   0  -2    0.39    0.23
  -8   0  -2    0.43    0.23
  -8   0  -2    1.08    0.25
   8   0   2   -0.05    0.73
   8   0   2    0.46    0.29
   8   0   2    0.45    0.25
   8   0   2    0.55    0.45
  -9   0  -2    1.75    0.37
  -9   0  -2    2.25    0.43
  -9   0  -2    2.22    0.37
  -9   0  -2    2.93    0.45
   9   0   2    2.04    0.44
   9   0   2    3.37    0.54
   9   0   2    1.55    0.90
   9   0   2    1.95    0.64
 -10   0  -2    1.83    0.43
 -10   0  -2    1.22    0.35
 -10   0  -2    1.35    0.40
  10   0   2    2.16    0.50
  10   0   2    0.48    0.64
  10   0   2    0.45    0.73
  10   0   2    2.15    0.47
 -11   0  -2    3.10    0.49
 -11   0  -2    4.01    0.50
 -11   0  -2    3.00    0.56
  11   0   2    1.24    0.88
  11   0   2    4.30    0.67
  11   0   2    3.85    0.57
 -12   0  -2    1.09    0.48
 -12   0  -2    1.30    0.36
  12   0   2    1.99    0.54
  12   0   2    1.36    0.47
  12  -1  -2   -0.17    0.29
 -12   1   2    0.40    0.34
  11  -1  -2    0.10    0.38
  11  -1  -2   -0.47    0.35
  11  -1  -2   -0.94    0.83
 -11   1   2    0.35    0.35
 -11   1   2   -0.19    0.33
 -11   1   2    0.31    0.34
  10  -1  -2    0.78    0.42
  10  -1  -2    0.31    0.61
  10  -1  -2    0.58    0.32
 -10   1   2    0.53    0.37
 -10   1   2    0.90    0.34
 -10   1   2    0.68    0.36
 -10   1   2    0.46    0.31
   9  -1  -2    2.06    0.87
   9  -1  -2    3.23    0.49
   9  -1  -2    3.37    0.54
  -9   1   2    2.08    0.41
  -9   1   2    2.65    0.42
  -9   1   2    2.79    0.46
  -9   1   2    1.99    0.39
   8  -1  -2    4.70    0.49
   8  -1  -2    5.92    0.58
   8  -1  -2    4.18    0.94
  -8   1   2    5.56    0.43
  -8   1   2    5.08    0.51
  -8   1   2    5.45    0.66
  -8   1   2    5.07    0.54
   7  -1  -2    0.43    0.41
   7  -1  -2    0.92    0.32
   7  -1  -2    0.80    0.26
   7  -1  -2    0.34    0.65
  -7   1   2    0.78    0.24
  -7   1   2    0.80    0.25
  -7   1   2    0.79    0.29
  -7   1   2    0.99    0.22
   6  -1  -2    0.28    0.53
   6  -1  -2    0.38    0.22
   6  -1  -2    0.19    0.30
   6  -1  -2    0.10    0.20
  -6   1   2    0.16    0.07
  -6   1   2    0.40    0.17
  -6   1   2    0.26    0.20
  -6   1   2    0.14    0.15
  -6   1   2    0.16    0.12
   5  -1  -2   14.27    0.74
   5  -1  -2   14.00    0.55
   5  -1  -2   14.45    1.10
   5  -1  -2   15.14    0.61
  -5   1   2   14.08    0.49
  -5   1   2   14.41    0.54
  -5   1   2   14.76    0.37
  -5   1   2   14.64    0.63
  -5   1   2   14.16    0.69
   4  -1  -2   45.36    1.80
   4  -1  -2   45.49    1.35
   4  -1  -2   46.04    1.01
   4  -1  -2   46.35    1.05
  -4   1   2   44.06    1.32
  -4   1   2   45.69    1.12
  -4   1   2   47.03    0.93
  -4   1   2   44.03    0.94
  -4   1   2   46.28    1.31
   3  -1  -2    5.61    0.28
   3  -1  -2    5.73    0.34
   3  -1  -2    5.26    0.27
   3  -1  -2    6.01    0.59
  -3   1   2    5.59    0.30
  -3   1   2    5.45    0.26
  -3   1   2    5.70    0.36
  -3   1   2    5.16    0.32
  -3   1   2    5.99    0.33
  -3   1   2    5.52    0.27
  -3   1   2    4.97    0.24
   2  -1  -2    0.95    0.22
   2  -1  -2    1.35    0.14
   2  -1  -2    1.34    0.15
   2  -1  -2    1.40    0.12
   2  -1  -2    1.14    0.12
   2  -1  -2    1.19    0.14
   2  -1  -2    1.27    0.13
  -2   1   2    1.36    0.11
  -2   1   2    1.25    0.13
  -2   1   2    1.38    0.12
  -2   1   2    1.46    0.12
  -2   1   2    1.50    0.15
  -2   1   2    1.50    0.13
  -2   1   2    1.32    0.15
  -2   1   2    1.28    0.15
   1  -1  -2  127.86    1.76
   1  -1  -2  127.28    2.15
   1  -1  -2  126.40    1.82
   1  -1  -2  123.64    2.40
   1  -1  -2  125.63    3.06
   1  -1  -2  125.74    1.79
   1  -1  -2  127.30    1.81
  -1   1   2  127.00    1.76
  -1   1   2  128.20    2.40
  -1   1   2  126.73    3.07
  -1   1   2  125.41    1.79
  -1   1   2  125.62    2.15
  -1   1   2  129.98    1.82
  -1   1   2  128.08    1.81
   0  -1  -2    2.78    0.11
   0  -1  -2    2.66    0.16
   0  -1  -2    3.08    0.15
   0  -1  -2    2.81    0.11
   0  -1  -2    2.61    0.08
   0  -1  -2    2.70    0.16
   0  -1  -2    2.82    0.08
   0   1   2    2.77    0.08
   0   1   2    2.96    0.16
   0   1   2    2.76    0.19
   0   1   2    2.75    0.08
   0   1   2    2.78    0.17
   0   1   2    3.02    0.15
   0   1   2    2.74    0.11
   0   1   2    2.79    0.08
   0   1   2    2.88    0.08
   0   1   2    2.78    0.11
  -1  -1  -2  157.04    2.19
  -1  -1  -2  159.23    3.68
  -1  -1  -2  156.23    2.23
  -1  -1  -2  158.73    2.36
  -1  -1  -2  155.62    3.72
  -1  -1  -2  156.20    2.91
  -1  -1  -2  157.16    2.39
  -1  -1  -2  157.87    2.16
  -1  -1  -2  152.01    2.19
   1   1   2  159.27    2.17
   1   1   2  158.51    2.39
   1   1   2  158.94    3.69
   1   1   2  155.67    2.19
   1   1   2  158.28    2.13
   1   1   2  157.73    2.22
   1   1   2  157.47    3.74
   1   1   2  158.04    2.80
   1   1   2  161.98    2.19
  -2  -1  -2  725.13   11.18
  -2  -1  -2  716.98   15.06
  -2  -1  -2  724.12   10.24
  -2  -1  -2  719.93   10.45
  -2  -1  -2  724.28   10.52
  -2  -1  -2  689.04   16.58
  -2  -1  -2  726.23   10.31
  -2  -1  -2  735.75   16.35
  -2  -1  -2  715.61   10.22
   2   1   2  741.59   12.23
   2   1   2  717.37   17.33
   2   1   2  714.75   10.55
   2   1   2  749.37   15.06
   2   1   2  733.83   10.15
   2   1   2  713.11   10.18
   2   1   2  712.27   17.02
   2   1   2  733.64   10.44
   2   1   2  732.97   11.01
  -3  -1  -2  133.00    2.05
  -3  -1  -2  132.69    2.04
  -3  -1  -2  132.38    1.96
  -3  -1  -2  132.57    2.86
  -3  -1  -2  133.48    3.06
  -3  -1  -2  132.43    2.02
   3   1   2  131.11    3.45
   3   1   2  135.13    2.08
   3   1   2  133.20    1.96
   3   1   2  135.18    2.85
   3   1   2  132.19    2.05
   3   1   2  120.58    3.50
   3   1   2  132.50    2.03
  -4  -1  -2   84.91    1.38
  -4  -1  -2   84.13    1.42
  -4  -1  -2   86.22    2.08
  -4  -1  -2   83.94    1.47
  -4  -1  -2   84.30    1.74
  -4  -1  -2   85.31    2.03
   4   1   2   83.74    1.55
   4   1   2   84.49    1.51
   4   1   2   84.39    2.55
   4   1   2   82.78    2.70
  -5  -1  -2    1.47    0.23
  -5  -1  -2    1.01    0.18
  -5  -1  -2    1.43    0.19
  -5  -1  -2    1.57    0.14
  -5  -1  -2    1.29    0.22
  -5  -1  -2    0.88    0.17
   5   1   2    1.10    0.46
   5   1   2    1.45    0.22
   5   1   2    1.49    0.38
   5   1   2    1.32    0.24
  -6  -1  -2    7.67    0.38
  -6  -1  -2    7.94    0.54
  -6  -1  -2    7.95    0.45
  -6  -1  -2    7.97    0.56
  -6  -1  -2    7.10    0.51
   6   1   2    8.54    0.77
   6   1   2    8.04    1.20
   6   1   2    7.35    0.49
   6   1   2    7.47    0.43
  -7  -1  -2    8.74    0.67
  -7  -1  -2    9.53    0.51
  -7  -1  -2    9.48    0.47
  -7  -1  -2    8.69    0.58
   7   1   2    8.72    0.52
   7   1   2   11.92    1.53
   7   1   2    9.12    0.61
   7   1   2    9.25    1.00
  -8  -1  -2    4.30    0.65
  -8  -1  -2    4.74    0.39
  -8  -1  -2    5.27    0.44
  -8  -1  -2    4.88    0.60
   8   1   2    5.34    0.50
   8   1   2    4.75    0.82
   8   1   2    3.06    0.77
   8   1   2    4.68    0.45
  -9  -1  -2   -0.29    0.24
  -9  -1  -2   -0.22    0.16
  -9  -1  -2   -0.40    0.21
  -9  -1  -2   -0.39    0.20
  -9  -1  -2   -0.30    0.26
   9   1   2   -0.76    0.48
   9   1   2   -0.37    0.54
   9   1   2   -0.12    0.30
   9   1   2   -0.07    0.21
 -10  -1  -2    5.84    0.54
 -10  -1  -2    6.17    0.57
 -10  -1  -2    5.84    0.59
  10   1   2    5.53    0.65
  10   1   2    3.65    0.98
  10   1   2    3.12    0.92
  10   1   2    5.25    0.67
 -11  -1  -2    0.29    0.35
 -11  -1  -2   -0.31    0.33
 -11  -1  -2    0.08    0.31
  11   1   2    0.32    0.32
  11   1   2    0.16    0.29
  11   1   2   -1.01    0.61
 -12  -1  -2    0.96    0.40
 -12  -1  -2    1.37    0.44
  12   1   2    0.40    0.46
  12   1   2    1.75    0.54
  11  -2  -2    1.48    0.50
  11  -2  -2    0.72    0.77
  11  -2  -2    1.28    0.42
 -11   2   2    0.56    0.42
 -11   2   2    1.41    0.35
 -11   2   2    1.28    0.46
  10  -2  -2    1.62    0.40
  10  -2  -2   -0.12    0.81
  10  -2  -2    2.03    0.44
 -10   2   2    2.11    0.47
 -10   2   2    1.47    0.39
 -10   2   2    1.29    0.36
 -10   2   2    1.37    0.44
   9  -2  -2   -0.06    0.30
   9  -2  -2    0.26    0.27
   9  -2  -2    0.03    0.55
  -9   2   2   -0.02    0.26
  -9   2   2    0.01    0.30
  -9   2   2   -0.08    0.22
  -9   2   2   -0.16    0.28
   8  -2  -2    0.20    0.30
   8  -2  -2    0.61    0.33
   8  -2  -2   -0.17    0.48
  -8   2   2    0.26    0.23
  -8   2   2    0.33    0.30
  -8   2   2    0.56    0.27
  -8   2   2    0.08    0.22
   7  -2  -2    1.50    0.42
   7  -2  -2    1.24    0.72
   7  -2  -2    2.04    0.38
   7  -2  -2    2.32    0.38
  -7   2   2    1.83    0.30
  -7   2   2    2.13    0.29
  -7   2   2    1.57    0.30
  -7   2   2    1.43    0.34
   6  -2  -2    3.78    0.40
   6  -2  -2    2.61    0.59
   6  -2  -2    3.41    0.49
   6  -2  -2    3.84    0.37
  -6   2   2    3.79    0.37
  -6   2   2    3.56    0.39
  -6   2   2    3.90    0.34
  -6   2   2    4.33    0.47
   5  -2  -2    1.54    0.45
   5  -2  -2    2.26    0.30
   5  -2  -2    2.14    0.29
   5  -2  -2    2.33    0.32
  -5   2   2    1.58    0.25
  -5   2   2    2.29    0.33
  -5   2   2    2.20    0.24
  -5   2   2    2.22    0.24
   4  -2  -2   30.62    0.89
   4  -2  -2   29.65    0.81
   4  -2  -2   31.10    0.80
   4  -2  -2   30.96    0.83
   4  -2  -2   29.83    1.42
  -4   2   2   31.55    0.72
  -4   2   2   30.21    0.88
  -4   2   2   31.14    0.75
  -4   2   2   29.93    1.02
   3  -2  -2   45.31    0.96
   3  -2  -2   47.32    1.09
   3  -2  -2   45.29    0.97
   3  -2  -2   46.13    1.68
  -3   2   2   46.00    1.29
  -3   2   2   47.27    1.09
  -3   2   2   47.44    1.10
  -3   2   2   45.09    0.87
  -3   2   2   46.53    0.91
   2  -2  -2    5.16    0.28
   2  -2  -2    5.97    0.54
   2  -2  -2    5.27    0.22
   2  -2  -2    5.07    0.24
   2  -2  -2    5.10    0.24
  -2   2   2    5.08    0.28
  -2   2   2    5.20    0.46
  -2   2   2    4.78    0.22
  -2   2   2    5.50    0.29
  -2   2   2    4.98    0.20
  -2   2   2    5.43    0.25
   1  -2  -2  269.40    3.77
   1  -2  -2  270.85    3.82
   1  -2  -2  271.18    4.49
   1  -2  -2  269.99    6.39
   1  -2  -2  276.27    6.26
   1  -2  -2  272.02    5.02
   1  -2  -2  276.40    3.71
   1  -2  -2  278.93    3.79
  -1   2   2  273.96    6.40
  -1   2   2  270.25    3.78
  -1   2   2  270.82    4.49
  -1   2   2  284.48    3.77
  -1   2   2  268.19    6.01
  -1   2   2  278.92    5.03
  -1   2   2  274.97    6.28
  -1   2   2  276.31    3.81
  -1   2   2  270.42    3.71
   0  -2  -2  546.14   10.78
   0  -2  -2  591.22    8.32
   0  -2  -2  576.86    8.28
   0  -2  -2  561.62   13.51
   0  -2  -2  570.67   10.55
   0  -2  -2  582.61    8.09
   0  -2  -2  584.22    7.90
   0  -2  -2  573.57    7.85
   0   2   2  571.21    9.71
   0   2   2  568.62   13.69
   0   2   2  567.03    8.44
   0   2   2  585.29    7.89
   0   2   2  586.78    8.29
   0   2   2  579.79    8.05
   0   2   2  579.21    8.15
   0   2   2  580.63   13.84
   0   2   2  589.04    8.15
   0   2   2  582.47    8.21
  -1  -2  -2  224.40    5.01
  -1  -2  -2  220.66    3.01
  -1  -2  -2  220.22    3.22
  -1  -2  -2  216.97    5.17
  -1  -2  -2  219.39    3.08
  -1  -2  -2  215.11    3.85
  -1  -2  -2  221.21    3.08
  -1  -2  -2  221.43    3.03
  -1  -2  -2  217.50    3.08
   1   2   2  227.29    4.56
   1   2   2  225.27    5.03
   1   2   2  221.90    3.07
   1   2   2  224.16    3.86
   1   2   2  223.73    5.20
   1   2   2  224.36    3.01
   1   2   2  215.99    3.07
   1   2   2  213.38    3.03
   1   2   2  224.05    5.13
   1   2   2  222.00    3.07
  -2  -2  -2   34.46    0.68
  -2  -2  -2   34.33    0.64
  -2  -2  -2   36.08    1.12
  -2  -2  -2   35.30    1.01
  -2  -2  -2   36.45    0.68
  -2  -2  -2   33.95    0.66
   2   2   2   32.99    0.67
   2   2   2   35.89    0.84
   2   2   2   35.23    0.72
   2   2   2   35.24    1.27
   2   2   2   34.53    0.67
   2   2   2   35.11    1.16
   2   2   2   35.85    0.64
   2   2   2   36.59    1.00
   2   2   2   34.62    0.74
  -3  -2  -2    0.87    0.17
  -3  -2  -2    1.61    0.16
  -3  -2  -2    1.61    0.18
  -3  -2  -2    1.30    0.15
  -3  -2  -2    1.52    0.14
   3   2   2    1.43    0.15
   3   2   2    1.34    0.31
   3   2   2    1.34    0.17
   3   2   2    1.36    0.30
   3   2   2    1.43    0.13
   3   2   2    1.56    0.18
  -4  -2  -2   -0.01    0.06
  -4  -2  -2    0.16    0.12
  -4  -2  -2    0.08    0.13
  -4  -2  -2   -0.05    0.04
  -4  -2  -2    0.03    0.02
  -4  -2  -2   -0.02    0.11
   4   2   2    0.01    0.06
   4   2   2    0.43    0.25
   4   2   2    0.03    0.09
   4   2   2    0.09    0.13
   4   2   2   -0.06    0.31
  -5  -2  -2   32.80    0.92
  -5  -2  -2   32.21    0.81
  -5  -2  -2   32.92    0.79
  -5  -2  -2   33.28    0.83
  -5  -2  -2   34.44    1.17
   5   2   2   33.20    1.52
   5   2   2   33.74    1.71
   5   2   2   33.56    0.90
   5   2   2   33.11    0.66
   5   2   2   33.24    0.86
  -6  -2  -2    1.26    0.20
  -6  -2  -2    1.19    0.22
  -6  -2  -2    1.41    0.25
  -6  -2  -2    1.06    0.24
  -6  -2  -2    0.75    0.16
   6   2   2    1.83    0.30
   6   2   2    1.00    0.23
   6   2   2    1.02    0.47
   6   2   2    1.83    0.60
  -7  -2  -2    1.34    0.30
  -7  -2  -2    2.28    0.31
  -7  -2  -2    2.02    0.27
  -7  -2  -2    2.25    0.34
   7   2   2    2.11    0.75
   7   2   2    1.83    0.59
   7   2   2    1.87    0.34
   7   2   2    2.21    0.37
  -8  -2  -2   -0.15    0.23
  -8  -2  -2   -0.03    0.17
  -8  -2  -2    0.24    0.26
  -8  -2  -2    0.08    0.22
   8   2   2   -0.39    0.50
   8   2   2    0.28    0.27
   8   2   2   -0.01    0.20
   8   2   2   -0.04    0.69
  -9  -2  -2    9.60    0.60
  -9  -2  -2    8.40    0.55
  -9  -2  -2    7.88    0.82
  -9  -2  -2    9.05    0.64
   9   2   2    8.91    0.61
   9   2   2    8.13    1.27
   9   2   2    9.31    0.66
   9   2   2    6.08    1.15
 -10  -2  -2    0.13    0.31
 -10  -2  -2    0.88    0.32
 -10  -2  -2    0.82    0.38
 -10  -2  -2    0.51    0.33
  10   2   2   -1.03    0.65
  10   2   2   -0.39    0.60
  10   2   2    1.15    0.37
  10   2   2    0.75    0.32
 -11  -2  -2    0.46    0.40
 -11  -2  -2    0.19    0.33
 -11  -2  -2    0.34    0.32
  11   2   2   -0.98    0.58
  11   2   2    0.52    0.42
  11   2   2   -0.46    0.32
 -12  -2  -2    0.63    0.38
  12   2   2    0.50    0.45
  11  -3  -2    0.02    0.40
  11  -3  -2    0.22    0.43
 -11   3   2   -0.53    0.29
 -11   3   2   -0.21    0.35
 -11   3   2   -0.32    0.37
  10  -3  -2    0.96    0.72
  10  -3  -2    2.07    0.50
  10  -3  -2    2.32    0.52
 -10   3   2    1.40    0.34
 -10   3   2    1.52    0.39
 -10   3   2    2.50    0.44
   9  -3  -2    3.02    0.94
   9  -3  -2    4.13    0.54
   9  -3  -2    4.08    0.53
  -9   3   2    5.70    0.70
  -9   3   2    4.57    0.54
  -9   3   2    4.24    0.50
  -9   3   2    2.99    0.51
   8  -3  -2    6.63    0.63
   8  -3  -2    6.57    0.64
   8  -3  -2    4.45    0.96
  -8   3   2    6.48    0.48
  -8   3   2    7.21    0.76
  -8   3   2    5.79    0.55
  -8   3   2    6.36    0.68
   7  -3  -2    1.01    0.34
   7  -3  -2    0.63    0.26
   7  -3  -2    0.84    0.69
  -7   3   2    0.60    0.25
  -7   3   2    1.28    0.28
  -7   3   2    0.22    0.29
  -7   3   2    0.97    0.29
   6  -3  -2    0.90    0.27
   6  -3  -2    0.53    0.24
   6  -3  -2    0.82    0.24
   6  -3  -2    1.24    0.61
  -6   3   2    0.42    0.19
  -6   3   2    0.64    0.24
  -6   3   2    0.59    0.17
  -6   3   2    0.59    0.20
   5  -3  -2    8.03    1.09
   5  -3  -2    7.21    0.38
   5  -3  -2    7.94    0.48
   5  -3  -2    7.94    0.41
   5  -3  -2    7.21    0.42
  -5   3   2    8.84    0.44
  -5   3   2    8.26    0.41
  -5   3   2    7.91    0.54
  -5   3   2    7.96    0.54
   4  -3  -2    1.15    0.22
   4  -3  -2    1.15    0.42
   4  -3  -2    1.42    0.24
   4  -3  -2    1.48    0.12
   4  -3  -2    1.36    0.12
   4  -3  -2    1.56    0.23
  -4   3   2    1.37    0.21
  -4   3   2    0.92    0.18
  -4   3   2    1.29    0.17
  -4   3   2    1.11    0.21
   3  -3  -2  134.43    3.63
   3  -3  -2  133.05    2.65
   3  -3  -2  133.22    2.19
   3  -3  -2  128.85    2.17
  -3   3   2  123.97    2.08
  -3   3   2  135.06    2.06
  -3   3   2  134.88    2.51
   2  -3  -2    2.46    0.20
   2  -3  -2    3.00    0.43
   2  -3  -2    2.61    0.19
   2  -3  -2    2.62    0.18
   2  -3  -2    2.89    0.25
   2  -3  -2    2.60    0.21
  -2   3   2    2.48    0.17
  -2   3   2    2.54    0.20
  -2   3   2    2.62    0.42
  -2   3   2    2.51    0.19
  -2   3   2    2.53    0.22
   1  -3  -2   75.05    1.25
   1  -3  -2   76.49    1.93
   1  -3  -2   75.95    1.23
   1  -3  -2   77.49    1.92
   1  -3  -2   75.16    1.65
   1  -3  -2   74.28    1.26
   1  -3  -2   77.08    1.14
  -1   3   2   73.20    1.95
  -1   3   2   77.43    1.91
  -1   3   2   74.41    1.49
  -1   3   2   72.41    1.19
  -1   3   2   74.95    1.22
  -1   3   2   76.45    1.24
   0  -3  -2   28.23    0.97
   0  -3  -2   26.60    0.46
   0  -3  -2   26.10    0.56
   0  -3  -2   27.00    0.55
   0  -3  -2   27.04    0.55
   0  -3  -2   26.70    0.97
   0   3   2   26.66    0.69
   0   3   2   25.83    0.68
   0   3   2   27.08    0.54
   0   3   2   25.80    0.48
   0   3   2   26.29    0.98
   0   3   2   27.01    0.54
   0   3   2   26.64    0.97
   0   3   2   26.82    0.46
   0   3   2   27.39    0.53
  -1  -3  -2  129.30    2.93
  -1  -3  -2  128.62    3.14
  -1  -3  -2  127.67    1.91
  -1  -3  -2  129.72    1.92
  -1  -3  -2  125.65    2.32
  -1  -3  -2  127.44    1.96
   1   3   2  128.78    3.32
   1   3   2  128.07    1.87
   1   3   2  129.74    3.14
   1   3   2  128.11    1.92
   1   3   2  125.81    2.96
   1   3   2  127.79    1.84
   1   3   2  127.97    1.89
  -2  -3  -2   10.47    0.45
  -2  -3  -2   10.01    0.31
  -2  -3  -2   10.24    0.35
  -2  -3  -2    9.95    0.33
  -2  -3  -2   10.77    0.51
  -2  -3  -2   10.06    0.54
  -2  -3  -2   10.46    0.34
   2   3   2   10.59    0.41
   2   3   2   10.00    0.33
   2   3   2   10.34    0.31
   2   3   2   10.41    0.69
   2   3   2   10.07    0.34
   2   3   2   10.29    0.29
   2   3   2   10.76    0.56
  -3  -3  -2   74.69    1.31
  -3  -3  -2   74.30    1.94
  -3  -3  -2   75.73    1.28
  -3  -3  -2   73.54    1.32
  -3  -3  -2   74.78    1.76
   3   3   2   72.78    2.22
   3   3   2   74.68    1.33
   3   3   2   77.61    2.43
   3   3   2   75.99    1.74
   3   3   2   72.86    1.32
  -4  -3  -2  104.75    1.78
  -4  -3  -2  103.09    2.59
  -4  -3  -2  101.83    1.71
  -4  -3  -2  103.03    1.78
   4   3   2  102.02    3.17
   4   3   2  100.76    1.80
   4   3   2  106.72    1.84
   4   3   2  103.84    1.82
   4   3   2  103.99    3.10
  -5  -3  -2   90.25    1.69
  -5  -3  -2   90.76    1.64
  -5  -3  -2   89.53    1.70
  -5  -3  -2   95.15    2.48
   5   3   2   92.97    1.58
   5   3   2   96.88    3.13
   5   3   2   95.09    1.77
   5   3   2   93.50    3.09
   5   3   2   93.99    1.79
  -6  -3  -2   19.45    0.65
  -6  -3  -2   18.00    0.50
  -6  -3  -2   18.24    0.52
  -6  -3  -2   18.78    0.67
  -6  -3  -2   18.18    0.65
  -6  -3  -2   20.53    0.99
   6   3   2   19.27    0.46
   6   3   2   18.51    1.27
   6   3   2   18.21    1.34
   6   3   2   19.10    0.74
   6   3   2   19.20    0.72
  -7  -3  -2   60.67    1.37
  -7  -3  -2   63.41    1.45
  -7  -3  -2   65.02    2.07
  -7  -3  -2   63.61    1.48
   7   3   2   67.72    2.76
   7   3   2   65.59    2.87
   7   3   2   60.21    1.52
   7   3   2   62.87    1.52
  -8  -3  -2   -0.03    0.25
  -8  -3  -2    0.02    0.16
  -8  -3  -2    0.03    0.25
  -8  -3  -2    0.01    0.27
   8   3   2   -0.30    0.65
   8   3   2    0.10    0.28
   8   3   2    0.27    0.28
   8   3   2   -0.18    0.44
  -9  -3  -2   -0.10    0.25
  -9  -3  -2    0.09    0.21
  -9  -3  -2    0.08    0.24
  -9  -3  -2   -0.31    0.25
   9   3   2   -0.24    0.28
   9   3   2    0.09    0.23
   9   3   2   -0.55    0.65
   9   3   2   -0.47    0.48
 -10  -3  -2    0.11    0.22
 -10  -3  -2   -0.21    0.30
 -10  -3  -2   -0.18    0.20
 -10  -3  -2   -0.52    0.28
  10   3   2   -0.86    0.75
  10   3   2    0.16    0.34
  10   3   2    0.67    0.39
 -11  -3  -2    0.27    0.27
 -11  -3  -2   -0.01    0.35
 -11  -3  -2    0.09    0.31
  11   3   2   -1.51    0.82
  11   3   2    0.62    0.42
  11   3   2    0.00    0.38
 -12  -3  -2   -0.11    0.33
  12   3   2   -0.51    0.39
  11  -4  -2   -0.27    0.39
  11  -4  -2   -0.17    0.38
  11  -4  -2   -1.59    0.88
 -11   4   2   -0.14    0.37
 -11   4   2   -0.26    0.30
  10  -4  -2    1.46    0.39
  10  -4  -2    1.11    0.37
  10  -4  -2   -0.19    0.83
 -10   4   2    1.14    0.46
 -10   4   2    2.34    0.45
 -10   4   2    1.15    0.36
   9  -4  -2    1.64    0.43
   9  -4  -2    0.00    0.77
   9  -4  -2    1.49    0.44
  -9   4   2    0.76    0.41
  -9   4   2    0.77    0.36
  -9   4   2    1.14    0.30
  -9   4   2    0.88    0.30
   8  -4  -2   13.41    0.82
   8  -4  -2   12.96    0.76
   8  -4  -2   12.89    1.71
  -8   4   2   13.06    0.89
  -8   4   2   13.86    0.70
  -8   4   2   12.65    0.72
  -8   4   2   12.65    0.93
   7  -4  -2    0.25    0.23
   7  -4  -2    0.34    0.31
   7  -4  -2    0.10    0.63
  -7   4   2    0.26    0.18
  -7   4   2    0.39    0.32
  -7   4   2    0.09    0.20
  -7   4   2    0.39    0.28
   6  -4  -2   19.56    1.63
   6  -4  -2   18.74    0.81
   6  -4  -2   17.33    0.74
  -6   4   2   18.42    0.68
  -6   4   2   18.98    0.93
  -6   4   2   18.70    0.72
  -6   4   2   18.14    0.84
   5  -4  -2   21.07    1.48
   5  -4  -2   18.91    0.71
   5  -4  -2   20.50    0.71
   5  -4  -2   19.34    0.73
  -5   4   2   20.39    0.69
  -5   4   2   21.10    0.66
  -5   4   2   19.56    0.89
  -5   4   2   19.23    0.80
   4  -4  -2   15.43    0.60
   4  -4  -2   13.66    0.40
   4  -4  -2   13.98    0.42
   4  -4  -2   14.90    1.01
   4  -4  -2   14.72    0.60
   4  -4  -2   14.45    0.58
  -4   4   2   14.22    0.63
  -4   4   2   14.30    0.71
  -4   4   2   14.71    0.51
  -4   4   2   15.08    0.52
   3  -4  -2   19.20    0.62
   3  -4  -2   19.03    1.04
   3  -4  -2   18.74    0.62
   3  -4  -2   18.30    0.61
   3  -4  -2   18.81    0.68
  -3   4   2   18.93    0.69
  -3   4   2   19.21    0.56
  -3   4   2   18.77    0.54
   2  -4  -2   14.46    0.59
   2  -4  -2   14.58    0.49
   2  -4  -2   14.45    0.49
   2  -4  -2   13.89    0.86
   2  -4  -2   15.20    0.79
   2  -4  -2   14.87    0.61
  -2   4   2   15.13    0.58
  -2   4   2   14.61    0.45
  -2   4   2   14.03    0.43
  -2   4   2   14.73    0.57
  -2   4   2   14.41    0.73
   1  -4  -2   24.85    0.93
   1  -4  -2   25.72    0.82
   1  -4  -2   25.36    0.62
   1  -4  -2   25.97    1.15
   1  -4  -2   25.55    0.51
   1  -4  -2   25.66    0.63
   1  -4  -2   26.23    0.60
  -1   4   2   24.32    0.91
  -1   4   2   24.95    0.57
  -1   4   2   24.35    0.72
  -1   4   2   25.04    0.59
  -1   4   2   25.45    0.60
  -1   4   2   25.71    0.82
   0  -4  -2   15.58    0.44
   0  -4  -2   16.85    0.84
   0  -4  -2   15.65    0.36
   0  -4  -2   15.91    0.44
   0  -4  -2   15.69    0.45
   0   4   2   15.54    0.35
   0   4   2   16.79    0.56
   0   4   2   16.33    0.44
   0   4   2   15.51    0.32
   0   4   2   15.83    0.43
   0   4   2   16.46    0.82
   0   4   2   15.68    0.42
  -1  -4  -2   46.22    0.88
  -1  -4  -2   45.84    0.74
  -1  -4  -2   45.56    0.87
  -1  -4  -2   45.37    0.89
  -1  -4  -2   44.45    0.92
  -1  -4  -2   45.79    1.45
  -1  -4  -2   44.84    0.97
   1   4   2   46.01    0.88
   1   4   2   46.00    0.79
   1   4   2   45.48    0.85
   1   4   2   45.11    0.86
   1   4   2   45.70    1.63
  -2  -4  -2    4.41    0.25
  -2  -4  -2    4.54    0.26
  -2  -4  -2    3.94    0.19
  -2  -4  -2    4.06    0.23
  -2  -4  -2    4.70    0.18
  -2  -4  -2    4.46    0.32
  -2  -4  -2    4.02    0.25
  -2  -4  -2    4.74    0.40
   2   4   2    4.78    0.33
   2   4   2    4.46    0.25
   2   4   2    4.51    0.23
   2   4   2    4.91    0.64
   2   4   2    4.07    0.23
   2   4   2    5.10    0.42
  -3  -4  -2    0.96    0.16
  -3  -4  -2    0.68    0.14
  -3  -4  -2    0.65    0.17
  -3  -4  -2    1.06    0.19
  -3  -4  -2    0.84    0.15
   3   4   2    0.98    0.09
   3   4   2    0.96    0.26
   3   4   2    0.90    0.41
   3   4   2    0.82    0.16
   3   4   2    1.09    0.18
   3   4   2    1.00    0.14
  -4  -4  -2    4.48    0.28
  -4  -4  -2    4.20    0.29
  -4  -4  -2    4.57    0.45
  -4  -4  -2    4.71    0.32
  -4  -4  -2    4.82    0.30
   4   4   2    4.71    0.32
   4   4   2    4.65    0.67
   4   4   2    4.67    0.34
   4   4   2    4.64    0.21
   4   4   2    4.51    0.70
  -5  -4  -2    6.09    0.61
  -5  -4  -2    5.47    0.38
  -5  -4  -2    5.75    0.39
  -5  -4  -2    5.68    0.36
   5   4   2    5.95    0.42
   5   4   2    6.02    0.80
   5   4   2    5.76    0.37
   5   4   2    6.48    0.93
  -6  -4  -2    0.30    0.25
  -6  -4  -2    0.29    0.15
  -6  -4  -2   -0.03    0.19
  -6  -4  -2    0.08    0.19
   6   4   2    0.25    0.22
   6   4   2    0.54    0.44
   6   4   2    0.43    0.49
   6   4   2    0.18    0.22
  -7  -4  -2    4.65    0.37
  -7  -4  -2    5.16    0.47
  -7  -4  -2    5.29    0.75
  -7  -4  -2    4.93    0.47
   7   4   2    5.25    0.50
   7   4   2    4.83    0.50
   7   4   2    4.27    0.85
   7   4   2    4.04    0.83
  -8  -4  -2    3.94    0.42
  -8  -4  -2    3.05    0.49
  -8  -4  -2    5.19    0.50
  -8  -4  -2    5.08    0.47
   8   4   2    4.58    0.54
   8   4   2    4.47    0.45
   8   4   2    4.20    1.01
   8   4   2    3.41    0.86
  -9  -4  -2    0.10    0.22
  -9  -4  -2   -0.18    0.30
  -9  -4  -2   -0.25    0.26
  -9  -4  -2    0.08    0.25
   9   4   2   -0.82    0.72
   9   4   2   -0.27    0.48
   9   4   2    0.27    0.32
   9   4   2   -0.01    0.22
 -10  -4  -2    1.14    0.44
 -10  -4  -2    2.55    0.48
 -10  -4  -2    2.08    0.46
 -10  -4  -2    2.82    0.47
  10   4   2    2.34    0.49
  10   4   2    0.62    0.84
  10   4   2    1.78    0.48
  10   4   2   -0.08    0.94
 -11  -4  -2   -0.09    0.22
 -11  -4  -2    0.10    0.28
 -11  -4  -2    0.05    0.36
  11   4   2   -0.82    0.58
  11   4   2    0.15    0.37
  11   4   2   -0.26    0.37
  11  -5  -2   -0.53    0.70
  10  -5  -2   -0.96    0.81
  10  -5  -2    0.59    0.35
  10  -5  -2    0.66    0.35
 -10   5   2    0.19    0.35
 -10   5   2   -0.09    0.40
 -10   5   2    0.47    0.35
   9  -5  -2    2.21    0.49
   9  -5  -2    1.64    0.73
   9  -5  -2    2.29    0.45
  -9   5   2    2.04    0.44
  -9   5   2    2.37    0.42
  -9   5   2    2.99    0.49
   8  -5  -2    0.29    0.71
   8  -5  -2    1.13    0.37
   8  -5  -2    1.24    0.35
  -8   5   2    1.33    0.33
  -8   5   2    0.48    0.25
  -8   5   2    0.82    0.31
  -8   5   2    0.86    0.34
   7  -5  -2    0.48    0.65
   7  -5  -2    1.03    0.34
   7  -5  -2    1.36    0.37
  -7   5   2    1.10    0.29
  -7   5   2    1.25    0.28
  -7   5   2    0.65    0.26
  -7   5   2    1.06    0.37
   6  -5  -2   14.06    0.63
   6  -5  -2   13.66    1.48
   6  -5  -2   15.24    0.77
   6  -5  -2   13.77    0.69
  -6   5   2   14.05    0.78
  -6   5   2   14.04    0.63
  -6   5   2   14.29    0.84
  -6   5   2   14.63    0.68
   5  -5  -2   11.93    1.24
   5  -5  -2   11.63    0.57
   5  -5  -2   10.97    0.57
   5  -5  -2   10.91    0.62
  -5   5   2   11.68    0.56
  -5   5   2   11.24    0.65
  -5   5   2   11.22    0.52
  -5   5   2   12.30    0.74
   4  -5  -2    2.35    0.31
   4  -5  -2    1.46    0.46
   4  -5  -2    1.61    0.22
   4  -5  -2    1.91    0.27
   4  -5  -2    2.12    0.29
  -4   5   2    1.47    0.28
  -4   5   2    2.09    0.28
  -4   5   2    2.26    0.23
   3  -5  -2   11.48    0.58
   3  -5  -2   10.81    0.56
   3  -5  -2   11.38    0.85
   3  -5  -2   10.15    0.47
   3  -5  -2   11.21    0.51
  -3   5   2   10.95    0.44
  -3   5   2   10.81    0.54
  -3   5   2   11.29    0.43
   2  -5  -2   47.75    1.56
   2  -5  -2   48.96    1.51
   2  -5  -2   46.88    1.07
   2  -5  -2   48.06    1.07
   2  -5  -2   48.78    1.34
   2  -5  -2   50.16    1.91
  -2   5   2   48.00    0.99
  -2   5   2   50.32    1.53
  -2   5   2   48.77    1.02
  -2   5   2   49.49    1.46
  -2   5   2   49.83    1.24
   1  -5  -2    0.43    0.28
   1  -5  -2    0.50    0.14
   1  -5  -2    0.67    0.14
   1  -5  -2    0.54    0.16
  -1   5   2    0.58    0.11
  -1   5   2    0.62    0.14
  -1   5   2    0.85    0.29
  -1   5   2    0.61    0.12
  -1   5   2    0.80    0.16
   0  -5  -2    3.28    0.19
   0  -5  -2    3.69    0.25
   0  -5  -2    3.21    0.46
   0  -5  -2    3.27    0.23
   0   5   2    3.21    0.29
   0   5   2    3.97    0.58
   0   5   2    3.14    0.12
   0   5   2    3.24    0.24
   0   5   2    3.65    0.24
   0   5   2    3.40    0.19
  -1  -5  -2    7.33    0.33
  -1  -5  -2    8.56    0.65
  -1  -5  -2    7.84    0.37
  -1  -5  -2    7.71    0.33
  -1  -5  -2    8.08    0.35
   1   5   2    7.59    0.68
   1   5   2    8.34    0.35
   1   5   2    8.03    0.34
   1   5   2    8.05    0.29
  -2  -5  -2   12.71    0.51
  -2  -5  -2   12.34    0.32
  -2  -5  -2   12.41    0.47
  -2  -5  -2   12.67    0.35
  -2  -5  -2   12.55    0.72
   2   5   2   13.01    0.41
   2   5   2   12.48    0.45
   2   5   2   13.15    0.53
   2   5   2   13.12    0.46
   2   5   2   13.08    0.93
  -3  -5  -2    2.74    0.40
  -3  -5  -2    2.57    0.24
  -3  -5  -2    2.47    0.21
  -3  -5  -2    2.20    0.25
  -3  -5  -2    1.64    0.29
   3   5   2    2.28    0.25
   3   5   2    2.57    0.44
   3   5   2    2.59    0.26
   3   5   2    2.58    0.25
   3   5   2    2.15    0.57
  -4  -5  -2   41.41    1.25
  -4  -5  -2   41.90    1.50
  -4  -5  -2   40.81    1.00
  -4  -5  -2   43.15    1.02
  -4  -5  -2   42.00    0.97
   4   5   2   41.84    1.01
   4   5   2   42.58    1.65
   4   5   2   41.87    1.03
   4   5   2   41.18    1.18
   4   5   2   42.02    2.01
  -5  -5  -2    2.49    0.25
  -5  -5  -2    2.14    0.26
  -5  -5  -2    1.65    0.35
  -5  -5  -2    2.82    0.33
  -5  -5  -2    1.97    0.31
   5   5   2    2.26    0.31
   5   5   2    2.21    0.30
   5   5   2    2.29    0.15
   5   5   2    2.14    0.72
   5   5   2    2.18    0.50
  -6  -5  -2    0.15    0.20
  -6  -5  -2   -0.32    0.18
  -6  -5  -2   -0.31    0.16
  -6  -5  -2   -0.49    0.18
   6   5   2   -0.06    0.44
   6   5   2    0.14    0.47
   6   5   2    0.05    0.16
   6   5   2   -0.15    0.20
  -7  -5  -2   -0.03    0.28
  -7  -5  -2    0.21    0.22
  -7  -5  -2    0.07    0.24
  -7  -5  -2    0.30    0.20
   7   5   2   -0.54    0.68
   7   5   2   -0.07    0.51
   7   5   2   -0.09    0.24
   7   5   2   -0.19    0.24
  -8  -5  -2    0.49    0.24
  -8  -5  -2   -0.05    0.29
  -8  -5  -2    0.29    0.24
  -8  -5  -2    0.43    0.26
   8   5   2    0.21    0.31
   8   5   2    0.39    0.30
   8   5   2   -0.07    0.59
   8   5   2   -0.78    0.74
  -9  -5  -2    1.19    0.38
  -9  -5  -2    1.21    0.29
  -9  -5  -2    0.70    0.39
  -9  -5  -2    1.15    0.37
   9   5   2   -0.32    0.85
   9   5   2    1.33    0.36
   9   5   2    1.27    0.39
   9   5   2    0.23    0.68
 -10  -5  -2   -0.06    0.23
 -10  -5  -2   -0.33    0.34
 -10  -5  -2   -0.20    0.32
 -10  -5  -2    0.10    0.22
  10   5   2   -1.19    0.67
  10   5   2   -0.44    0.31
  10   5   2   -0.18    0.22
 -11  -5  -2   -0.06    0.27
 -11  -5  -2   -0.53    0.36
 -11  -5  -2    0.36    0.40
  11   5   2    0.42    0.42
  11   5   2   -0.51    0.60
  11   5   2   -1.40    0.76
  11   5   2    0.22    0.31
  10  -6  -2    0.37    0.34
  10  -6  -2   -0.96    0.58
 -10   6   2    0.15    0.33
 -10   6   2    0.00    0.28
 -10   6   2   -0.43    0.41
   9  -6  -2    0.76    0.39
   9  -6  -2   -1.24    0.69
   9  -6  -2    0.36    0.38
  -9   6   2   -0.16    0.32
  -9   6   2    0.08    0.28
  -9   6   2   -0.25    0.37
   8  -6  -2   -1.17    0.62
   8  -6  -2   -0.01    0.31
   8  -6  -2    0.01    0.24
  -8   6   2   -0.04    0.26
  -8   6   2   -0.31    0.25
  -8   6   2    0.22    0.23
  -8   6   2   -0.56    0.32
   7  -6  -2    0.69    0.27
   7  -6  -2    0.14    0.62
   7  -6  -2    0.55    0.35
  -7   6   2    0.23    0.30
  -7   6   2    0.41    0.35
  -7   6   2    0.27    0.23
  -7   6   2    0.05    0.19
   6  -6  -2    2.14    0.42
   6  -6  -2    1.54    0.63
   6  -6  -2    1.84    0.40
   6  -6  -2    2.74    0.40
  -6   6   2    1.70    0.38
  -6   6   2    1.32    0.30
  -6   6   2    1.57    0.28
  -6   6   2    2.30    0.34
   5  -6  -2   25.90    0.96
   5  -6  -2   26.42    1.64
   5  -6  -2   25.86    0.94
   5  -6  -2   24.79    0.92
  -5   6   2   26.56    1.07
  -5   6   2   24.45    0.81
  -5   6   2   26.80    0.83
  -5   6   2   27.36    1.16
   4  -6  -2    0.61    0.41
   4  -6  -2    0.96    0.28
   4  -6  -2    1.34    0.32
   4  -6  -2    0.75    0.27
  -4   6   2    0.95    0.21
  -4   6   2    1.06    0.24
  -4   6   2    0.67    0.22
   3  -6  -2    4.00    0.33
   3  -6  -2    4.05    0.37
   3  -6  -2    3.54    0.43
   3  -6  -2    4.18    0.71
  -3   6   2    3.90    0.28
  -3   6   2    3.82    0.37
  -3   6   2    4.54    0.35
   2  -6  -2    8.50    0.64
   2  -6  -2    8.14    0.42
   2  -6  -2    8.88    0.46
   2  -6  -2    8.59    0.58
   2  -6  -2    8.89    0.84
  -2   6   2    8.31    0.39
  -2   6   2    8.18    0.60
  -2   6   2    7.58    0.46
  -2   6   2    8.03    0.37
  -2   6   2    7.68    0.51
   1  -6  -2    1.86    0.41
   1  -6  -2    2.60    0.28
   1  -6  -2    2.46    0.28
  -1   6   2    2.59    0.44
  -1   6   2    2.79    0.26
  -1   6   2    2.52    0.27
  -1   6   2    1.93    0.26
  -1   6   2    3.00    0.20
   0  -6  -2    0.70    0.16
   0  -6  -2    0.27    0.28
   0  -6  -2    0.86    0.19
   0   6   2    0.67    0.06
   0   6   2    0.62    0.17
   0   6   2    0.74    0.33
   0   6   2    0.84    0.13
   0   6   2    0.86    0.19
   0   6   2    0.71    0.17
  -1  -6  -2   21.78    0.65
  -1  -6  -2   22.06    0.66
  -1  -6  -2   22.12    1.13
  -1  -6  -2   21.23    0.68
  -1  -6  -2   21.94    0.63
   1   6   2   22.43    0.65
   1   6   2   22.33    0.77
   1   6   2   22.52    0.55
   1   6   2   21.20    1.26
   1   6   2   21.28    0.61
  -2  -6  -2    7.60    0.28
  -2  -6  -2    7.68    0.33
  -2  -6  -2    7.60    0.20
  -2  -6  -2    7.93    0.39
  -2  -6  -2    7.72    0.44
  -2  -6  -2    7.66    0.65
  -2  -6  -2    7.81    0.41
   2   6   2    7.62    0.33
   2   6   2    7.59    0.39
   2   6   2    6.95    0.93
   2   6   2    7.29    0.39
  -3  -6  -2   14.81    0.56
  -3  -6  -2   13.79    0.56
  -3  -6  -2   15.83    0.72
  -3  -6  -2   15.57    0.42
  -3  -6  -2   15.38    0.84
  -3  -6  -2   15.23    0.54
   3   6   2   15.01    0.57
   3   6   2   14.82    0.56
   3   6   2   15.17    0.52
   3   6   2   15.11    1.16
  -4  -6  -2   41.02    1.39
  -4  -6  -2   44.10    1.65
  -4  -6  -2   40.54    1.07
  -4  -6  -2   42.09    1.02
  -4  -6  -2   41.89    1.07
   4   6   2   40.92    2.02
   4   6   2   42.59    1.58
   4   6   2   41.88    1.05
   4   6   2   40.68    1.05
  -5  -6  -2    2.08    0.41
  -5  -6  -2    2.39    0.32
  -5  -6  -2    1.48    0.23
  -5  -6  -2    2.62    0.35
  -5  -6  -2    2.51    0.29
   5   6   2    2.63    0.35
   5   6   2    1.65    0.43
   5   6   2    2.65    0.33
   5   6   2    2.15    0.79
  -6  -6  -2    0.66    0.28
  -6  -6  -2    0.41    0.27
  -6  -6  -2    0.81    0.22
  -6  -6  -2    0.60    0.22
   6   6   2    0.42    0.43
   6   6   2    0.75    0.78
   6   6   2    0.78    0.29
   6   6   2    0.14    0.25
  -7  -6  -2    1.78    0.41
  -7  -6  -2    3.01    0.39
  -7  -6  -2    2.94    0.42
  -7  -6  -2    2.70    0.35
   7   6   2    2.23    0.80
   7   6   2    2.82    0.44
   7   6   2    1.59    0.58
   7   6   2    3.13    0.43
  -8  -6  -2    0.25    0.25
  -8  -6  -2    0.40    0.30
  -8  -6  -2    0.39    0.23
  -8  -6  -2   -0.22    0.31
   8   6   2   -0.06    0.52
   8   6   2    0.44    0.33
   8   6   2   -0.28    0.84
   8   6   2   -0.03    0.27
  -9  -6  -2    4.09    0.51
  -9  -6  -2    2.36    0.54
  -9  -6  -2    3.73    0.54
  -9  -6  -2    4.05    0.48
   9   6   2    3.82    0.56
   9   6   2    3.92    0.57
   9   6   2    3.08    0.83
   9   6   2    1.81    1.11
 -10  -6  -2    0.07    0.25
 -10  -6  -2   -0.11    0.30
 -10  -6  -2   -0.13    0.28
 -10  -6  -2   -0.36    0.36
  10   6   2   -0.09    0.33
  10   6   2   -0.88    0.61
  10   6   2   -0.08    0.35
 -11  -6  -2   -0.78    0.37
  11   6   2   -0.73    0.75
   9  -7  -2    0.22    0.30
   9  -7  -2   -0.07    0.36
  -9   7   2   -0.20    0.20
  -9   7   2   -0.56    0.39
  -9   7   2   -0.18    0.32
   8  -7  -2    0.24    0.35
   8  -7  -2   -1.05    0.61
   8  -7  -2    0.36    0.34
  -8   7   2   -0.20    0.28
  -8   7   2   -0.62    0.33
  -8   7   2    0.21    0.29
   7  -7  -2    1.13    0.38
   7  -7  -2    1.27    0.39
   7  -7  -2   -0.05    0.60
  -7   7   2    1.22    0.41
  -7   7   2    1.04    0.29
  -7   7   2    1.34    0.32
  -7   7   2    1.53    0.30
   6  -7  -2    2.44    0.40
   6  -7  -2    0.88    0.58
   6  -7  -2    2.25    0.44
   6  -7  -2    2.22    0.44
  -6   7   2    1.62    0.34
  -6   7   2    2.09    0.38
  -6   7   2    2.33    0.34
  -6   7   2    1.66    0.39
   5  -7  -2    4.53    0.52
   5  -7  -2    5.58    0.53
   5  -7  -2    3.32    0.65
   5  -7  -2    4.70    0.53
  -5   7   2    5.21    0.53
  -5   7   2    4.25    0.43
  -5   7   2    4.49    0.40
   4  -7  -2   16.75    1.23
   4  -7  -2   15.74    0.74
   4  -7  -2   14.50    0.77
   4  -7  -2   15.69    0.74
  -4   7   2   15.11    0.66
  -4   7   2   15.51    0.82
  -4   7   2   14.40    0.59
   3  -7  -2   88.42    1.89
   3  -7  -2   90.95    2.32
   3  -7  -2   96.48    1.94
   3  -7  -2   96.94    2.81
   3  -7  -2   94.16    3.34
  -3   7   2   96.63    1.80
  -3   7   2   96.59    2.19
  -3   7   2   91.29    1.80
   2  -7  -2    3.47    0.49
   2  -7  -2    3.43    0.33
   2  -7  -2    4.10    0.38
   2  -7  -2    3.40    0.53
   2  -7  -2    2.07    0.51
  -2   7   2    3.44    0.55
  -2   7   2    3.57    0.37
  -2   7   2    3.38    0.32
  -2   7   2    3.42    0.34
  -2   7   2    3.72    0.43
   1  -7  -2    3.02    0.33
   1  -7  -2    2.90    0.33
   1  -7  -2    2.44    0.50
  -1   7   2    3.04    0.32
  -1   7   2    3.02    0.15
  -1   7   2    2.96    0.52
  -1   7   2    2.97    0.30
  -1   7   2    3.05    0.38
   0  -7  -2   53.51    1.21
   0  -7  -2   53.81    1.23
   0  -7  -2   53.95    2.12
   0   7   2   50.38    1.34
   0   7   2   53.92    1.18
   0   7   2   50.91    1.96
   0   7   2   53.50    1.02
   0   7   2   53.01    1.14
  -1  -7  -2   -0.25    0.14
  -1  -7  -2   -0.05    0.27
  -1  -7  -2    0.10    0.16
  -1  -7  -2   -0.20    0.16
   1   7   2    0.15    0.18
   1   7   2    0.03    0.10
   1   7   2    0.15    0.49
   1   7   2   -0.18    0.15
   1   7   2   -0.02    0.15
  -2  -7  -2    4.77    0.74
  -2  -7  -2    3.99    0.35
  -2  -7  -2    4.39    0.34
  -2  -7  -2    3.96    0.23
  -2  -7  -2    4.08    0.36
   2   7   2    3.96    0.69
   2   7   2    4.42    0.36
   2   7   2    4.58    0.31
   2   7   2    3.81    0.30
  -3  -7  -2    1.21    0.25
  -3  -7  -2    0.79    0.18
  -3  -7  -2    0.89    0.20
  -3  -7  -2    0.98    0.24
  -3  -7  -2    0.56    0.29
  -3  -7  -2    0.87    0.11
   3   7   2    0.87    0.24
   3   7   2    1.03    0.25
   3   7   2    0.79    0.52
   3   7   2    1.09    0.22
  -4  -7  -2    0.53    0.26
  -4  -7  -2    1.28    0.30
  -4  -7  -2    1.18    0.25
  -4  -7  -2    0.75    0.27
  -4  -7  -2    1.06    0.26
   4   7   2    1.10    0.24
   4   7   2    1.04    0.27
   4   7   2    1.40    0.25
   4   7   2    0.93    0.57
  -5  -7  -2    3.63    0.51
  -5  -7  -2    4.49    0.66
  -5  -7  -2    4.08    0.39
  -5  -7  -2    4.68    0.47
  -5  -7  -2    4.28    0.41
   5   7   2    4.31    0.44
   5   7   2    5.14    0.41
   5   7   2    4.77    0.72
   5   7   2    3.43    0.82
  -6  -7  -2    0.63    0.30
  -6  -7  -2   -0.27    0.28
  -6  -7  -2    0.34    0.27
  -6  -7  -2   -0.11    0.22
   6   7   2   -0.08    0.56
   6   7   2    0.19    0.20
   6   7   2    0.38    0.29
   6   7   2    0.39    0.34
  -7  -7  -2    4.36    0.44
  -7  -7  -2    4.89    0.48
  -7  -7  -2    4.58    0.52
   7   7   2    4.75    0.53
   7   7   2    4.09    1.17
   7   7   2    3.88    0.69
   7   7   2    4.30    0.52
  -8  -7  -2   -0.42    0.32
  -8  -7  -2    0.06    0.29
  -8  -7  -2   -0.16    0.24
  -8  -7  -2    0.00    0.22
   8   7   2    0.27    0.47
   8   7   2   -0.10    0.28
   8   7   2   -0.13    0.28
   8   7   2   -0.51    0.65
  -9  -7  -2   -0.07    0.27
  -9  -7  -2   -0.29    0.22
  -9  -7  -2   -0.54    0.36
  -9  -7  -2   -0.22    0.30
   9   7   2    0.20    0.36
   9   7   2   -0.20    0.31
   9   7   2    0.04    0.53
 -10  -7  -2   -0.42    0.33
 -10  -7  -2    0.34    0.29
 -10  -7  -2   -0.23    0.43
  10   7   2    0.20    0.67
  10   7   2    0.14    0.30
 -11  -7  -2   -0.64    0.42
   9  -8  -2   -0.27    0.27
  -9   8   2    0.01    0.33
  -9   8   2   -0.06    0.33
   8  -8  -2    0.66    0.40
  -8   8   2    0.17    0.32
  -8   8   2    0.24    0.31
  -8   8   2    0.22    0.27
   7  -8  -2    0.79    0.30
   7  -8  -2   -1.11    0.53
   7  -8  -2    0.63    0.37
  -7   8   2   -0.20    0.35
  -7   8   2    0.56    0.32
  -7   8   2    0.09    0.23
  -7   8   2    0.41    0.32
   6  -8  -2    6.49    0.64
   6  -8  -2    7.22    0.65
   6  -8  -2    4.03    0.81
  -6   8   2    6.23    0.71
  -6   8   2    5.40    0.62
  -6   8   2    6.87    0.55
  -6   8   2    6.84    0.58
   5  -8  -2   -0.16    0.20
   5  -8  -2   -0.46    0.39
   5  -8  -2   -0.22    0.25
   5  -8  -2    0.37    0.28
  -5   8   2   -0.37    0.24
  -5   8   2    0.14    0.28
  -5   8   2   -0.11    0.23
   4  -8  -2    6.02    0.59
   4  -8  -2    6.08    0.54
   4  -8  -2    5.85    0.54
   4  -8  -2    6.08    0.88
  -4   8   2    6.53    0.63
  -4   8   2    6.54    0.48
  -4   8   2    5.90    0.49
   3  -8  -2    7.58    1.18
   3  -8  -2    7.02    0.67
   3  -8  -2    7.14    0.55
   3  -8  -2    7.46    0.76
   3  -8  -2    6.92    0.54
  -3   8   2    7.45    0.61
  -3   8   2    6.85    0.47
  -3   8   2    6.40    0.48
   2  -8  -2    3.93    0.43
   2  -8  -2    3.74    0.44
   2  -8  -2    4.37    0.64
   2  -8  -2    2.71    0.61
  -2   8   2    3.66    0.64
  -2   8   2    3.74    0.41
  -2   8   2    3.63    0.32
  -2   8   2    3.70    0.40
   1  -8  -2    1.81    0.45
   1  -8  -2    2.13    0.34
   1  -8  -2    1.82    0.33
  -1   8   2    2.06    0.52
  -1   8   2    2.29    0.29
  -1   8   2    2.56    0.31
  -1   8   2    1.66    0.29
   0  -8  -2    3.17    0.39
   0  -8  -2    2.88    0.35
   0  -8  -2    1.83    0.49
   0   8   2    3.22    0.28
   0   8   2    2.95    0.29
   0   8   2    3.02    0.67
   0   8   2    2.95    0.34
   0   8   2    2.84    0.34
  -1  -8  -2    0.13    0.22
  -1  -8  -2    0.27    0.33
  -1  -8  -2    0.54    0.21
  -1  -8  -2    0.30    0.21
   1   8   2    0.26    0.19
   1   8   2    0.22    0.21
   1   8   2    0.55    0.17
   1   8   2    0.27    0.18
   1   8   2    0.18    0.56
  -2  -8  -2    4.78    0.47
  -2  -8  -2    5.72    0.89
  -2  -8  -2    5.41    0.27
  -2  -8  -2    5.12    0.41
  -2  -8  -2    5.17    0.44
   2   8   2    5.56    0.39
   2   8   2    4.96    0.46
   2   8   2    5.13    0.93
   2   8   2    5.60    0.36
   2   8   2    4.58    0.35
  -3  -8  -2    5.35    0.46
  -3  -8  -2    4.89    0.70
  -3  -8  -2    4.41    0.40
  -3  -8  -2    4.62    0.41
   3   8   2    5.03    0.38
   3   8   2    4.92    0.38
   3   8   2    4.58    0.86
   3   8   2    4.15    0.36
  -4  -8  -2    0.19    0.25
  -4  -8  -2   -0.18    0.25
   4   8   2   -0.08    0.17
   4   8   2    0.06    0.74
   4   8   2    0.29    0.23
   4   8   2   -0.04    0.23
  -5  -8  -2   36.74    1.15
  -5  -8  -2   40.57    1.20
  -5  -8  -2   42.16    1.17
   5   8   2   42.57    1.20
   5   8   2   42.17    1.20
   5   8   2   43.86    1.17
   5   8   2   39.22    2.31
  -6  -8  -2    1.18    0.44
  -6  -8  -2    1.97    0.39
  -6  -8  -2    1.75    0.35
  -6  -8  -2    1.54    0.38
   6   8   2    1.79    0.38
   6   8   2    1.92    0.34
   6   8   2    0.26    0.90
  -7  -8  -2    1.04    0.30
  -7  -8  -2    0.35    0.41
  -7  -8  -2    1.51    0.38
  -7  -8  -2    0.78    0.31
   7   8   2    1.17    0.36
   7   8   2   -1.09    0.87
   7   8   2    0.96    0.35
  -8  -8  -2    4.20    0.53
  -8  -8  -2    3.87    0.51
  -8  -8  -2    4.53    0.57
  -8  -8  -2    2.09    0.51
   8   8   2    3.41    0.49
   8   8   2    2.19    1.00
   8   8   2    3.20    0.47
  -9  -8  -2   -0.76    0.38
  -9  -8  -2    0.10    0.24
  -9  -8  -2    0.38    0.37
   9   8   2    0.19    0.27
 -10  -8  -2   -0.10    0.35
 -10  -8  -2   -0.69    0.41
   8  -9  -2    0.65    0.44
  -8   9   2   -0.56    0.41
  -8   9   2    0.71    0.30
   7  -9  -2    0.41    0.30
  -7   9   2   -0.41    0.35
  -7   9   2    0.16    0.31
   6  -9  -2    4.73    0.61
   6  -9  -2    4.87    0.61
  -6   9   2    5.54    0.57
  -6   9   2    3.75    0.51
  -6   9   2    5.91    0.56
  -6   9   2    5.01    0.70
   5  -9  -2    2.83    0.45
   5  -9  -2    3.11    0.49
   5  -9  -2    4.58    0.61
  -5   9   2    3.77    0.48
  -5   9   2    2.82    0.47
  -5   9   2    3.53    0.45
   4  -9  -2    0.24    0.23
   4  -9  -2    0.20    0.30
   4  -9  -2    0.31    0.36
  -4   9   2   -0.12    0.25
  -4   9   2   -0.28    0.25
  -4   9   2    0.08    0.19
   3  -9  -2    9.77    0.61
   3  -9  -2   10.50    0.66
   3  -9  -2    8.87    0.70
   3  -9  -2   10.22    1.17
  -3   9   2    9.84    0.66
  -3   9   2    9.94    0.54
  -3   9   2   10.00    0.59
   2  -9  -2   18.82    0.83
   2  -9  -2   17.90    0.80
   2  -9  -2   18.14    1.06
   2  -9  -2   16.18    1.37
  -2   9   2   18.81    0.90
  -2   9   2   18.15    0.74
  -2   9   2   16.29    0.66
  -2   9   2   17.59    1.07
   1  -9  -2    0.93    0.25
   1  -9  -2    0.03    0.44
   1  -9  -2    0.57    0.29
  -1   9   2    0.29    0.23
  -1   9   2    0.41    0.25
  -1   9   2    0.16    0.22
  -1   9   2    0.52    0.44
   0  -9  -2    1.99    0.34
   0  -9  -2    1.30    0.50
   0  -9  -2    1.93    0.32
   0   9   2    1.56    0.30
   0   9   2    2.05    0.25
   0   9   2    1.58    0.62
   0   9   2    2.02    0.32
   0   9   2    2.15    0.33
  -1  -9  -2    1.22    0.33
  -1  -9  -2    0.66    0.41
  -1  -9  -2    1.64    0.32
  -1  -9  -2    1.49    0.29
   1   9   2    0.95    0.23
   1   9   2    1.23    0.29
   1   9   2    0.92    0.65
   1   9   2    1.36    0.22
   1   9   2    1.36    0.27
  -2  -9  -2   16.97    0.77
  -2  -9  -2   16.48    1.24
  -2  -9  -2   17.16    0.73
   2   9   2   16.51    0.70
   2   9   2   16.34    0.81
   2   9   2   16.74    0.60
   2   9   2   17.48    0.73
   2   9   2   15.32    1.54
  -3  -9  -2    1.20    0.31
  -3  -9  -2    1.06    0.28
  -3  -9  -2    0.74    0.28
  -3  -9  -2    0.43    0.37
   3   9   2    0.93    0.29
   3   9   2    0.28    0.76
   3   9   2    0.67    0.23
   3   9   2    1.19    0.24
  -4  -9  -2    2.82    0.40
  -4  -9  -2    3.06    0.47
  -4  -9  -2    2.89    0.40
   4   9   2    1.87    0.77
   4   9   2    2.60    0.40
   4   9   2    2.80    0.38
   4   9   2    2.79    0.34
  -5  -9  -2    2.15    0.42
   5   9   2    1.84    0.33
   5   9   2    1.25    0.74
   5   9   2    2.26    0.36
   5   9   2    1.49    0.35
  -6  -9  -2    2.84    0.44
  -6  -9  -2    2.71    0.45
  -6  -9  -2    2.60    0.38
   6   9   2    2.74    0.44
   6   9   2    1.82    0.88
   6   9   2    3.10    0.46
   6   9   2    2.34    0.39
  -7  -9  -2    1.03    0.36
  -7  -9  -2    0.52    0.37
  -7  -9  -2    1.12    0.39
  -7  -9  -2    1.30    0.35
   7   9   2    0.15    0.78
   7   9   2    1.69    0.39
   7   9   2    1.12    0.33
  -8  -9  -2    1.12    0.34
  -8  -9  -2    0.42    0.46
  -8  -9  -2    1.07    0.41
   8   9   2   -0.59    0.82
   8   9   2    1.05    0.42
   8   9   2    0.76    0.40
  -9  -9  -2   -0.02    0.34
  -9  -9  -2    0.93    0.37
  -9  -9  -2    0.86    0.43
   9   9   2    0.17    0.37
   7 -10  -2    2.47    0.54
  -7  10   2    1.59    0.45
  -7  10   2    2.85    0.50
   6 -10  -2    0.25    0.37
  -6  10   2    0.32    0.28
  -6  10   2    0.73    0.34
  -6  10   2   -0.26    0.35
   5 -10  -2    0.99    0.42
   5 -10  -2    1.14    0.43
  -5  10   2    0.43    0.31
  -5  10   2    0.21    0.34
   4 -10  -2    1.76    0.52
   4 -10  -2    1.28    0.39
   4 -10  -2    1.45    0.41
  -4  10   2    1.58    0.36
  -4  10   2    1.24    0.35
  -4  10   2    1.27    0.36
   3 -10  -2    0.09    0.28
   3 -10  -2   -0.58    0.39
   3 -10  -2    0.35    0.30
  -3  10   2    0.31    0.21
  -3  10   2    0.11    0.27
  -3  10   2    0.55    0.29
   2 -10  -2    0.55    0.26
   2 -10  -2    0.94    0.33
   2 -10  -2   -0.27    0.47
   2 -10  -2    0.20    0.49
  -2  10   2    0.72    0.29
  -2  10   2    0.72    0.30
  -2  10   2    0.55    0.24
  -2  10   2    1.27    0.42
   1 -10  -2    1.50    0.57
   1 -10  -2    2.44    0.41
   1 -10  -2    2.18    0.42
  -1  10   2    2.26    0.57
  -1  10   2    2.63    0.39
  -1  10   2    2.01    0.35
  -1  10   2    2.75    0.40
   0 -10  -2    0.75    0.49
   0 -10  -2    1.44    0.36
   0 -10  -2    1.47    0.31
   0  10   2    1.26    0.32
   0  10   2    1.66    0.26
   0  10   2    1.24    0.32
   0  10   2    1.31    0.30
   0  10   2    1.38    0.61
  -1 -10  -2    4.56    0.52
  -1 -10  -2    3.81    0.46
   1  10   2    3.32    0.85
   1  10   2    3.62    0.32
   1  10   2    4.46    0.46
   1  10   2    4.83    0.47
   1  10   2    3.72    0.45
  -2 -10  -2    0.00    0.21
  -2 -10  -2    0.26    0.25
  -2 -10  -2   -0.33    0.35
   2  10   2    0.07    0.16
   2  10   2    0.03    0.25
   2  10   2    0.08    0.20
   2  10   2    0.13    0.19
   2  10   2    0.09    0.52
  -3 -10  -2    5.77    0.56
  -3 -10  -2    6.40    0.54
   3  10   2    6.32    0.43
   3  10   2    6.44    0.59
   3  10   2    5.94    0.47
   3  10   2    4.74    0.98
   3  10   2    6.83    0.55
  -4 -10  -2   -0.23    0.18
  -4 -10  -2    0.11    0.32
  -4 -10  -2    0.09    0.26
   4  10   2    0.06    0.18
   4  10   2   -0.30    0.19
   4  10   2   -1.09    0.82
   4  10   2    0.05    0.27
  -5 -10  -2    0.70    0.38
  -5 -10  -2    1.13    0.35
  -5 -10  -2    0.75    0.35
   5  10   2    1.26    0.36
   5  10   2    1.36    0.33
   5  10   2    0.82    0.34
   5  10   2   -0.67    0.92
  -6 -10  -2    1.15    0.40
  -6 -10  -2    0.10    0.26
   6  10   2    0.21    0.28
   6  10   2   -0.61    0.69
   6  10   2    0.47    0.34
  -7 -10  -2    0.66    0.31
  -7 -10  -2    0.69    0.29
   7  10   2   -0.64    0.79
   7  10   2   -0.19    0.34
   7  10   2    0.55    0.37
  -8 -10  -2   -0.26    0.28
  -8 -10  -2   -0.07    0.37
   8  10   2    0.34    0.37
   8  10   2   -0.41    0.35
   6 -11  -2    0.04    0.28
  -6  11   2   -0.35    0.26
  -6  11   2   -0.18    0.32
   5 -11  -2    0.51    0.39
  -5  11   2    0.80    0.36
  -5  11   2    0.07    0.35
   4 -11  -2    0.57    0.37
   4 -11  -2    0.56    0.47
  -4  11   2   -0.26    0.30
  -4  11   2    0.11    0.29
   3 -11  -2   -0.33    0.49
   3 -11  -2    0.18    0.25
  -3  11   2   -0.31    0.26
  -3  11   2    0.09    0.29
   2 -11  -2    0.01    0.51
   2 -11  -2    0.32    0.33
   2 -11  -2   -0.84    0.50
  -2  11   2    0.10    0.20
  -2  11   2    0.14    0.27
   1 -11  -2   -0.11    0.25
   1 -11  -2   -0.70    0.43
   1 -11  -2    0.04    0.28
  -1  11   2    0.37    0.43
  -1  11   2    0.08    0.26
  -1  11   2    0.23    0.26
   0 -11  -2    5.47    0.57
   0 -11  -2    2.40    0.67
   0 -11  -2    3.86    0.50
   0  11   2    4.19    0.42
   0  11   2    4.48    0.85
   0  11   2    4.08    0.48
   0  11   2    4.94    0.58
  -1 -11  -2   -0.29    0.42
  -1 -11  -2    0.07    0.21
  -1 -11  -2   -0.11    0.26
   1  11   2    0.07    0.22
   1  11   2   -0.20    0.23
   1  11   2    0.12    0.27
   1  11   2    0.08    0.47
  -2 -11  -2    5.91    0.58
  -2 -11  -2    7.21    0.63
   2  11   2    5.91    0.60
   2  11   2    4.45    1.07
   2  11   2    5.67    0.55
  -3 -11  -2    0.55    0.34
   3  11   2   -0.49    0.79
   3  11   2   -0.33    0.26
   3  11   2    0.30    0.25
  -4 -11  -2    2.27    0.45
  -4 -11  -2    1.87    0.45
   4  11   2    1.25    0.37
   4  11   2    1.91    0.36
   4  11   2    1.76    0.85
  -5 -11  -2   -0.19    0.35
  -5 -11  -2   -0.02    0.32
   5  11   2   -0.17    0.29
   5  11   2   -1.07    0.61
  -6 -11  -2    0.08    0.36
  -6 -11  -2    0.45    0.29
   6  11   2    0.16    0.33
   6  11   2   -1.88    0.97
  -7 -11  -2    0.00    0.39
  -7 -11  -2    0.38    0.32
   7  11   2    0.03    0.36
   7  11   2   -0.99    0.85
  -5  12   2   -0.89    0.34
   4 -12  -2    0.09    0.51
   4 -12  -2    0.53    0.39
  -4  12   2    0.61    0.32
  -4  12   2    0.36    0.35
   3 -12  -2    0.26    0.37
   3 -12  -2   -0.36    0.49
  -3  12   2   -0.06    0.32
  -3  12   2    0.46    0.35
   2 -12  -2    7.18    0.71
   2 -12  -2    6.18    0.98
  -2  12   2    5.96    0.73
  -2  12   2    5.83    0.59
   1 -12  -2    0.50    0.60
   1 -12  -2    0.81    0.76
   1 -12  -2    2.18    0.48
  -1  12   2    2.64    0.45
  -1  12   2    1.56    0.38
   0 -12  -2    1.32    0.41
   0 -12  -2    0.33    0.57
   0  12   2    1.19    0.34
   0  12   2    1.39    0.37
   0  12   2    1.33    0.65
  -1 -12  -2    0.46    0.35
  -1 -12  -2   -0.51    0.46
   1  12   2    0.53    0.28
   1  12   2    0.38    0.31
   1  12   2    0.91    0.69
  -2 -12  -2   -0.12    0.32
   2  12   2   -0.10    0.22
   2  12   2    0.25    0.31
   2  12   2   -0.41    0.71
  -3 -12  -2   -0.33    0.32
   3  12   2   -0.44    0.26
   3  12   2   -0.13    0.21
   3  12   2   -0.78    0.78
  -4 -12  -2   -0.40    0.32
   4  12   2    0.04    0.22
   4  12   2    0.09    0.24
   4  12   2   -1.47    0.84
  -5 -12  -2    6.49    0.66
  -5 -12  -2    5.64    0.70
   5  12   2    3.53    1.34
   5  12   2    5.40    0.55
   5  12   2    5.61    0.66
  -6 -12  -2    0.82    0.38
   6  12   2   -1.22    1.15
   6  12   2    1.03    0.43
  -4  13   2   -0.05    0.38
   3 -13  -2   -0.37    0.39
  -3  13   2   -0.35    0.33
   2 -13  -2   -0.06    0.37
  -2  13   2   -0.46    0.29
  -2  13   2   -0.08    0.33
   1 -13  -2   -0.09    0.37
   1 -13  -2   -1.61    0.62
  -1  13   2   -0.28    0.28
  -1  13   2   -0.12    0.31
   0 -13  -2    1.68    0.49
   0 -13  -2    0.10    0.60
   0  13   2    0.53    0.32
   0  13   2    1.24    0.33
  -1 -13  -2    0.36    0.31
  -1 -13  -2   -0.99    0.47
   1  13   2   -0.08    0.29
   1  13   2    0.12    0.26
   1  13   2    0.42    0.65
  -2 -13  -2    0.44    0.40
   2  13   2    0.46    0.34
   2  13   2    0.61    0.64
   2  13   2    0.81    0.33
  -3 -13  -2   -0.28    0.36
   3  13   2   -0.30    0.32
   3  13   2   -0.64    0.57
   4  13   2   -1.66    0.92
  -1  14   2   -0.36    0.33
   2  14   2   -0.02    0.73
   1  14  -3    1.06    0.45
   0  14  -3    0.35    0.32
   5  13  -3    0.26    0.34
   4  13  -3    0.16    0.32
   4  13  -3   -0.24    0.36
  -4 -13   3   -0.62    0.35
   3  13  -3   -0.15    0.27
   3  13  -3    1.60    0.82
   3  13  -3    0.45    0.32
   3  13  -3    0.20    0.30
  -3 -13   3    0.28    0.35
  -3 -13   3    0.38    0.33
   2  13  -3    2.87    0.82
   2  13  -3    1.50    0.40
   2  13  -3    2.23    0.44
   2  13  -3    2.64    0.52
  -2 -13   3    2.30    0.50
  -2 -13   3    2.43    0.47
   1  13  -3    1.47    0.52
   1  13  -3    0.34    0.30
   1  13  -3    0.36    0.29
  -1 -13   3   -0.88    0.42
  -1 -13   3    0.02    0.38
  -1 -13   3    0.13    0.38
   0  13  -3    2.71    0.52
   0  13  -3    3.25    0.56
   0 -13   3    2.95    0.58
   0 -13   3    2.84    0.59
  -1  13  -3    7.18    0.71
  -1  13  -3    8.99    0.78
   1 -13   3    7.42    0.70
   1 -13   3    7.86    0.73
  -2  13  -3    0.87    0.43
  -2  13  -3    0.69    0.41
   2 -13   3    0.37    0.44
   2 -13   3    0.94    0.47
  -3  13  -3    4.31    0.57
  -3  13  -3    3.87    0.56
   3 -13   3    4.59    0.67
   3 -13   3    4.92    0.75
  -4  13  -3    0.87    0.45
   4 -13   3    0.52    0.47
   6  12  -3   -0.04    0.32
   6  12  -3   -0.05    0.29
  -6 -12   3    0.13    0.29
  -6 -12   3   -0.36    0.38
   5  12  -3    0.47    0.41
   5  12  -3   -0.08    0.35
   5  12  -3   -0.06    0.84
   5  12  -3   -0.03    0.32
  -5 -12   3   -0.23    0.39
  -5 -12   3    0.04    0.40
   4  12  -3    1.15    0.38
   4  12  -3    0.48    0.41
   4  12  -3    0.87    0.36
   4  12  -3    0.89    0.86
  -4 -12   3    0.40    0.33
  -4 -12   3    0.74    0.37
   3  12  -3    0.42    0.30
   3  12  -3    0.65    0.58
   3  12  -3    0.15    0.36
   3  12  -3   -0.05    0.35
  -3 -12   3    0.09    0.29
  -3 -12   3   -0.06    0.35
   2  12  -3    1.37    0.36
   2  12  -3    1.64    0.63
   2  12  -3    1.43    0.44
   2  12  -3    1.80    0.40
  -2 -12   3    1.61    0.40
  -2 -12   3    1.73    0.43
   1  12  -3    0.52    0.36
   1  12  -3    1.72    0.67
   1  12  -3    0.76    0.32
   1  12  -3    0.57    0.31
  -1 -12   3    1.15    0.43
  -1 -12   3    0.22    0.39
  -1 -12   3   -0.39    0.58
   0  12  -3    8.86    0.70
   0  12  -3    9.45    0.73
   0  12  -3    9.15    0.64
   0 -12   3    6.92    0.63
   0 -12   3    7.35    0.66
  -1  12  -3   -0.17    0.26
  -1  12  -3    0.26    0.35
  -1  12  -3    0.21    0.33
   1 -12   3    0.54    0.32
   1 -12   3    0.11    0.35
  -2  12  -3    0.11    0.35
  -2  12  -3    0.26    0.34
   2 -12   3   -1.14    0.57
   2 -12   3    0.08    0.37
   2 -12   3    0.28    0.39
  -3  12  -3    6.26    0.65
  -3  12  -3    5.22    0.61
   3 -12   3    4.45    0.66
   3 -12   3    5.78    0.72
  -4  12  -3    0.40    0.32
  -4  12  -3    0.39    0.27
   4 -12   3   -0.65    0.49
   4 -12   3    0.15    0.39
   4 -12   3    0.13    0.30
  -5  12  -3    2.12    0.51
  -5  12  -3    1.92    0.48
   5 -12   3    1.51    0.45
   5 -12   3    1.68    0.54
  -6  12  -3    0.39    0.42
   6 -12   3    0.66    0.47
   7  11  -3    0.15    0.41
   7  11  -3    0.09    0.40
   7  11  -3    0.39    0.29
  -7 -11   3   -0.18    0.29
  -7 -11   3    0.13    0.35
   6  11  -3    0.28    0.40
   6  11  -3   -0.17    0.37
   6  11  -3   -0.04    0.66
   6  11  -3    0.27    0.34
  -6 -11   3   -0.50    0.36
  -6 -11   3   -0.18    0.33
  -6 -11   3    0.24    0.42
  -6 -11   3   -0.01    0.36
   5  11  -3    0.20    0.36
   5  11  -3   -0.02    0.32
   5  11  -3   -0.28    0.53
   5  11  -3   -0.42    0.32
  -5 -11   3   -0.13    0.24
  -5 -11   3   -0.32    0.34
  -5 -11   3    0.14    0.36
  -5 -11   3   -0.19    0.29
   4  11  -3    0.70    0.40
   4  11  -3    0.20    0.35
   4  11  -3    0.25    0.32
   4  11  -3    1.30    0.70
  -4 -11   3    0.38    0.38
  -4 -11   3    0.47    0.41
   3  11  -3   -0.14    0.31
   3  11  -3    0.30    0.70
   3  11  -3    0.08    0.27
   3  11  -3   -0.22    0.30
  -3 -11   3   -0.15    0.32
  -3 -11   3   -0.04    0.35
   2  11  -3    0.21    0.31
   2  11  -3    0.25    0.35
   2  11  -3    0.14    0.26
   2  11  -3    0.76    0.69
  -2 -11   3    0.58    0.36
  -2 -11   3    0.25    0.27
  -2 -11   3   -0.41    0.46
   1  11  -3    0.21    0.41
   1  11  -3    0.61    0.31
   1  11  -3    0.63    0.27
   1  11  -3    0.26    0.31
  -1 -11   3    0.15    0.31
  -1 -11   3   -0.57    0.49
  -1 -11   3    0.51    0.36
   0  11  -3    1.65    0.55
   0  11  -3    1.36    0.34
   0  11  -3    1.24    0.33
   0  11  -3    0.83    0.33
   0 -11   3   -0.11    0.53
   0 -11   3    1.79    0.44
   0 -11   3    0.69    0.36
  -1  11  -3   -0.43    0.23
  -1  11  -3   -0.13    0.30
  -1  11  -3   -0.07    0.19
  -1  11  -3    0.18    0.30
   1 -11   3   -0.40    0.55
   1 -11   3   -0.33    0.29
   1 -11   3   -0.35    0.30
  -2  11  -3   -0.15    0.25
  -2  11  -3   -0.14    0.28
  -2  11  -3    0.27    0.33
   2 -11   3   -0.92    0.56
   2 -11   3    0.40    0.36
   2 -11   3    0.19    0.34
  -3  11  -3    8.25    0.69
  -3  11  -3    9.78    0.72
  -3  11  -3   10.00    0.71
   3 -11   3    8.45    0.68
   3 -11   3    9.64    0.79
  -4  11  -3    0.69    0.38
  -4  11  -3   -0.29    0.26
  -4  11  -3   -0.13    0.31
   4 -11   3    0.17    0.29
   4 -11   3   -1.10    0.61
   4 -11   3    0.00    0.34
  -5  11  -3    0.05    0.32
  -5  11  -3    0.63    0.38
  -5  11  -3   -0.36    0.31
   5 -11   3    0.36    0.40
   5 -11   3   -0.50    0.49
   5 -11   3    0.65    0.34
  -6  11  -3   -0.37    0.33
  -6  11  -3    0.69    0.34
  -6  11  -3    0.43    0.38
   6 -11   3   -0.68    0.67
   6 -11   3    1.11    0.48
   6 -11   3    0.75    0.44
  -7  11  -3    0.57    0.43
  -7  11  -3    0.45    0.32
  -7  11  -3   -0.11    0.39
   7 -11   3    1.19    0.49
   8  10  -3    0.65    0.88
   8  10  -3    1.77    0.51
   8  10  -3    1.79    0.51
   8  10  -3    1.04    0.39
  -8 -10   3    1.06    0.37
  -8 -10   3    2.25    0.52
  -8 -10   3    1.93    0.48
   7  10  -3    0.44    0.38
   7  10  -3    0.22    0.37
   7  10  -3    0.37    0.41
   7  10  -3   -0.11    0.69
  -7 -10   3   -0.03    0.50
  -7 -10   3    0.43    0.27
  -7 -10   3    0.31    0.36
   6  10  -3    1.31    0.43
   6  10  -3    0.50    0.38
   6  10  -3    1.07    0.93
   6  10  -3    0.64    0.29
  -6 -10   3    0.99    0.35
  -6 -10   3    0.65    0.36
  -6 -10   3    0.01    0.45
   5  10  -3    1.58    0.41
   5  10  -3    1.42    0.42
   5  10  -3    0.84    0.31
   5  10  -3    0.74    0.83
  -5 -10   3    1.32    0.40
  -5 -10   3    1.02    0.41
  -5 -10   3    0.77    0.49
  -5 -10   3    1.13    0.42
   4  10  -3    0.46    0.74
   4  10  -3    0.27    0.28
   4  10  -3    0.44    0.33
   4  10  -3    0.44    0.34
  -4 -10   3   -0.04    0.31
  -4 -10   3    0.45    0.29
  -4 -10   3   -0.02    0.32
  -4 -10   3   -0.15    0.25
   3  10  -3    6.18    1.05
   3  10  -3    6.33    0.56
   3  10  -3    6.53    0.62
   3  10  -3    6.30    0.52
  -3 -10   3    5.78    0.81
  -3 -10   3    6.59    0.61
  -3 -10   3    5.20    0.53
   2  10  -3    4.00    0.82
   2  10  -3    4.42    0.47
   2  10  -3    4.70    0.54
   2  10  -3    4.90    0.54
  -2 -10   3    4.97    0.51
  -2 -10   3    4.83    0.56
   1  10  -3    0.12    0.16
   1  10  -3    0.72    0.27
   1  10  -3    0.36    0.30
   1  10  -3    0.65    0.30
   1  10  -3    0.59    0.58
  -1 -10   3    0.11    0.44
  -1 -10   3    0.56    0.28
  -1 -10   3    0.74    0.33
   0  10  -3    0.95    0.28
   0  10  -3    0.45    0.18
   0  10  -3    0.64    0.42
   0  10  -3    0.67    0.25
   0  10  -3    0.49    0.32
   0 -10   3    0.64    0.29
   0 -10   3    1.03    0.35
   0 -10   3    0.12    0.49
  -1  10  -3    0.03    0.23
  -1  10  -3    0.59    0.42
  -1  10  -3   -0.31    0.18
  -1  10  -3    0.11    0.21
  -1  10  -3   -0.38    0.23
   1 -10   3   -0.06    0.20
   1 -10   3   -0.32    0.49
   1 -10   3   -0.09    0.29
  -2  10  -3    0.66    0.32
  -2  10  -3    0.25    0.21
  -2  10  -3    0.26    0.22
   2 -10   3    0.40    0.26
   2 -10   3   -0.24    0.52
   2 -10   3    0.65    0.34
  -3  10  -3    1.15    0.31
  -3  10  -3    1.31    0.35
  -3  10  -3    0.47    0.26
   3 -10   3    0.99    0.33
   3 -10   3    1.11    0.39
   3 -10   3    0.18    0.45
  -4  10  -3    0.45    0.34
  -4  10  -3    0.52    0.32
  -4  10  -3    0.65    0.29
   4 -10   3    0.80    0.33
   4 -10   3   -0.18    0.59
   4 -10   3    0.44    0.35
  -5  10  -3    2.93    0.47
  -5  10  -3    4.08    0.55
  -5  10  -3    4.81    0.56
   5 -10   3    4.39    0.62
   5 -10   3    4.09    0.56
  -6  10  -3    2.86    0.50
  -6  10  -3    3.50    0.52
  -6  10  -3    3.41    0.54
   6 -10   3    3.62    0.56
   6 -10   3    1.84    0.82
   6 -10   3    3.85    0.63
  -7  10  -3   -0.08    0.36
  -7  10  -3    0.02    0.35
  -7  10  -3    0.23    0.29
   7 -10   3    0.00    0.29
   7 -10   3    0.11    0.37
   7 -10   3   -0.36    0.49
  -8  10  -3    0.45    0.32
  -8  10  -3    0.10    0.44
  -8  10  -3    0.71    0.45
   8 -10   3    1.09    0.51
   9   9  -3    0.32    0.42
   9   9  -3   -0.08    0.78
   9   9  -3    0.02    0.42
   9   9  -3   -0.26    0.42
  -9  -9   3    0.05    0.25
  -9  -9   3   -0.08    0.24
  -9  -9   3    0.05    0.37
   8   9  -3    0.12    0.27
   8   9  -3   -0.30    0.97
   8   9  -3   -0.27    0.39
   8   9  -3    0.84    0.42
  -8  -9   3   -0.27    0.21
  -8  -9   3    0.09    0.30
  -8  -9   3    0.51    0.38
  -8  -9   3   -0.52    0.43
   7   9  -3    0.18    0.37
   7   9  -3    0.52    0.38
   7   9  -3    0.13    0.26
   7   9  -3   -0.86    0.84
  -7  -9   3   -0.14    0.31
  -7  -9   3    0.35    0.32
  -7  -9   3    0.12    0.26
  -7  -9   3   -0.34    0.28
   6   9  -3    1.00    0.72
   6   9  -3    0.99    0.39
   6   9  -3    1.25    0.41
   6   9  -3    1.67    0.43
  -6  -9   3    0.25    0.43
  -6  -9   3    0.94    0.37
  -6  -9   3    1.08    0.33
  -6  -9   3    1.05    0.30
   5   9  -3    0.41    0.31
   5   9  -3    0.10    0.22
   5   9  -3    0.03    0.55
   5   9  -3    0.56    0.35
  -5  -9   3    0.12    0.27
  -5  -9   3    0.49    0.34
  -5  -9   3    0.12    0.39
  -5  -9   3    0.27    0.29
  -5  -9   3    0.31    0.31
   4   9  -3   42.60    1.26
   4   9  -3   41.49    1.24
   4   9  -3   42.95    1.31
   4   9  -3   39.03    2.25
  -4  -9   3   41.75    1.92
  -4  -9   3   42.35    1.26
  -4  -9   3   39.68    1.27
  -4  -9   3   41.63    1.30
  -4  -9   3   39.11    1.83
   3   9  -3    3.55    0.43
   3   9  -3    2.93    0.41
   3   9  -3    3.07    0.43
   3   9  -3    3.16    0.35
   3   9  -3    2.94    0.86
  -3  -9   3    2.80    0.40
  -3  -9   3    2.98    0.46
   2   9  -3    0.00    0.25
   2   9  -3    0.11    0.17
   2   9  -3    0.24    0.44
   2   9  -3    0.68    0.26
   2   9  -3    0.09    0.14
  -2  -9   3   -0.12    0.33
  -2  -9   3    0.20    0.30
  -2  -9   3   -0.03    0.19
  -2  -9   3    0.00    0.23
   1   9  -3   15.24    0.72
   1   9  -3   13.96    0.73
   1   9  -3   14.73    0.66
   1   9  -3   14.14    0.61
   1   9  -3   15.37    1.38
  -1  -9   3   14.98    0.76
  -1  -9   3   14.95    0.73
  -1  -9   3   14.14    1.33
   0   9  -3    0.25    0.22
   0   9  -3    0.15    0.17
   0   9  -3    0.42    0.39
   0   9  -3    0.42    0.24
   0   9  -3    0.07    0.25
   0  -9   3   -0.13    0.41
   0  -9   3    0.28    0.30
   0  -9   3    0.40    0.23
  -1   9  -3   -0.12    0.14
  -1   9  -3   -0.50    0.21
  -1   9  -3    0.22    0.39
  -1   9  -3    0.04    0.20
  -1   9  -3   -0.08    0.20
   1  -9   3   -0.12    0.27
   1  -9   3    0.29    0.23
   1  -9   3    0.00    0.45
  -2   9  -3    0.16    0.21
  -2   9  -3    0.38    0.23
  -2   9  -3    0.59    0.29
  -2   9  -3    0.54    0.21
   2  -9   3    0.65    0.26
   2  -9   3    0.09    0.38
   2  -9   3    0.75    0.33
  -3   9  -3    0.47    0.22
  -3   9  -3    0.44    0.30
  -3   9  -3    0.10    0.20
   3  -9   3    0.26    0.30
   3  -9   3    0.28    0.30
   3  -9   3   -0.35    0.32
   3  -9   3   -0.45    0.49
  -4   9  -3    7.14    0.59
  -4   9  -3    6.42    0.55
  -4   9  -3    7.13    0.62
   4  -9   3    6.05    0.56
   4  -9   3    4.03    0.75
   4  -9   3    4.12    0.77
   4  -9   3    7.03    0.65
  -5   9  -3    3.76    0.51
  -5   9  -3    2.68    0.43
  -5   9  -3    2.71    0.39
   5  -9   3    3.43    0.54
   5  -9   3    3.67    0.55
   5  -9   3    1.90    0.63
  -6   9  -3    6.45    0.60
  -6   9  -3    6.74    0.75
  -6   9  -3    7.03    0.64
   6  -9   3    7.49    0.73
   6  -9   3    6.92    0.71
  -7   9  -3    2.69    0.51
  -7   9  -3    3.58    0.55
  -7   9  -3    3.16    0.45
   7  -9   3    2.97    0.59
   7  -9   3    1.95    0.78
   7  -9   3    3.38    0.59
  -8   9  -3   -0.14    0.38
  -8   9  -3    0.21    0.38
  -8   9  -3    0.19    0.26
   8  -9   3    0.74    0.43
   8  -9   3    0.40    0.33
  -9   9  -3    0.05    0.46
  -9   9  -3    0.56    0.43
  -9   9  -3    0.91    0.42
   9  -9   3    1.80    0.55
  10   8  -3   -1.67    1.00
  10   8  -3    0.20    0.33
 -10  -8   3    0.22    0.35
 -10  -8   3    0.08    0.28
   9   8  -3    3.35    0.59
   9   8  -3    2.17    0.54
   9   8  -3    0.54    1.11
   9   8  -3    2.44    0.61
  -9  -8   3    2.26    0.48
  -9  -8   3    3.35    0.54
  -9  -8   3    2.84    0.56
  -9  -8   3    1.43    0.53
   8   8  -3   -0.06    0.39
   8   8  -3   -0.27    0.33
   8   8  -3   -1.08    0.85
   8   8  -3   -0.26    0.32
  -8  -8   3   -0.29    0.30
  -8  -8   3    0.51    0.35
  -8  -8   3    0.19    0.31
  -8  -8   3    0.07    0.33
   7   8  -3    6.26    0.66
   7   8  -3    6.31    1.31
   7   8  -3    6.83    0.71
   7   8  -3    7.07    0.61
  -7  -8   3    6.44    0.92
  -7  -8   3    6.70    0.56
  -7  -8   3    6.91    0.58
  -7  -8   3    6.21    0.57
   6   8  -3    0.33    0.26
   6   8  -3   -0.22    0.31
   6   8  -3   -0.02    0.31
   6   8  -3   -0.35    0.78
  -6  -8   3   -0.06    0.35
  -6  -8   3    0.16    0.26
  -6  -8   3    0.66    0.27
  -6  -8   3    0.11    0.30
   5   8  -3    0.83    0.28
   5   8  -3    1.18    0.81
   5   8  -3    1.11    0.30
   5   8  -3    1.09    0.36
  -5  -8   3    0.77    0.32
  -5  -8   3    0.54    0.38
  -5  -8   3    0.69    0.27
  -5  -8   3    0.62    0.29
  -5  -8   3    0.86    0.26
   4   8  -3    0.87    0.30
   4   8  -3    1.16    0.28
   4   8  -3    1.15    0.75
   4   8  -3    0.74    0.32
  -4  -8   3    0.38    0.28
  -4  -8   3    1.32    0.33
  -4  -8   3    1.29    0.31
  -4  -8   3    1.60    0.33
  -4  -8   3    0.79    0.30
   3   8  -3   -0.13    0.44
   3   8  -3   -0.09    0.18
   3   8  -3    0.20    0.26
   3   8  -3   -0.28    0.22
  -3  -8   3   -0.12    0.19
  -3  -8   3   -0.31    0.22
  -3  -8   3   -0.20    0.20
  -3  -8   3    0.05    0.24
  -3  -8   3   -0.16    0.16
   2   8  -3    9.17    0.46
   2   8  -3    9.68    0.52
   2   8  -3    9.00    0.54
   2   8  -3    9.80    1.22
   2   8  -3    9.43    0.58
  -2  -8   3    8.54    0.53
  -2  -8   3    8.51    0.77
  -2  -8   3    9.12    0.95
  -2  -8   3    9.19    0.58
   1   8  -3    7.78    0.49
   1   8  -3    7.98    1.08
   1   8  -3    7.69    0.43
   1   8  -3    7.98    0.47
   1   8  -3    7.63    0.53
  -1  -8   3    7.62    0.58
  -1  -8   3    7.81    0.98
  -1  -8   3    8.05    0.54
  -1  -8   3    7.21    0.49
   0   8  -3   16.26    0.65
   0   8  -3   16.65    0.65
   0   8  -3   16.92    1.27
   0   8  -3   16.19    0.63
   0   8  -3   16.60    0.71
   0  -8   3   16.14    0.73
   0  -8   3   15.84    1.19
   0  -8   3   15.85    0.70
   0  -8   3   16.83    0.85
  -1   8  -3    4.06    0.38
  -1   8  -3    4.28    0.40
  -1   8  -3    4.78    0.36
  -1   8  -3    4.69    0.42
  -1   8  -3    3.97    0.69
   1  -8   3    4.47    0.52
   1  -8   3    4.67    0.48
   1  -8   3    2.94    0.60
   1  -8   3    4.71    0.42
  -2   8  -3   -0.14    0.19
  -2   8  -3    0.15    0.17
  -2   8  -3   -0.17    0.17
  -2   8  -3    0.00    0.09
  -2   8  -3    0.36    0.26
   2  -8   3    0.49    0.46
   2  -8   3   -0.19    0.16
   2  -8   3   -0.27    0.22
   2  -8   3   -0.14    0.20
  -3   8  -3   11.83    0.58
  -3   8  -3   11.73    0.46
  -3   8  -3   11.90    0.66
  -3   8  -3   12.36    0.66
   3  -8   3   11.82    1.24
   3  -8   3   12.93    0.73
   3  -8   3   11.52    0.95
   3  -8   3   12.99    0.73
  -4   8  -3    1.21    0.29
  -4   8  -3    1.28    0.28
  -4   8  -3    1.29    0.35
   4  -8   3    0.46    0.48
   4  -8   3    1.14    0.38
   4  -8   3    0.78    0.45
   4  -8   3    1.27    0.38
  -5   8  -3    0.21    0.23
  -5   8  -3    0.23    0.26
  -5   8  -3    0.18    0.21
   5  -8   3    0.60    0.28
   5  -8   3    0.20    0.40
   5  -8   3   -0.55    0.47
   5  -8   3    0.51    0.27
  -6   8  -3    1.19    0.30
  -6   8  -3    1.11    0.30
  -6   8  -3    1.14    0.36
   6  -8   3    1.75    0.44
   6  -8   3    1.19    0.41
   6  -8   3   -0.35    0.63
   6  -8   3    0.12    0.42
  -7   8  -3    2.21    0.44
  -7   8  -3    2.23    0.38
  -7   8  -3    1.52    0.41
   7  -8   3    2.91    0.53
   7  -8   3    0.71    0.50
   7  -8   3    1.89    0.47
  -8   8  -3   -0.53    0.33
  -8   8  -3    0.66    0.28
  -8   8  -3    0.19    0.26
   8  -8   3    0.80    0.34
   8  -8   3    0.62    0.32
  -9   8  -3   -0.44    0.29
  -9   8  -3    0.14    0.39
  -9   8  -3   -0.12    0.30
   9  -8   3    0.48    0.43
   9  -8   3    0.41    0.41
  10   7  -3   -1.68    0.95
  10   7  -3    0.00    0.41
  10   7  -3    0.95    0.40
 -10  -7   3    0.71    0.34
 -10  -7   3    0.12    0.41
 -10  -7   3    1.72    0.45
 -10  -7   3    0.38    0.33
   9   7  -3   -0.72    0.92
   9   7  -3    0.35    0.40
   9   7  -3    1.06    0.46
  -9  -7   3    0.17    0.23
  -9  -7   3    0.90    0.41
  -9  -7   3   -0.26    0.45
  -9  -7   3    0.20    0.34
   8   7  -3    0.55    0.30
   8   7  -3    0.15    0.66
   8   7  -3    0.92    0.41
  -8  -7   3    0.29    0.34
  -8  -7   3    0.81    0.35
  -8  -7   3    0.74    0.26
  -8  -7   3    0.98    0.38
   7   7  -3    0.83    0.39
   7   7  -3    0.62    0.66
   7   7  -3    1.01    0.39
  -7  -7   3    0.80    0.31
  -7  -7   3    0.83    0.36
  -7  -7   3    0.75    0.33
  -7  -7   3    1.30    0.39
   6   7  -3   11.86    0.67
   6   7  -3   10.56    1.53
   6   7  -3   11.57    0.69
   6   7  -3   11.73    0.73
  -6  -7   3   11.61    0.85
  -6  -7   3   12.62    0.70
  -6  -7   3   12.21    0.73
  -6  -7   3   12.42    0.65
  -6  -7   3   11.39    1.11
   5   7  -3   -0.12    0.27
   5   7  -3    0.25    0.27
   5   7  -3   -0.08    0.49
   5   7  -3    0.29    0.23
  -5  -7   3    0.17    0.27
  -5  -7   3    0.28    0.23
  -5  -7   3    0.45    0.22
  -5  -7   3    0.25    0.21
  -5  -7   3    0.01    0.30
   4   7  -3    8.73    1.11
   4   7  -3    9.19    0.53
   4   7  -3   10.06    0.56
   4   7  -3    9.31    0.54
  -4  -7   3    9.32    0.81
  -4  -7   3    9.12    0.52
  -4  -7   3    9.56    0.93
  -4  -7   3   10.07    0.56
  -4  -7   3    8.83    0.52
   3   7  -3   20.50    0.76
   3   7  -3   21.17    0.75
   3   7  -3   20.43    1.42
   3   7  -3   20.57    0.77
  -3  -7   3   20.12    1.13
  -3  -7   3   21.13    0.81
  -3  -7   3   20.94    1.11
  -3  -7   3   20.88    0.74
  -3  -7   3   19.87    0.73
   2   7  -3    7.47    0.48
   2   7  -3    7.70    0.40
   2   7  -3    7.15    0.47
   2   7  -3    7.79    1.06
   2   7  -3    7.23    0.50
  -2  -7   3    8.19    0.31
  -2  -7   3    7.17    0.48
  -2  -7   3    7.21    0.73
  -2  -7   3    7.63    0.25
  -2  -7   3    8.19    0.52
  -2  -7   3    7.76    0.46
  -2  -7   3    7.68    0.77
   1   7  -3   42.46    1.02
   1   7  -3   42.07    1.05
   1   7  -3   41.89    1.08
   1   7  -3   43.99    1.08
   1   7  -3   42.41    1.94
  -1  -7   3   39.47    1.09
  -1  -7   3   42.43    1.81
  -1  -7   3   42.40    1.56
  -1  -7   3   42.46    1.09
   0   7  -3    0.69    0.20
   0   7  -3    0.55    0.21
   0   7  -3    0.72    0.45
   0   7  -3    0.44    0.15
   0   7  -3    0.51    0.17
   0  -7   3    0.95    0.21
   0  -7   3    0.83    0.25
   0  -7   3    0.59    0.26
   0  -7   3    0.40    0.17
  -1   7  -3    1.16    0.23
  -1   7  -3    1.63    0.14
  -1   7  -3    1.48    0.25
  -1   7  -3    0.86    0.43
  -1   7  -3    0.82    0.17
  -1   7  -3    1.25    0.22
   1  -7   3    1.39    0.25
   1  -7   3    1.85    0.28
   1  -7   3    1.08    0.24
   1  -7   3    1.26    0.42
  -2   7  -3   -0.09    0.18
  -2   7  -3    0.14    0.15
  -2   7  -3   -0.02    0.15
  -2   7  -3    0.13    0.11
  -2   7  -3    0.11    0.15
   2  -7   3    0.14    0.18
   2  -7   3    0.13    0.17
   2  -7   3    0.34    0.40
   2  -7   3   -0.03    0.20
  -3   7  -3   11.71    0.60
  -3   7  -3   11.91    0.56
  -3   7  -3    9.84    0.52
  -3   7  -3   10.14    0.44
   3  -7   3   10.55    1.24
   3  -7   3   11.07    0.63
   3  -7   3   10.79    0.62
   3  -7   3   10.67    0.91
  -4   7  -3    0.65    0.21
  -4   7  -3    0.68    0.24
  -4   7  -3    0.86    0.25
   4  -7   3    0.52    0.24
   4  -7   3    0.75    0.44
   4  -7   3    0.70    0.41
   4  -7   3    0.85    0.27
  -5   7  -3    3.25    0.40
  -5   7  -3    2.75    0.35
  -5   7  -3    2.57    0.37
   5  -7   3    3.20    0.44
   5  -7   3    1.79    0.60
   5  -7   3    3.34    0.47
   5  -7   3    2.59    0.41
   5  -7   3    2.31    0.65
  -6   7  -3   16.78    0.86
  -6   7  -3   19.45    0.80
  -6   7  -3   17.87    0.82
   6  -7   3   19.98    0.93
   6  -7   3   20.77    0.97
   6  -7   3   14.51    1.62
   6  -7   3   16.86    1.65
  -7   7  -3    3.80    0.48
  -7   7  -3    3.87    0.52
  -7   7  -3    3.63    0.51
   7  -7   3    2.06    0.67
   7  -7   3    3.76    0.58
   7  -7   3    3.85    0.56
  -8   7  -3   -0.18    0.26
  -8   7  -3   -0.16    0.33
  -8   7  -3   -0.20    0.30
   8  -7   3   -0.24    0.31
   8  -7   3   -0.11    0.33
  -9   7  -3    0.69    0.40
  -9   7  -3   -0.02    0.38
  -9   7  -3    1.05    0.38
   9  -7   3    0.79    0.35
   9  -7   3    0.71    0.43
 -10   7  -3    0.18    0.27
 -10   7  -3   -0.47    0.38
 -10   7  -3   -0.12    0.28
  10  -7   3   -0.11    0.28
  10  -7   3   -0.02    0.30
  11   6  -3   -0.12    0.43
 -11  -6   3    0.10    0.28
 -11  -6   3    0.09    0.24
  10   6  -3   -0.11    0.38
  10   6  -3   -0.10    0.28
 -10  -6   3    0.13    0.29
 -10  -6   3   -0.34    0.20
 -10  -6   3   -0.19    0.19
 -10  -6   3   -0.77    0.41
   9   6  -3    1.54    0.46
   9   6  -3   -1.69    0.79
   9   6  -3    0.95    0.35
  -9  -6   3    0.02    0.41
  -9  -6   3    0.38    0.26
  -9  -6   3    0.90    0.39
  -9  -6   3    0.49    0.33
   8   6  -3    0.87    0.38
   8   6  -3    0.30    0.64
   8   6  -3    0.79    0.32
  -8  -6   3    0.54    0.34
  -8  -6   3    0.96    0.28
  -8  -6   3    0.97    0.31
  -8  -6   3    1.14    0.35
   7   6  -3    1.30    0.86
   7   6  -3    1.97    0.38
   7   6  -3    1.83    0.37
  -7  -6   3    2.13    0.38
  -7  -6   3    1.23    0.31
  -7  -6   3    1.07    0.36
  -7  -6   3    1.62    0.32
   6   6  -3   -0.13    0.26
   6   6  -3    0.22    0.29
   6   6  -3    0.08    0.51
  -6  -6   3   -0.38    0.23
  -6  -6   3    0.05    0.17
  -6  -6   3   -0.07    0.21
  -6  -6   3   -0.14    0.20
  -6  -6   3    0.13    0.24
   5   6  -3   -0.07    0.66
   5   6  -3   -0.34    0.14
   5   6  -3   -0.02    0.17
   5   6  -3   -0.18    0.18
  -5  -6   3   -0.16    0.14
  -5  -6   3   -0.15    0.15
  -5  -6   3   -0.09    0.14
  -5  -6   3    0.10    0.21
  -5  -6   3   -0.04    0.13
   4   6  -3    0.44    0.25
   4   6  -3    0.39    0.24
   4   6  -3    0.36    0.45
   4   6  -3    0.49    0.20
  -4  -6   3    0.18    0.19
  -4  -6   3    0.47    0.17
  -4  -6   3    0.24    0.16
  -4  -6   3    0.46    0.23
  -4  -6   3    0.39    0.20
   3   6  -3    3.01    0.35
   3   6  -3    3.79    0.38
   3   6  -3    2.96    0.34
   3   6  -3    3.20    0.72
  -3  -6   3    3.35    0.32
  -3  -6   3    2.01    0.33
  -3  -6   3    3.37    0.30
  -3  -6   3    3.31    0.47
  -3  -6   3    2.90    0.34
   2   6  -3    1.87    0.27
   2   6  -3    1.67    0.28
   2   6  -3    1.76    0.24
   2   6  -3    1.95    0.59
  -2  -6   3    1.86    0.15
  -2  -6   3    2.06    0.29
  -2  -6   3    1.07    0.24
  -2  -6   3    1.97    0.16
  -2  -6   3    1.43    0.23
   1   6  -3    0.59    0.21
   1   6  -3    0.39    0.17
   1   6  -3    0.19    0.10
   1   6  -3    0.38    0.17
   1   6  -3    0.21    0.30
  -1  -6   3    0.46    0.20
  -1  -6   3    0.12    0.19
  -1  -6   3    0.13    0.15
  -1  -6   3    0.49    0.19
  -1  -6   3    0.32    0.08
   0   6  -3    1.64    0.24
   0   6  -3    1.66    0.46
   0   6  -3    1.62    0.21
   0   6  -3    2.10    0.28
   0   6  -3    1.26    0.16
   0  -6   3    1.50    0.25
   0  -6   3    1.66    0.23
   0  -6   3    0.97    0.30
   0  -6   3    2.13    0.32
   0  -6   3    1.14    0.25
  -1   6  -3   12.12    0.34
  -1   6  -3   11.02    0.80
  -1   6  -3   11.35    0.46
  -1   6  -3   11.73    0.46
  -1   6  -3   11.54    0.51
  -1   6  -3   11.70    0.48
   1  -6   3   11.36    0.66
   1  -6   3   11.45    0.51
   1  -6   3   11.86    0.54
   1  -6   3   11.61    0.88
  -2   6  -3   15.09    0.56
  -2   6  -3   14.64    0.45
  -2   6  -3   14.64    0.57
  -2   6  -3   13.83    0.55
  -2   6  -3   14.25    0.53
   2  -6   3   14.73    0.62
   2  -6   3   14.96    0.60
   2  -6   3   15.87    1.15
   2  -6   3   14.40    0.83
  -3   6  -3    0.28    0.21
  -3   6  -3    0.26    0.16
  -3   6  -3    0.28    0.18
   3  -6   3    0.07    0.20
   3  -6   3    0.20    0.20
   3  -6   3    0.08    0.22
   3  -6   3    0.30    0.37
  -4   6  -3    2.17    0.30
  -4   6  -3    2.51    0.36
  -4   6  -3    2.56    0.32
   4  -6   3    2.13    0.48
   4  -6   3    1.48    0.43
   4  -6   3    2.79    0.39
   4  -6   3    2.67    0.36
  -5   6  -3    0.93    0.29
  -5   6  -3    0.71    0.26
  -5   6  -3    0.97    0.27
   5  -6   3    1.13    0.35
   5  -6   3    0.98    0.50
   5  -6   3    1.19    0.34
   5  -6   3    0.95    0.52
   5  -6   3    1.20    0.29
  -6   6  -3    0.84    0.26
  -6   6  -3    1.31    0.33
  -6   6  -3    1.51    0.28
  -6   6  -3    1.10    0.20
   6  -6   3    1.50    0.34
   6  -6   3    0.33    0.50
   6  -6   3    0.83    0.29
   6  -6   3    0.62    0.61
  -7   6  -3   -0.16    0.16
  -7   6  -3   -0.04    0.21
  -7   6  -3   -0.24    0.18
   7  -6   3    0.01    0.22
   7  -6   3    0.07    0.30
   7  -6   3   -0.91    0.63
   7  -6   3    0.14    0.35
  -8   6  -3    3.48    0.43
  -8   6  -3    3.26    0.51
  -8   6  -3    2.89    0.44
   8  -6   3    3.21    0.55
   8  -6   3    3.81    0.52
  -9   6  -3   -0.25    0.32
  -9   6  -3   -0.24    0.24
  -9   6  -3   -0.04    0.29
   9  -6   3    0.37    0.38
   9  -6   3    0.24    0.36
 -10   6  -3    1.48    0.41
 -10   6  -3    0.18    0.42
 -10   6  -3    1.96    0.50
  10  -6   3    1.14    0.49
  10  -6   3    1.81    0.54
 -11   6  -3    0.81    0.42
  11   5  -3    2.05    0.48
  11   5  -3    1.51    0.45
 -11  -5   3    0.76    0.46
 -11  -5   3    1.57    0.45
 -11  -5   3    1.41    0.42
 -11  -5   3    1.61    0.47
  10   5  -3    0.34    0.39
  10   5  -3   -0.52    0.34
 -10  -5   3    0.21    0.30
 -10  -5   3   -0.60    0.38
 -10  -5   3    0.08    0.27
 -10  -5   3    0.08    0.34
   9   5  -3    0.27    0.34
   9   5  -3    0.39    0.36
   9   5  -3   -1.49    0.73
  -9  -5   3    0.14    0.30
  -9  -5   3   -0.25    0.22
  -9  -5   3   -0.43    0.34
  -9  -5   3    0.04    0.26
   8   5  -3   -0.33    0.73
   8   5  -3    0.29    0.32
   8   5  -3    0.18    0.32
  -8  -5   3   -0.10    0.24
  -8  -5   3    0.41    0.23
  -8  -5   3    0.51    0.27
  -8  -5   3    0.28    0.30
   7   5  -3   -0.08    0.20
   7   5  -3   -0.40    0.68
   7   5  -3   -0.27    0.16
  -7  -5   3    0.28    0.28
  -7  -5   3   -0.19    0.16
  -7  -5   3   -0.30    0.28
  -7  -5   3    0.05    0.22
  -7  -5   3   -0.08    0.16
   6   5  -3    5.48    0.51
   6   5  -3    4.76    0.50
   6   5  -3    5.42    0.99
  -6  -5   3    5.69    0.78
  -6  -5   3    5.61    0.43
  -6  -5   3    4.91    0.42
  -6  -5   3    5.54    0.56
  -6  -5   3    4.99    0.45
   5   5  -3   -0.03    0.15
   5   5  -3    0.50    0.61
   5   5  -3   -0.16    0.15
   5   5  -3    0.15    0.10
  -5  -5   3   -0.03    0.17
  -5  -5   3   -0.06    0.10
  -5  -5   3    0.04    0.12
  -5  -5   3    0.06    0.15
  -5  -5   3   -0.03    0.16
   4   5  -3   29.13    0.86
   4   5  -3   29.47    1.67
   4   5  -3   28.74    0.87
  -4  -5   3   29.05    0.79
  -4  -5   3   28.06    0.84
  -4  -5   3   28.45    0.82
  -4  -5   3   28.57    1.25
  -4  -5   3   30.97    1.23
   3   5  -3    2.33    0.30
   3   5  -3    2.39    0.29
   3   5  -3    2.85    0.64
   3   5  -3    2.79    0.28
  -3  -5   3    2.64    0.39
  -3  -5   3    2.90    0.31
  -3  -5   3    2.63    0.25
  -3  -5   3    2.91    0.24
   2   5  -3   36.69    0.89
   2   5  -3   37.21    0.92
   2   5  -3   36.39    1.66
   2   5  -3   37.41    0.92
  -2  -5   3   37.79    0.74
  -2  -5   3   39.11    0.87
  -2  -5   3   38.62    0.92
  -2  -5   3   38.00    1.42
  -2  -5   3   37.62    1.33
  -2  -5   3   37.01    0.82
   1   5  -3  220.98    3.70
   1   5  -3  218.29    3.35
   1   5  -3  220.91    5.71
   1   5  -3  226.11    3.45
   1   5  -3  217.49    3.40
  -1  -5   3  225.12    3.41
  -1  -5   3  223.59    4.92
  -1  -5   3  223.77    3.29
  -1  -5   3  228.35    5.63
  -1  -5   3  221.75    3.46
   0   5  -3    1.46    0.23
   0   5  -3    0.81    0.36
   0   5  -3    0.76    0.18
   0   5  -3    0.62    0.12
   0   5  -3    1.32    0.18
   0   5  -3    1.00    0.11
   0  -5   3    1.08    0.18
   0  -5   3    0.76    0.19
   0  -5   3    0.85    0.24
   0  -5   3    0.85    0.19
  -1   5  -3   14.85    0.49
  -1   5  -3   14.62    0.39
  -1   5  -3   14.74    0.50
  -1   5  -3   14.97    0.51
  -1   5  -3   14.25    0.84
  -1   5  -3   14.28    0.48
   1  -5   3   15.37    0.55
   1  -5   3   14.43    0.92
   1  -5   3   14.28    0.53
   1  -5   3   15.09    0.74
  -2   5  -3    5.17    0.27
  -2   5  -3    5.48    0.30
  -2   5  -3    4.68    0.31
  -2   5  -3    5.05    0.34
  -2   5  -3    4.96    0.33
   2  -5   3    5.34    0.51
   2  -5   3    5.53    0.37
   2  -5   3    5.12    0.33
   2  -5   3    5.14    0.62
  -3   5  -3    6.16    0.36
  -3   5  -3    6.78    0.41
  -3   5  -3    6.20    0.34
   3  -5   3    5.90    0.38
   3  -5   3    5.94    0.41
   3  -5   3    6.52    0.64
   3  -5   3    5.69    0.70
  -4   5  -3    4.32    0.34
  -4   5  -3    4.02    0.32
  -4   5  -3    3.80    0.40
   4  -5   3    3.32    0.33
   4  -5   3    2.91    0.53
   4  -5   3    3.73    0.38
   4  -5   3    2.82    0.51
  -5   5  -3   27.51    0.89
  -5   5  -3   28.73    1.01
  -5   5  -3   29.14    0.84
  -5   5  -3   28.54    0.88
   5  -5   3   27.94    0.80
   5  -5   3   28.44    0.95
   5  -5   3   28.13    1.68
   5  -5   3   28.23    0.95
   5  -5   3   27.10    1.67
  -6   5  -3   13.14    0.62
  -6   5  -3   12.36    0.60
  -6   5  -3   13.21    0.72
  -6   5  -3   13.18    0.61
   6  -5   3   13.95    1.35
   6  -5   3   11.76    1.47
   6  -5   3   12.34    0.68
   6  -5   3   13.43    0.72
  -7   5  -3    8.73    0.74
  -7   5  -3    9.39    0.57
  -7   5  -3    8.54    0.55
   7  -5   3    9.74    0.68
   7  -5   3    8.77    0.62
   7  -5   3    8.06    1.17
   7  -5   3    5.70    1.04
  -8   5  -3   -0.13    0.28
  -8   5  -3   -0.12    0.17
  -8   5  -3   -0.09    0.21
   8  -5   3   -0.08    0.21
   8  -5   3   -0.25    0.30
  -9   5  -3    0.15    0.29
  -9   5  -3   -0.09    0.32
  -9   5  -3    0.55    0.29
   9  -5   3    0.28    0.27
   9  -5   3   -1.03    0.61
   9  -5   3    0.52    0.38
 -10   5  -3   -0.28    0.34
 -10   5  -3   -0.07    0.36
 -10   5  -3   -0.27    0.29
  10  -5   3    0.15    0.29
  10  -5   3   -0.01    0.39
 -11   5  -3    0.51    0.38
 -11   5  -3    0.41    0.34
  11  -5   3    0.50    0.44
  11  -5   3    0.98    0.42
  11   4  -3   -0.24    0.28
  11   4  -3    0.01    0.27
 -11  -4   3   -0.23    0.31
 -11  -4   3   -0.45    0.24
 -11  -4   3   -0.18    0.23
  10   4  -3    0.16    0.38
  10   4  -3    0.82    0.50
  10   4  -3    0.00    0.36
 -10  -4   3   -0.04    0.30
 -10  -4   3   -0.15    0.28
 -10  -4   3   -0.27    0.26
 -10  -4   3   -0.03    0.35
   9   4  -3    0.67    0.37
   9   4  -3    0.72    0.57
   9   4  -3   -0.18    0.30
  -9  -4   3   -0.09    0.24
  -9  -4   3   -0.19    0.30
  -9  -4   3    0.01    0.27
  -9  -4   3    0.04    0.20
   8   4  -3   -0.64    0.63
   8   4  -3    0.65    0.52
   8   4  -3   -0.02    0.29
   8   4  -3    0.13    0.31
  -8  -4   3   -0.08    0.25
  -8  -4   3    0.10    0.28
  -8  -4   3   -0.09    0.22
  -8  -4   3    0.32    0.26
   7   4  -3    3.94    0.41
   7   4  -3    2.95    0.84
   7   4  -3    2.76    0.68
   7   4  -3    3.59    0.49
   7   4  -3    3.66    0.45
  -7  -4   3    3.19    0.48
  -7  -4   3    3.92    0.36
  -7  -4   3    2.23    0.41
  -7  -4   3    4.25    0.48
  -7  -4   3    3.52    0.39
   6   4  -3   37.89    1.12
   6   4  -3   37.47    2.00
   6   4  -3   37.79    1.03
   6   4  -3   37.27    1.12
   6   4  -3   36.15    0.71
  -6  -4   3   37.01    0.98
  -6  -4   3   36.95    1.42
  -6  -4   3   37.82    1.08
  -6  -4   3   36.79    1.54
  -6  -4   3   35.05    0.99
   5   4  -3   11.74    0.55
   5   4  -3   12.19    0.47
   5   4  -3   12.54    0.60
   5   4  -3   12.22    1.05
  -5  -4   3   12.02    0.51
  -5  -4   3   12.69    0.81
  -5  -4   3   12.17    0.71
  -5  -4   3   11.92    0.49
  -5  -4   3   11.28    0.55
   4   4  -3    0.77    0.22
   4   4  -3    0.68    0.49
   4   4  -3    0.77    0.15
   4   4  -3    0.48    0.17
  -4  -4   3    0.48    0.22
  -4  -4   3    0.53    0.14
  -4  -4   3    0.53    0.19
  -4  -4   3    0.38    0.15
  -4  -4   3    0.67    0.16
   3   4  -3   38.20    0.93
   3   4  -3   38.97    1.68
   3   4  -3   37.77    0.91
   3   4  -3   37.08    0.82
  -3  -4   3   37.47    0.87
  -3  -4   3   36.79    1.33
  -3  -4   3   36.61    0.82
  -3  -4   3   36.04    0.89
  -3  -4   3   37.64    1.31
   2   4  -3   13.76    0.89
   2   4  -3   13.88    0.50
   2   4  -3   13.68    0.47
   2   4  -3   14.50    0.51
  -2  -4   3   14.45    0.74
  -2  -4   3   14.58    0.41
  -2  -4   3   13.62    0.46
  -2  -4   3   13.57    0.48
  -2  -4   3   13.98    0.44
  -2  -4   3   14.49    0.73
   1   4  -3   56.34    1.11
   1   4  -3   56.30    1.94
   1   4  -3   58.41    1.13
   1   4  -3   57.02    1.07
   1   4  -3   57.33    1.09
  -1  -4   3   57.92    1.59
  -1  -4   3   58.37    0.99
  -1  -4   3   56.17    1.13
  -1  -4   3   56.99    1.18
  -1  -4   3   57.34    1.05
  -1  -4   3   56.83    1.80
   0   4  -3   80.63    2.40
   0   4  -3   80.25    1.42
   0   4  -3   81.44    1.39
   0   4  -3   79.87    1.43
   0   4  -3   79.10    1.29
   0   4  -3   77.75    1.40
   0  -4   3   79.54    1.30
   0  -4   3   80.74    2.36
   0  -4   3   79.00    1.42
   0  -4   3   79.32    1.45
   0  -4   3   79.72    1.96
  -1   4  -3   67.23    1.24
  -1   4  -3   65.29    1.27
  -1   4  -3   66.90    1.19
  -1   4  -3   65.54    1.21
  -1   4  -3   65.38    1.14
   1  -4   3   65.47    1.27
   1  -4   3   64.15    2.07
   1  -4   3   66.17    1.95
   1  -4   3   66.53    1.27
   1  -4   3   65.01    1.26
  -2   4  -3   58.25    1.15
  -2   4  -3   58.67    1.24
  -2   4  -3   58.36    1.44
  -2   4  -3   58.63    1.14
  -2   4  -3   60.48    1.12
   2  -4   3   57.76    1.99
   2  -4   3   60.11    1.21
   2  -4   3   58.62    1.88
   2  -4   3   58.30    1.20
  -3   4  -3    8.82    0.43
  -3   4  -3    7.59    0.36
  -3   4  -3    8.88    0.39
   3  -4   3    8.76    0.70
   3  -4   3    7.99    0.42
   3  -4   3    8.26    0.72
   3  -4   3    8.22    0.43
  -4   4  -3   41.75    0.94
  -4   4  -3   40.75    0.99
  -4   4  -3   42.24    1.13
  -4   4  -3   42.18    1.09
   4  -4   3   39.42    1.71
   4  -4   3   42.84    1.09
   4  -4   3   43.37    1.82
   4  -4   3   40.67    1.04
  -5   4  -3    2.53    0.29
  -5   4  -3    2.74    0.26
  -5   4  -3    2.68    0.30
  -5   4  -3    2.20    0.31
   5  -4   3    2.27    0.54
   5  -4   3    1.93    0.32
   5  -4   3    2.35    0.35
   5  -4   3    1.98    0.47
   5  -4   3    2.68    0.20
  -6   4  -3    1.05    0.30
  -6   4  -3    1.51    0.25
  -6   4  -3    1.02    0.17
  -6   4  -3    1.49    0.32
   6  -4   3    1.47    0.35
   6  -4   3    0.91    0.35
   6  -4   3    1.41    0.52
   6  -4   3    1.19    0.29
  -7   4  -3    8.11    0.69
  -7   4  -3    8.01    0.57
  -7   4  -3    7.78    0.48
  -7   4  -3    7.06    0.45
   7  -4   3    7.26    0.53
   7  -4   3    8.27    0.72
   7  -4   3    6.17    1.02
   7  -4   3    4.87    0.97
   7  -4   3    7.59    0.63
  -8   4  -3    0.08    0.20
  -8   4  -3   -0.06    0.22
  -8   4  -3    0.02    0.21
   8  -4   3   -0.30    0.26
   8  -4   3   -0.11    0.20
   8  -4   3   -0.66    0.50
  -9   4  -3   -0.32    0.27
  -9   4  -3   -0.27    0.23
  -9   4  -3   -0.02    0.22
   9  -4   3    0.10    0.25
   9  -4   3   -0.06    0.33
 -10   4  -3    0.00    0.30
 -10   4  -3   -0.24    0.30
 -10   4  -3   -0.01    0.25
  10  -4   3   -0.02    0.26
  10  -4   3   -0.34    0.32
 -11   4  -3    0.22    0.39
 -11   4  -3   -0.28    0.30
 -11   4  -3    0.41    0.33
  11  -4   3    0.69    0.45
  11  -4   3   -0.02    0.30
  11   3  -3    0.50    0.33
  11   3  -3    0.03    0.30
  11   3  -3    0.73    0.58
 -11  -3   3   -0.26    0.28
 -11  -3   3    0.17    0.37
 -11  -3   3    0.09    0.35
 -11  -3   3   -0.27    0.29
  10   3  -3    0.57    0.62
  10   3  -3   -0.12    0.35
  10   3  -3   -0.09    0.35
 -10  -3   3   -0.48    0.32
 -10  -3   3    0.20    0.24
 -10  -3   3    0.20    0.28
 -10  -3   3   -0.37    0.30
   9   3  -3    2.31    0.43
   9   3  -3    1.18    0.79
   9   3  -3    2.17    0.47
   9   3  -3    1.91    0.73
  -9  -3   3    2.01    0.39
  -9  -3   3    1.95    0.40
  -9  -3   3    2.47    0.41
  -9  -3   3    1.44    0.40
   8   3  -3    3.60    0.50
   8   3  -3    3.47    0.47
   8   3  -3    3.52    0.51
   8   3  -3    2.90    0.76
   8   3  -3    2.95    0.73
  -8  -3   3    3.53    0.52
  -8  -3   3    2.40    0.48
  -8  -3   3    2.93    0.41
  -8  -3   3    3.41    0.36
  -8  -3   3    3.37    0.44
   7   3  -3   16.99    1.46
   7   3  -3   17.05    0.80
   7   3  -3   16.51    0.79
   7   3  -3   16.21    0.75
   7   3  -3   18.53    1.59
  -7  -3   3   17.92    0.73
  -7  -3   3   17.72    0.77
  -7  -3   3   16.27    0.64
  -7  -3   3   16.98    0.94
  -7  -3   3   17.52    1.11
   6   3  -3    3.13    0.37
   6   3  -3    3.25    0.39
   6   3  -3    3.21    0.40
   6   3  -3    2.42    0.54
   6   3  -3    3.03    0.72
  -6  -3   3    3.42    0.35
  -6  -3   3    3.21    0.32
  -6  -3   3    2.38    0.39
  -6  -3   3    3.28    0.41
  -6  -3   3    3.76    0.34
   5   3  -3    5.67    0.21
   5   3  -3    4.73    0.70
   5   3  -3    5.05    0.72
   5   3  -3    4.83    0.40
   5   3  -3    5.42    0.38
   5   3  -3    5.63    0.38
  -5  -3   3    5.85    0.50
  -5  -3   3    5.04    0.51
  -5  -3   3    5.53    0.34
  -5  -3   3    5.55    0.39
  -5  -3   3    5.67    0.33
   4   3  -3   13.63    1.02
   4   3  -3   13.54    0.54
   4   3  -3   13.50    0.54
   4   3  -3   13.56    0.49
  -4  -3   3   13.67    0.71
  -4  -3   3   13.39    0.52
  -4  -3   3   12.96    0.44
  -4  -3   3   13.47    0.50
  -4  -3   3   12.90    0.73
   3   3  -3   86.46    1.71
   3   3  -3   85.66    2.64
   3   3  -3   86.99    1.57
   3   3  -3   88.00    1.59
  -3  -3   3   88.61    1.57
  -3  -3   3   85.42    1.44
  -3  -3   3   88.97    1.53
  -3  -3   3   86.69    2.41
  -3  -3   3   85.70    2.26
   2   3  -3   19.86    1.02
   2   3  -3   19.43    0.45
   2   3  -3   18.88    0.50
   2   3  -3   19.58    0.56
   2   3  -3   18.95    0.54
   2   3  -3   19.51    0.53
  -2  -3   3   19.08    0.47
  -2  -3   3   19.19    0.53
  -2  -3   3   19.04    0.76
  -2  -3   3   18.70    0.81
  -2  -3   3   19.49    0.52
  -2  -3   3   19.40    0.52
   1   3  -3  139.80    2.18
   1   3  -3  138.13    3.65
   1   3  -3  142.08    2.06
   1   3  -3  139.86    2.14
   1   3  -3  140.64    2.20
  -1  -3   3  140.46    2.08
  -1  -3   3  142.66    2.16
  -1  -3   3  139.98    3.57
  -1  -3   3  141.68    2.15
  -1  -3   3  141.38    2.58
  -1  -3   3  144.14    3.15
   0   3  -3   65.67    1.56
   0   3  -3   64.91    1.12
   0   3  -3   65.37    1.16
   0   3  -3   64.61    1.14
   0   3  -3   65.34    1.95
   0   3  -3   64.22    1.08
   0   3  -3   64.07    1.11
   0   3  -3   65.64    1.07
   0   3  -3   64.31    1.14
   0  -3   3   63.28    1.88
   0  -3   3   65.76    1.12
   0  -3   3   64.70    1.09
   0  -3   3   63.49    1.15
   0  -3   3   65.93    1.58
   0  -3   3   64.42    1.14
  -1   3  -3    5.44    0.23
  -1   3  -3    5.48    0.23
  -1   3  -3    5.19    0.26
  -1   3  -3    5.59    0.23
  -1   3  -3    5.42    0.29
  -1   3  -3    5.31    0.26
   1  -3   3    5.58    0.46
   1  -3   3    5.70    0.31
   1  -3   3    5.24    0.39
   1  -3   3    5.10    0.25
   1  -3   3    5.51    0.22
   1  -3   3    5.44    0.27
  -2   3  -3    3.37    0.22
  -2   3  -3    3.59    0.24
  -2   3  -3    3.50    0.24
  -2   3  -3    3.48    0.21
   2  -3   3    3.48    0.44
   2  -3   3    2.81    0.23
   2  -3   3    3.46    0.23
   2  -3   3    3.40    0.36
  -3   3  -3    0.87    0.16
  -3   3  -3    1.16    0.16
  -3   3  -3    1.30    0.17
   3  -3   3    1.05    0.27
   3  -3   3    1.47    0.20
   3  -3   3    1.11    0.17
   3  -3   3    0.89    0.23
  -4   3  -3    0.06    0.11
  -4   3  -3    0.05    0.06
  -4   3  -3   -0.01    0.08
  -4   3  -3    0.08    0.15
   4  -3   3    0.18    0.27
   4  -3   3   -0.04    0.18
   4  -3   3    0.09    0.16
   4  -3   3    0.12    0.12
  -5   3  -3   20.53    0.77
  -5   3  -3   20.69    0.62
  -5   3  -3   20.45    0.68
  -5   3  -3   20.82    0.66
   5  -3   3   20.28    1.31
   5  -3   3   20.85    0.74
   5  -3   3   20.77    1.21
   5  -3   3   20.16    0.70
  -6   3  -3    2.49    0.34
  -6   3  -3    2.05    0.30
  -6   3  -3    2.78    0.29
  -6   3  -3    2.71    0.31
   6  -3   3    1.88    0.44
   6  -3   3    2.28    0.56
   6  -3   3    2.48    0.46
   6  -3   3    2.96    0.40
   6  -3   3    2.23    0.36
  -7   3  -3    5.99    0.50
  -7   3  -3    6.12    0.55
  -7   3  -3    6.27    0.41
  -7   3  -3    6.56    0.46
   7  -3   3    6.50    0.73
   7  -3   3    6.66    0.49
   7  -3   3    7.09    0.59
   7  -3   3    4.77    0.94
  -8   3  -3    0.27    0.23
  -8   3  -3    0.13    0.22
  -8   3  -3    0.24    0.21
   8  -3   3    0.19    0.27
   8  -3   3    0.25    0.30
   8  -3   3   -0.18    0.54
   8  -3   3    0.36    0.30
  -9   3  -3   -0.01    0.21
  -9   3  -3    0.38    0.28
  -9   3  -3    0.48    0.32
   9  -3   3    0.72    0.36
   9  -3   3   -0.80    0.58
   9  -3   3    0.33    0.34
 -10   3  -3    1.62    0.33
 -10   3  -3    1.47    0.43
 -10   3  -3    1.56    0.38
  10  -3   3    1.82    0.41
  10  -3   3    1.84    0.50
 -11   3  -3    2.31    0.53
 -11   3  -3    2.42    0.48
 -11   3  -3    2.53    0.48
  11  -3   3    2.70    0.54
  11  -3   3    2.89    0.60
 -12   3  -3   -0.32    0.22
  12   2  -3   -0.16    0.39
  11   2  -3   -0.45    0.35
  11   2  -3    0.30    0.34
  11   2  -3    0.08    0.51
 -11  -2   3    0.19    0.38
 -11  -2   3   -0.20    0.30
 -11  -2   3   -0.57    0.34
 -11  -2   3   -0.12    0.29
  10   2  -3    0.15    0.49
  10   2  -3    0.25    0.29
  10   2  -3    0.20    0.36
 -10  -2   3   -0.34    0.27
 -10  -2   3   -0.19    0.32
 -10  -2   3    0.02    0.18
 -10  -2   3    0.07    0.21
 -10  -2   3    0.27    0.35
   9   2  -3   -0.16    0.29
   9   2  -3    0.30    0.46
   9   2  -3    0.08    0.23
   9   2  -3   -0.59    0.58
  -9  -2   3    0.09    0.28
  -9  -2   3    0.05    0.19
  -9  -2   3    0.31    0.27
  -9  -2   3    0.30    0.31
  -9  -2   3    0.09    0.19
   8   2  -3   14.99    1.59
   8   2  -3   13.95    0.78
   8   2  -3   14.31    0.80
   8   2  -3   12.19    1.27
  -8  -2   3   13.59    0.66
  -8  -2   3   13.36    1.03
  -8  -2   3   13.36    0.72
  -8  -2   3   14.03    0.70
  -8  -2   3   13.11    0.78
   7   2  -3   31.83    1.07
   7   2  -3   31.56    2.00
   7   2  -3   30.95    1.06
   7   2  -3   29.17    1.67
  -7  -2   3   30.20    0.95
  -7  -2   3   29.93    1.03
  -7  -2   3   32.91    0.96
  -7  -2   3   30.67    0.88
  -7  -2   3   32.48    1.43
   6   2  -3    0.35    0.48
   6   2  -3    0.89    0.26
   6   2  -3    0.27    0.23
   6   2  -3    0.49    0.48
  -6  -2   3    0.99    0.19
  -6  -2   3    0.88    0.24
  -6  -2   3    0.51    0.23
  -6  -2   3    0.60    0.20
  -6  -2   3    0.96    0.22
   5   2  -3    1.99    0.51
   5   2  -3    2.01    0.29
   5   2  -3    1.20    0.45
   5   2  -3    1.91    0.29
  -5  -2   3    2.23    0.24
  -5  -2   3    1.94    0.27
  -5  -2   3    1.81    0.23
  -5  -2   3    1.47    0.27
  -5  -2   3    1.36    0.21
   4   2  -3   17.78    0.60
   4   2  -3   17.49    1.11
   4   2  -3   16.98    0.39
   4   2  -3   17.59    0.60
   4   2  -3   18.02    0.64
   4   2  -3   17.48    1.03
  -4  -2   3   18.26    0.58
  -4  -2   3   17.46    0.57
  -4  -2   3   18.21    0.54
  -4  -2   3   17.48    0.83
  -4  -2   3   17.46    0.49
   3   2  -3   68.99    1.29
   3   2  -3   69.22    1.46
   3   2  -3   67.96    1.29
   3   2  -3   67.09    2.13
  -3  -2   3   70.81    1.34
  -3  -2   3   68.62    1.84
  -3  -2   3   69.43    1.16
  -3  -2   3   68.51    1.25
  -3  -2   3   68.29    1.22
  -3  -2   3   69.42    1.96
   2   2  -3  129.27    2.44
   2   2  -3  128.53    2.05
   2   2  -3  133.95    1.90
   2   2  -3  129.82    3.39
   2   2  -3  129.48    2.02
   2   2  -3  131.29    2.19
   2   2  -3  131.13    2.03
  -2  -2   3  129.73    1.98
  -2  -2   3  132.09    1.91
  -2  -2   3  130.23    3.29
  -2  -2   3  129.80    2.96
  -2  -2   3  133.28    2.19
  -2  -2   3  129.22    2.03
  -2  -2   3  131.76    2.04
  -2  -2   3  132.89    2.45
   1   2  -3   19.44    0.36
   1   2  -3   18.34    0.63
   1   2  -3   18.89    0.45
   1   2  -3   19.20    0.45
   1   2  -3   18.71    0.45
   1   2  -3   18.77    0.50
   1   2  -3   18.67    0.81
   1   2  -3   18.71    0.37
   1   2  -3   18.62    0.48
   1   2  -3   18.56    0.73
  -1  -2   3   18.99    0.46
  -1  -2   3   19.41    0.46
  -1  -2   3   18.64    0.42
  -1  -2   3   19.47    0.75
  -1  -2   3   18.69    0.50
  -1  -2   3   18.65    0.44
  -1  -2   3   18.77    0.38
  -1  -2   3   19.05    0.64
   0   2  -3   50.39    1.52
   0   2  -3   49.38    0.90
   0   2  -3   50.53    0.86
   0   2  -3   51.20    1.49
   0   2  -3   52.06    0.85
   0   2  -3   51.19    0.89
   0   2  -3   51.60    0.86
   0   2  -3   52.45    1.22
   0   2  -3   51.97    0.89
   0   2  -3   52.28    0.82
   0   2  -3   49.75    0.88
   0  -2   3   50.23    0.91
   0  -2   3   52.18    1.50
   0  -2   3   51.37    1.54
   0  -2   3   52.47    0.90
   0  -2   3   51.71    1.23
   0  -2   3   52.10    0.85
   0  -2   3   52.94    0.91
   0  -2   3   51.75    0.87
   0  -2   3   50.38    0.88
   0  -2   3   51.21    0.88
  -1   2  -3   60.50    1.04
  -1   2  -3   62.04    1.32
  -1   2  -3   60.33    1.04
  -1   2  -3   60.22    0.99
  -1   2  -3   60.99    1.10
  -1   2  -3   59.87    1.06
  -1   2  -3   59.98    1.02
   1  -2   3   62.42    1.00
   1  -2   3   61.56    1.33
   1  -2   3   60.86    1.05
   1  -2   3   61.21    1.74
   1  -2   3   61.78    1.09
   1  -2   3   60.40    1.04
   1  -2   3   60.10    1.74
  -2   2  -3   31.49    0.72
  -2   2  -3   30.39    0.65
  -2   2  -3   30.86    0.68
  -2   2  -3   30.24    0.61
  -2   2  -3   31.92    0.69
   2  -2   3   31.42    0.69
   2  -2   3   32.50    0.72
   2  -2   3   31.30    1.11
   2  -2   3   30.71    0.69
   2  -2   3   31.11    1.15
   2  -2   3   31.25    0.62
  -3   2  -3   40.00    0.82
  -3   2  -3   40.61    0.96
  -3   2  -3   40.30    0.89
  -3   2  -3   40.09    0.79
   3  -2   3   40.11    0.87
   3  -2   3   40.78    0.90
   3  -2   3   39.56    1.51
   3  -2   3   40.27    1.41
  -4   2  -3  181.48    3.31
  -4   2  -3  181.81    2.76
  -4   2  -3  187.31    2.86
  -4   2  -3  185.86    3.72
   4  -2   3  183.41    4.98
   4  -2   3  180.46    2.91
   4  -2   3  181.11    4.69
   4  -2   3  183.32    2.94
  -5   2  -3    2.31    0.21
  -5   2  -3    2.24    0.22
  -5   2  -3    1.89    0.26
  -5   2  -3    2.44    0.28
   5  -2   3    2.48    0.31
   5  -2   3    2.38    0.30
   5  -2   3    1.57    0.47
   5  -2   3    1.43    0.32
  -6   2  -3    0.28    0.17
  -6   2  -3    0.10    0.20
  -6   2  -3    0.22    0.11
  -6   2  -3    0.28    0.21
   6  -2   3    0.35    0.22
   6  -2   3    0.20    0.27
   6  -2   3    0.17    0.24
   6  -2   3    0.47    0.23
   6  -2   3    0.02    0.49
  -7   2  -3    0.51    0.18
  -7   2  -3   -0.04    0.17
  -7   2  -3    0.16    0.18
  -7   2  -3    0.07    0.11
  -7   2  -3    0.16    0.15
   7  -2   3    0.25    0.28
   7  -2   3    0.25    0.29
   7  -2   3    0.77    0.67
   7  -2   3    0.28    0.26
  -8   2  -3    0.50    0.25
  -8   2  -3    0.37    0.18
  -8   2  -3    0.38    0.22
  -8   2  -3    0.02    0.28
   8  -2   3    0.49    0.29
   8  -2   3   -0.86    0.70
   8  -2   3    0.59    0.36
   8  -2   3    0.63    0.32
  -9   2  -3   -0.06    0.24
  -9   2  -3    0.23    0.30
  -9   2  -3    0.21    0.30
   9  -2   3   -0.12    0.40
   9  -2   3    0.36    0.32
   9  -2   3    0.74    0.37
   9  -2   3   -0.80    0.58
 -10   2  -3    2.31    0.42
 -10   2  -3    2.04    0.40
 -10   2  -3    1.85    0.40
  10  -2   3    1.65    0.41
  10  -2   3    3.30    0.55
 -11   2  -3    4.00    0.61
 -11   2  -3    4.43    0.63
 -11   2  -3    5.20    0.52
  11  -2   3    5.19    0.73
  11  -2   3    5.77    0.69
  11  -2   3    2.13    1.06
 -12   2  -3    3.33    0.55
  12  -2   3    3.88    0.69
  12   1  -3    0.11    0.33
 -12  -1   3   -0.15    0.40
  11   1  -3    1.38    0.44
  11   1  -3    1.57    0.87
  11   1  -3    1.58    0.51
 -11  -1   3    1.53    0.36
 -11  -1   3    1.15    0.40
 -11  -1   3    1.31    0.43
 -11  -1   3    2.51    0.54
 -11  -1   3    1.58    0.42
  10   1  -3    2.74    0.50
  10   1  -3    3.40    0.58
  10   1  -3    2.24    0.86
 -10  -1   3    3.02    0.51
 -10  -1   3    2.24    0.43
 -10  -1   3    2.78    0.47
 -10  -1   3    1.70    0.44
 -10  -1   3    3.14    0.47
   9   1  -3    0.25    0.50
   9   1  -3    0.19    0.33
   9   1  -3    0.04    0.32
  -9  -1   3    0.13    0.28
  -9  -1   3    0.47    0.29
  -9  -1   3    0.13    0.27
  -9  -1   3   -0.01    0.28
  -9  -1   3    0.09    0.19
   8   1  -3    8.67    0.59
   8   1  -3    9.40    0.68
   8   1  -3    8.40    1.19
   8   1  -3    7.62    1.13
  -8  -1   3    8.74    0.60
  -8  -1   3    9.79    0.59
  -8  -1   3    8.68    0.61
  -8  -1   3    8.26    0.83
   7   1  -3    0.14    0.46
   7   1  -3    0.14    0.42
   7   1  -3    0.63    0.24
   7   1  -3    0.42    0.22
  -7  -1   3    0.27    0.19
  -7  -1   3    0.14    0.22
  -7  -1   3    0.39    0.22
  -7  -1   3    0.19    0.16
   6   1  -3   23.58    1.32
   6   1  -3   20.95    1.43
   6   1  -3   22.60    0.80
   6   1  -3   22.22    0.82
  -6  -1   3   22.64    0.83
  -6  -1   3   22.06    0.71
  -6  -1   3   22.63    1.07
  -6  -1   3   22.30    0.75
   5   1  -3    2.04    0.29
   5   1  -3    2.18    0.46
   5   1  -3    1.26    0.48
   5   1  -3    2.43    0.29
  -5  -1   3    1.89    0.24
  -5  -1   3    2.23    0.33
  -5  -1   3    2.16    0.25
  -5  -1   3    2.12    0.27
   4   1  -3    0.49    0.28
   4   1  -3    0.60    0.18
   4   1  -3    0.77    0.31
   4   1  -3    0.50    0.15
  -4  -1   3    0.67    0.15
  -4  -1   3    0.50    0.15
  -4  -1   3    0.65    0.13
  -4  -1   3    0.43    0.16
   3   1  -3    1.24    0.18
   3   1  -3    1.36    0.31
   3   1  -3    1.38    0.11
   3   1  -3    1.27    0.28
   3   1  -3    1.47    0.22
   3   1  -3    1.50    0.20
  -3  -1   3    1.39    0.16
  -3  -1   3    1.51    0.14
  -3  -1   3    1.00    0.18
  -3  -1   3    1.70    0.21
   2   1  -3   32.26    0.67
   2   1  -3   33.84    0.66
   2   1  -3   32.79    1.12
   2   1  -3   33.95    0.69
   2   1  -3   32.56    0.63
   2   1  -3   33.16    0.68
   2   1  -3   32.04    0.81
  -2  -1   3   33.95    0.70
  -2  -1   3   34.08    1.15
  -2  -1   3   32.84    0.63
  -2  -1   3   33.44    0.66
  -2  -1   3   32.94    0.58
  -2  -1   3   34.61    1.00
  -2  -1   3   32.86    0.69
   1   1  -3   65.84    1.08
   1   1  -3   65.54    1.02
   1   1  -3   64.27    1.51
   1   1  -3   63.86    1.30
   1   1  -3   63.86    1.06
   1   1  -3   63.79    1.74
   1   1  -3   64.03    0.99
   1   1  -3   64.03    1.02
   1   1  -3   63.68    1.03
   1   1  -3   64.40    1.10
  -1  -1   3   64.59    1.75
  -1  -1   3   64.12    0.92
  -1  -1   3   65.51    1.08
  -1  -1   3   64.72    1.73
  -1  -1   3   63.12    1.51
  -1  -1   3   64.17    1.02
  -1  -1   3   62.91    0.99
  -1  -1   3   63.11    1.29
  -1  -1   3   63.14    1.03
  -1  -1   3   63.11    1.02
   0   1  -3   51.01    0.89
   0   1  -3   51.04    0.82
   0   1  -3   53.63    1.19
   0   1  -3   51.41    0.80
   0   1  -3   54.14    0.81
   0   1  -3   52.61    1.43
   0   1  -3   51.31    0.86
   0  -1   3   52.61    0.82
   0  -1   3   52.54    0.90
   0  -1   3   53.51    0.81
   0  -1   3   52.45    1.19
   0  -1   3   52.80    0.87
   0  -1   3   51.68    0.83
   0  -1   3   52.00    1.44
   0  -1   3   50.50    1.07
  -1   1  -3  135.14    1.90
  -1   1  -3  132.93    1.86
  -1   1  -3  129.50    2.71
  -1   1  -3  135.51    1.93
  -1   1  -3  130.07    1.94
  -1   1  -3  132.51    1.91
  -1   1  -3  131.99    2.19
  -1   1  -3  133.06    3.20
  -1   1  -3  129.58    2.06
   1  -1   3  135.21    2.07
   1  -1   3  130.45    1.93
   1  -1   3  132.07    1.90
   1  -1   3  133.70    1.91
   1  -1   3  130.86    2.74
   1  -1   3  136.30    2.19
   1  -1   3  129.96    3.20
   1  -1   3  133.35    3.29
   1  -1   3  132.17    1.86
   1  -1   3  133.19    1.94
  -2   1  -3    0.22    0.08
  -2   1  -3    0.25    0.09
  -2   1  -3    0.13    0.07
  -2   1  -3    0.22    0.06
  -2   1  -3    0.40    0.10
   2  -1   3    0.09    0.08
   2  -1   3    0.14    0.12
   2  -1   3    0.25    0.07
   2  -1   3    0.15    0.08
   2  -1   3    0.24    0.09
   2  -1   3    0.18    0.09
  -3   1  -3   20.54    0.60
  -3   1  -3   20.85    0.55
  -3   1  -3   21.38    0.49
  -3   1  -3   21.44    0.80
  -3   1  -3   20.89    0.53
  -3   1  -3   20.92    0.52
   3  -1   3   21.72    0.58
   3  -1   3   21.14    0.84
   3  -1   3   21.50    0.49
   3  -1   3   20.94    0.42
   3  -1   3   21.13    0.55
   3  -1   3   21.49    1.02
   3  -1   3   21.30    0.52
  -4   1  -3    1.19    0.17
  -4   1  -3    1.10    0.19
  -4   1  -3    1.22    0.17
  -4   1  -3    1.19    0.17
   4  -1   3    0.90    0.23
   4  -1   3    1.32    0.22
   4  -1   3    1.15    0.15
   4  -1   3    0.99    0.29
   4  -1   3    1.67    0.24
  -5   1  -3    6.97    0.34
  -5   1  -3    7.33    0.38
  -5   1  -3    7.58    0.44
  -5   1  -3    7.47    0.32
  -5   1  -3    6.27    0.34
   5  -1   3    6.80    0.42
   5  -1   3    7.46    0.39
   5  -1   3    7.32    0.92
   5  -1   3    7.07    0.59
   5  -1   3    6.97    0.59
   5  -1   3    7.55    0.36
  -6   1  -3   21.27    0.79
  -6   1  -3   20.85    0.81
  -6   1  -3   22.11    0.68
  -6   1  -3   21.25    0.69
  -6   1  -3   21.05    0.59
   6  -1   3   20.36    1.44
   6  -1   3   21.85    1.17
   6  -1   3   22.56    0.82
   6  -1   3   23.69    0.79
  -7   1  -3   12.55    0.54
  -7   1  -3   12.45    0.58
  -7   1  -3   12.64    0.66
  -7   1  -3   12.58    0.44
  -7   1  -3   12.97    0.70
   7  -1   3   14.24    1.03
   7  -1   3   12.81    0.71
   7  -1   3   14.57    1.61
   7  -1   3   13.01    0.63
  -8   1  -3    1.79    0.32
  -8   1  -3    0.98    0.24
  -8   1  -3    1.32    0.35
  -8   1  -3    1.39    0.33
   8  -1   3    2.21    0.40
   8  -1   3    0.68    0.61
   8  -1   3    1.71    0.35
   8  -1   3    1.12    0.45
  -9   1  -3   16.12    0.74
  -9   1  -3   15.96    0.80
  -9   1  -3   13.64    0.85
   9  -1   3   16.63    0.92
   9  -1   3   16.61    0.87
   9  -1   3   12.23    1.95
   9  -1   3   15.60    1.26
 -10   1  -3    1.36    0.36
 -10   1  -3    1.10    0.40
 -10   1  -3    1.42    0.35
  10  -1   3    1.23    0.43
  10  -1   3    0.13    0.76
  10  -1   3    1.07    0.42
 -11   1  -3   -0.14    0.23
 -11   1  -3    0.12    0.24
 -11   1  -3    0.22    0.29
  11  -1   3    0.12    0.31
  11  -1   3    0.16    0.39
 -12   1  -3    0.00    0.26
  12  -1   3    0.21    0.32
  12   0  -3   -0.12    0.43
 -12   0   3   -0.26    0.41
  11   0  -3    0.66    0.37
  11   0  -3    0.46    0.63
  11   0  -3    0.84    0.44
 -11   0   3    0.32    0.31
 -11   0   3    1.06    0.34
 -11   0   3    0.50    0.39
 -11   0   3    0.57    0.37
  10   0  -3    2.20    0.50
  10   0  -3    2.89    0.54
  10   0  -3    1.10    0.63
 -10   0   3    3.06    0.48
 -10   0   3    2.60    0.48
 -10   0   3    1.62    0.37
 -10   0   3    1.53    0.40
   9   0  -3    0.97    0.39
   9   0  -3    1.00    0.37
   9   0  -3    0.26    0.50
  -9   0   3    0.41    0.30
  -9   0   3    0.54    0.27
  -9   0   3    0.83    0.27
  -9   0   3    0.39    0.31
   8   0  -3    6.90    0.54
   8   0  -3    7.59    1.17
   8   0  -3    5.40    0.92
   8   0  -3    7.47    0.57
  -8   0   3    6.23    0.48
  -8   0   3    6.59    0.64
  -8   0   3    6.63    0.67
  -8   0   3    7.19    0.52
   7   0  -3    0.69    0.50
   7   0  -3    0.46    0.62
   7   0  -3    1.26    0.32
   7   0  -3    1.76    0.32
  -7   0   3    1.18    0.29
  -7   0   3    1.64    0.29
  -7   0   3    0.83    0.28
  -7   0   3    1.09    0.25
   6   0  -3   11.50    0.59
   6   0  -3   11.61    1.29
   6   0  -3   10.88    0.56
   6   0  -3   11.17    0.89
  -6   0   3   10.33    0.52
  -6   0   3   11.68    0.72
  -6   0   3   11.67    0.51
  -6   0   3   11.22    0.62
   5   0  -3   36.52    0.96
   5   0  -3   36.33    0.98
   5   0  -3   36.62    1.80
   5   0  -3   35.77    1.34
  -5   0   3   36.07    1.28
  -5   0   3   36.00    0.86
  -5   0   3   36.46    1.03
  -5   0   3   36.11    0.89
   4   0  -3    1.18    0.30
   4   0  -3    1.50    0.21
   4   0  -3    0.84    0.17
   4   0  -3    0.88    0.38
  -4   0   3    0.99    0.18
  -4   0   3    0.79    0.15
  -4   0   3    1.10    0.25
  -4   0   3    0.57    0.16
  -4   0   3    1.08    0.10
  -4   0   3    1.09    0.17
   3   0  -3  369.83    5.12
   3   0  -3  356.18    5.17
   3   0  -3  362.13    5.12
   3   0  -3  365.72    8.18
   3   0  -3  357.37    8.67
  -3   0   3  358.35    5.01
  -3   0   3  367.90    5.14
  -3   0   3  366.07    5.12
  -3   0   3  368.61    5.95
  -3   0   3  367.00    5.40
  -3   0   3  357.04    7.46
  -3   0   3  362.29    8.19
   2   0  -3  116.02    1.73
   2   0  -3  111.69    1.76
   2   0  -3  113.71    1.76
   2   0  -3  116.76    2.00
   2   0  -3  115.78    2.76
   2   0  -3  110.41    2.25
   2   0  -3  112.81    1.79
  -2   0   3  114.58    2.00
  -2   0   3  116.04    1.79
  -2   0   3  119.65    2.79
  -2   0   3  119.63    1.78
  -2   0   3  113.96    1.73
  -2   0   3  114.63    2.58
  -2   0   3  114.48    1.69
  -2   0   3  111.69    2.28
   1   0  -3    2.51    0.12
   1   0  -3    2.36    0.13
   1   0  -3    2.28    0.13
   1   0  -3    2.48    0.10
   1   0  -3    2.64    0.12
   1   0  -3    2.39    0.15
   1   0  -3    2.31    0.18
   1   0  -3    2.25    0.19
  -1   0   3    2.38    0.13
  -1   0   3    2.40    0.10
  -1   0   3    2.23    0.17
  -1   0   3    2.55    0.13
  -1   0   3    2.35    0.18
  -1   0   3    2.22    0.12
  -1   0   3    2.34    0.14
  -1   0   3    2.51    0.18
  -1   0   3    2.41    0.12
  -1   0   3    2.02    0.23
   0   0  -3  224.55    3.13
   0   0  -3  227.19    3.34
   0   0  -3  226.41    4.03
   0   0  -3  221.95    3.25
   0   0  -3  229.80    4.16
   0   0  -3  228.66    3.12
   0   0  -3  229.66    3.39
   0   0   3  231.35    4.04
   0   0   3  225.94    3.34
   0   0   3  232.15    3.25
   0   0   3  222.83    3.18
   0   0   3  229.13    3.38
   0   0   3  218.60    3.08
   0   0   3  230.50    3.12
   0   0   3  229.78    3.12
   0   0   3  225.12    3.19
   0   0   3  224.15    4.14
   0   0   3  229.10    4.55
  -1   0  -3    4.10    0.18
  -1   0  -3    4.16    0.13
  -1   0  -3    4.19    0.19
  -1   0  -3    4.31    0.13
  -1   0  -3    4.19    0.18
  -1   0  -3    4.18    0.23
  -1   0  -3    4.15    0.28
   1   0   3    4.09    0.29
   1   0   3    3.90    0.23
   1   0   3    3.96    0.11
   1   0   3    4.25    0.18
   1   0   3    3.77    0.13
   1   0   3    4.07    0.12
   1   0   3    4.02    0.13
   1   0   3    4.33    0.15
   1   0   3    3.97    0.18
   1   0   3    3.97    0.17
  -2   0  -3  143.71    2.64
  -2   0  -3  143.28    2.09
  -2   0  -3  142.81    3.37
  -2   0  -3  140.88    2.03
  -2   0  -3  143.44    2.26
  -2   0  -3  144.05    2.10
  -2   0  -3  147.75    2.12
  -2   0  -3  146.32    3.62
   2   0   3  144.40    2.26
   2   0   3  144.49    2.04
   2   0   3  142.37    2.11
   2   0   3  142.73    2.11
   2   0   3  147.71    2.90
   2   0   3  145.76    3.65
   2   0   3  141.77    2.08
   2   0   3  145.48    2.48
   2   0   3  142.71    3.38
   2   0   3  152.13    2.65
  -3   0  -3   35.38    1.01
  -3   0  -3   34.87    0.70
  -3   0  -3   34.31    0.71
  -3   0  -3   35.24    0.67
  -3   0  -3   35.04    0.72
  -3   0  -3   35.46    0.85
  -3   0  -3   34.86    0.73
  -3   0  -3   36.23    0.88
   3   0   3   35.93    1.36
   3   0   3   35.26    0.74
   3   0   3   34.04    0.66
   3   0   3   34.36    1.27
   3   0   3   35.97    1.06
   3   0   3   35.00    0.76
   3   0   3   35.37    0.86
  -4   0  -3  167.45    3.15
  -4   0  -3  173.37    3.60
  -4   0  -3  170.20    2.63
  -4   0  -3  178.43    4.09
  -4   0  -3  170.99    3.11
  -4   0  -3  169.78    2.67
  -4   0  -3  172.61    2.56
   4   0   3  167.35    2.70
   4   0   3  174.70    3.57
   4   0   3  170.52    4.67
   4   0   3  166.49    4.41
   4   0   3  174.94    4.12
   4   0   3  167.98    2.68
  -5   0  -3    3.39    0.25
  -5   0  -3    3.14    0.31
  -5   0  -3    3.50    0.21
  -5   0  -3    3.66    0.38
  -5   0  -3    3.33    0.31
  -5   0  -3    3.36    0.23
  -5   0  -3    3.12    0.12
   5   0   3    3.22    0.48
   5   0   3    2.98    0.29
   5   0   3    2.93    0.31
   5   0   3    2.21    0.45
  -6   0  -3   14.25    0.52
  -6   0  -3   14.62    0.56
  -6   0  -3   15.27    0.68
  -6   0  -3   15.41    0.70
  -6   0  -3   14.89    0.44
   6   0   3   15.90    0.68
   6   0   3   15.01    1.38
   6   0   3   15.00    0.63
   6   0   3   14.60    1.00
  -7   0  -3   21.95    0.56
  -7   0  -3   22.46    0.94
  -7   0  -3   21.62    0.94
  -7   0  -3   23.11    0.80
  -7   0  -3   23.07    0.74
   7   0   3   20.47    0.83
   7   0   3   23.07    1.85
   7   0   3   21.74    1.33
   7   0   3   21.77    0.84
  -8   0  -3    0.21    0.21
  -8   0  -3    0.03    0.18
  -8   0  -3   -0.16    0.25
  -8   0  -3   -0.01    0.20
   8   0   3   -0.14    0.37
   8   0   3    0.20    0.21
   8   0   3    0.49    0.29
   8   0   3    0.34    0.56
  -9   0  -3    2.78    0.40
  -9   0  -3    2.76    0.45
  -9   0  -3    2.16    0.36
  -9   0  -3    2.66    0.40
   9   0   3    2.48    0.41
   9   0   3    0.59    0.89
   9   0   3    2.23    0.67
   9   0   3    3.24    0.48
 -10   0  -3    0.12    0.23
 -10   0  -3   -0.14    0.18
 -10   0  -3    0.13    0.25
  10   0   3   -0.03    0.24
  10   0   3   -0.65    0.50
  10   0   3   -0.15    0.34
 -11   0  -3    3.47    0.49
 -11   0  -3    3.70    0.53
 -11   0  -3    3.83    0.52
  11   0   3    3.18    0.57
  11   0   3    1.16    0.93
  11   0   3    3.48    0.63
 -12   0  -3    0.30    0.36
 -12   0  -3    0.43    0.43
  12   0   3   -0.05    0.41
  12   0   3    0.29    0.47
  11  -1  -3    1.35    0.92
  11  -1  -3    1.54    0.50
  11  -1  -3    1.89    0.54
 -11   1   3    1.01    0.43
 -11   1   3    1.44    0.46
 -11   1   3    1.37    0.41
 -11   1   3    1.60    0.39
  10  -1  -3    0.30    0.28
  10  -1  -3   -0.02    0.33
  10  -1  -3    0.21    0.55
 -10   1   3    0.20    0.31
 -10   1   3    0.12    0.31
 -10   1   3   -0.15    0.32
 -10   1   3   -0.22    0.23
   9  -1  -3    2.05    0.40
   9  -1  -3    1.73    0.38
   9  -1  -3    1.55    0.66
  -9   1   3    1.85    0.37
  -9   1   3    1.40    0.37
  -9   1   3    1.60    0.34
  -9   1   3    1.42    0.38
   8  -1  -3    0.59    0.51
   8  -1  -3    0.82    0.35
   8  -1  -3    0.96    0.36
  -8   1   3    0.87    0.31
  -8   1   3    0.76    0.27
  -8   1   3    1.33    0.28
  -8   1   3    0.37    0.26
   7  -1  -3    0.95    0.66
   7  -1  -3    0.99    0.28
   7  -1  -3    1.11    0.33
   7  -1  -3    0.31    0.39
  -7   1   3    0.74    0.28
  -7   1   3    0.69    0.26
  -7   1   3    0.60    0.22
  -7   1   3    0.65    0.20
   6  -1  -3   12.12    0.62
   6  -1  -3   11.61    0.59
   6  -1  -3   12.12    0.80
   6  -1  -3   11.80    1.15
  -6   1   3   11.66    0.52
  -6   1   3   12.33    0.33
  -6   1   3   12.88    0.77
  -6   1   3   12.12    0.62
  -6   1   3   11.79    0.51
   5  -1  -3    4.62    0.75
   5  -1  -3    5.14    0.51
   5  -1  -3    4.77    0.34
   5  -1  -3    4.86    0.38
  -5   1   3    5.05    0.32
  -5   1   3    5.01    0.46
  -5   1   3    5.31    0.39
  -5   1   3    5.22    0.23
  -5   1   3    5.13    0.43
  -5   1   3    5.17    0.35
   4  -1  -3    1.00    0.20
   4  -1  -3    0.54    0.28
   4  -1  -3    1.10    0.18
   4  -1  -3    0.86    0.23
  -4   1   3    0.71    0.16
  -4   1   3    1.10    0.16
  -4   1   3    0.80    0.18
  -4   1   3    0.94    0.18
  -4   1   3    0.92    0.12
  -4   1   3    0.79    0.17
   3  -1  -3    5.96    0.30
   3  -1  -3    5.78    0.58
   3  -1  -3    5.91    0.31
   3  -1  -3    6.25    0.33
   3  -1  -3    6.29    0.26
  -3   1   3    6.76    0.35
  -3   1   3    5.86    0.31
  -3   1   3    6.03    0.26
  -3   1   3    6.33    0.26
  -3   1   3    6.39    0.40
  -3   1   3    6.45    0.33
  -3   1   3    6.03    0.25
   2  -1  -3    1.95    0.14
   2  -1  -3    1.50    0.29
   2  -1  -3    1.76    0.19
   2  -1  -3    1.95    0.16
   2  -1  -3    1.84    0.15
  -2   1   3    1.68    0.19
  -2   1   3    1.76    0.15
  -2   1   3    1.99    0.19
  -2   1   3    2.49    0.22
  -2   1   3    1.89    0.14
  -2   1   3    1.66    0.18
  -2   1   3    1.96    0.16
  -2   1   3    1.95    0.13
   1  -1  -3   55.25    0.82
   1  -1  -3   54.01    0.87
   1  -1  -3   53.06    1.05
   1  -1  -3   54.99    0.84
   1  -1  -3   53.68    1.20
   1  -1  -3   54.69    0.86
   1  -1  -3   55.07    1.00
   1  -1  -3   53.77    1.20
  -1   1   3   54.08    1.05
  -1   1   3   55.79    0.99
  -1   1   3   55.45    0.86
  -1   1   3   55.43    0.84
  -1   1   3   54.67    1.34
  -1   1   3   55.76    0.87
  -1   1   3   53.92    0.82
  -1   1   3   54.12    1.20
   0  -1  -3  663.07    9.07
   0  -1  -3  648.79   10.31
   0  -1  -3  656.66   10.06
   0  -1  -3  636.62   12.08
   0  -1  -3  653.37   12.65
   0  -1  -3  651.07    9.19
   0   1   3  677.18   12.10
   0   1   3  653.76    9.90
   0   1   3  665.03    9.23
   0   1   3  655.51    8.85
   0   1   3  666.12   10.23
   0   1   3  679.06   12.55
  -1  -1  -3    1.47    0.08
  -1  -1  -3    1.31    0.14
  -1  -1  -3    1.54    0.11
  -1  -1  -3    1.46    0.08
  -1  -1  -3    1.47    0.13
  -1  -1  -3    1.60    0.10
  -1  -1  -3    1.38    0.14
   1   1   3    1.49    0.18
   1   1   3    1.38    0.08
   1   1   3    1.59    0.07
   1   1   3    1.57    0.14
   1   1   3    1.51    0.12
   1   1   3    1.63    0.17
   1   1   3    1.44    0.07
   1   1   3    1.09    0.21
   1   1   3    1.47    0.10
   1   1   3    1.57    0.08
   1   1   3    1.43    0.14
  -2  -1  -3  220.73    3.04
  -2  -1  -3  224.82    3.37
  -2  -1  -3  222.17    3.13
  -2  -1  -3  224.82    4.07
  -2  -1  -3  219.37    3.10
  -2  -1  -3  224.79    5.29
  -2  -1  -3  223.71    3.11
  -2  -1  -3  221.46    3.10
   2   1   3  223.25    4.51
   2   1   3  224.98    3.04
   2   1   3  221.20    3.11
   2   1   3  219.77    3.12
   2   1   3  223.37    3.10
   2   1   3  224.99    5.32
   2   1   3  217.87    5.31
   2   1   3  220.20    5.21
   2   1   3  219.33    3.35
  -3  -1  -3   33.89    0.70
  -3  -1  -3   34.30    0.71
  -3  -1  -3   34.03    0.69
  -3  -1  -3   34.63    0.87
  -3  -1  -3   33.72    0.65
  -3  -1  -3   34.84    0.95
  -3  -1  -3   34.68    0.72
  -3  -1  -3   34.85    0.80
   3   1   3   33.64    0.71
   3   1   3   34.14    0.70
   3   1   3   33.79    1.30
   3   1   3   35.10    1.32
   3   1   3   34.66    0.90
   3   1   3   33.90    0.65
   3   1   3   34.62    0.74
   3   1   3   35.91    0.94
  -4  -1  -3   84.03    2.00
  -4  -1  -3   83.54    1.99
  -4  -1  -3   84.81    1.46
  -4  -1  -3   83.10    1.39
  -4  -1  -3   83.56    1.43
   4   1   3   80.78    1.51
   4   1   3   82.59    1.48
   4   1   3   84.75    2.69
   4   1   3   83.93    1.42
   4   1   3   82.63    2.57
  -5  -1  -3   13.87    0.41
  -5  -1  -3   14.53    0.47
  -5  -1  -3   13.76    0.59
  -5  -1  -3   13.44    0.62
  -5  -1  -3   13.81    0.50
  -5  -1  -3   14.29    0.54
   5   1   3   12.76    1.12
   5   1   3   13.86    0.55
   5   1   3   14.24    0.54
   5   1   3   14.67    0.96
  -6  -1  -3    0.90    0.20
  -6  -1  -3    1.32    0.26
  -6  -1  -3    1.39    0.15
  -6  -1  -3    1.40    0.22
  -6  -1  -3    1.56    0.25
  -6  -1  -3    1.75    0.27
   6   1   3    1.54    0.29
   6   1   3    1.87    0.47
   6   1   3    1.58    0.48
   6   1   3    1.40    0.28
  -7  -1  -3    0.62    0.21
  -7  -1  -3    0.31    0.25
  -7  -1  -3    0.45    0.20
  -7  -1  -3    0.38    0.24
   7   1   3    0.20    0.24
   7   1   3    1.05    0.67
   7   1   3    0.58    0.28
   7   1   3    0.60    0.45
  -8  -1  -3    0.19    0.23
  -8  -1  -3    0.76    0.29
  -8  -1  -3    0.22    0.21
  -8  -1  -3    0.61    0.24
   8   1   3    0.71    0.42
   8   1   3    0.36    0.75
   8   1   3    0.46    0.29
   8   1   3    0.43    0.24
  -9  -1  -3   -0.19    0.27
  -9  -1  -3    0.33    0.28
  -9  -1  -3   -0.01    0.23
  -9  -1  -3    0.19    0.18
   9   1   3   -0.39    0.49
   9   1   3    0.32    0.34
   9   1   3    0.40    0.26
   9   1   3   -1.19    0.75
 -10  -1  -3    1.62    0.42
 -10  -1  -3    2.37    0.41
 -10  -1  -3    1.89    0.44
  10   1   3    0.70    0.73
  10   1   3   -0.40    0.93
  10   1   3    1.86    0.45
  10   1   3    1.19    0.38
 -11  -1  -3    8.09    0.74
 -11  -1  -3    6.41    0.55
 -11  -1  -3    7.51    0.70
  11   1   3    7.51    0.76
  11   1   3    6.65    0.79
 -12  -1  -3    1.47    0.43
  12   1   3    0.25    0.43
  11  -2  -3   -0.44    0.24
  11  -2  -3    0.47    0.33
  11  -2  -3   -0.38    0.57
 -11   2   3    0.28    0.39
 -11   2   3    0.38    0.34
 -11   2   3    0.18    0.36
  10  -2  -3    0.78    0.33
  10  -2  -3    0.57    0.82
  10  -2  -3    0.83    0.36
 -10   2   3    0.39    0.32
 -10   2   3    0.92    0.33
 -10   2   3    0.32    0.29
 -10   2   3    0.38    0.36
   9  -2  -3    1.01    0.34
   9  -2  -3    0.80    0.76
   9  -2  -3    0.97    0.33
  -9   2   3    0.78    0.27
  -9   2   3    0.96    0.32
  -9   2   3    0.48    0.28
  -9   2   3    0.28    0.33
   8  -2  -3   19.36    0.87
   8  -2  -3   20.78    1.89
   8  -2  -3   19.32    0.89
  -8   2   3   18.99    1.05
  -8   2   3   18.49    0.93
  -8   2   3   20.07    0.80
  -8   2   3   18.81    0.79
   7  -2  -3   24.02    1.70
   7  -2  -3   22.42    0.89
   7  -2  -3   23.42    0.91
  -7   2   3   23.46    0.78
  -7   2   3   22.76    0.96
  -7   2   3   23.36    0.85
  -7   2   3   24.18    1.14
   6  -2  -3   10.72    0.56
   6  -2  -3   10.93    0.58
   6  -2  -3   10.23    0.61
   6  -2  -3   11.12    1.32
  -6   2   3   11.10    0.67
  -6   2   3   10.74    0.50
  -6   2   3   10.53    0.53
  -6   2   3   10.78    0.71
   5  -2  -3   -0.01    0.16
   5  -2  -3    0.03    0.17
   5  -2  -3   -0.04    0.17
   5  -2  -3    0.39    0.43
  -5   2   3    0.01    0.09
  -5   2   3    0.11    0.13
  -5   2   3   -0.03    0.16
  -5   2   3   -0.01    0.11
   4  -2  -3    2.81    0.28
   4  -2  -3    2.98    0.17
   4  -2  -3    2.15    0.41
   4  -2  -3    2.28    0.27
  -4   2   3    2.63    0.23
  -4   2   3    2.90    0.29
  -4   2   3    2.92    0.25
  -4   2   3    2.84    0.34
   3  -2  -3   13.44    0.51
   3  -2  -3   14.37    0.91
   3  -2  -3   13.50    0.46
   3  -2  -3   13.78    0.47
  -3   2   3   13.72    0.40
  -3   2   3   14.35    0.47
  -3   2   3   14.15    0.52
  -3   2   3   13.92    0.42
  -3   2   3   13.67    0.63
   2  -2  -3   17.44    0.46
   2  -2  -3   17.44    0.58
   2  -2  -3   18.12    0.43
   2  -2  -3   17.50    0.47
   2  -2  -3   18.15    0.85
  -2   2   3   17.88    0.43
  -2   2   3   17.65    0.41
  -2   2   3   17.52    0.55
  -2   2   3   18.37    0.47
   1  -2  -3   23.90    0.69
   1  -2  -3   24.10    0.49
   1  -2  -3   24.81    0.47
   1  -2  -3   24.65    0.45
   1  -2  -3   24.08    0.49
  -1   2   3   24.50    0.72
  -1   2   3   24.78    0.49
  -1   2   3   23.85    0.62
  -1   2   3   25.32    0.88
  -1   2   3   24.46    0.48
  -1   2   3   24.41    0.47
  -1   2   3   24.22    0.45
   0  -2  -3  328.39    6.00
   0  -2  -3  325.37    4.63
   0  -2  -3  285.88    4.61
   0  -2  -3  328.30    4.74
   0  -2  -3  333.51    4.56
   0  -2  -3  329.46    5.78
   0  -2  -3  334.48    7.37
   0   2   3  326.21    4.63
   0   2   3  345.11    5.80
   0   2   3  333.72    4.47
   0   2   3  338.35    6.01
   0   2   3  324.28    4.61
   0   2   3  331.78    4.75
   0   2   3  322.45    4.38
   0   2   3  333.40    7.39
   0   2   3  328.27    4.76
   0   2   3  330.13    4.91
  -1  -2  -3  196.81    3.59
  -1  -2  -3  196.88    4.77
  -1  -2  -3  197.59    2.83
  -1  -2  -3  200.04    2.79
  -1  -2  -3  198.67    2.75
  -1  -2  -3  201.40    2.80
  -1  -2  -3  199.47    3.79
  -1  -2  -3  202.06    2.99
   1   2   3  206.24    4.66
   1   2   3  199.56    2.79
   1   2   3  200.91    3.12
   1   2   3  205.77    2.74
   1   2   3  201.39    2.75
   1   2   3  201.91    3.60
   1   2   3  203.10    4.82
   1   2   3  204.52    2.78
   1   2   3  201.94    3.00
   1   2   3  201.35    2.82
  -2  -2  -3  116.79    2.91
  -2  -2  -3  114.08    1.72
  -2  -2  -3  115.35    1.74
  -2  -2  -3  115.48    1.68
  -2  -2  -3  112.76    1.76
  -2  -2  -3  117.31    1.88
   2   2   3  118.66    2.96
   2   2   3  114.12    1.90
   2   2   3  115.20    1.74
   2   2   3  117.49    1.68
   2   2   3  115.26    1.73
   2   2   3  117.38    2.58
   2   2   3  115.84    2.15
   2   2   3  108.92    3.07
  -3  -2  -3   21.32    0.49
  -3  -2  -3   20.48    0.52
  -3  -2  -3   20.91    0.51
  -3  -2  -3   22.01    0.54
  -3  -2  -3   21.71    0.76
   3   2   3   21.02    0.53
   3   2   3   20.93    0.98
   3   2   3   21.44    0.53
   3   2   3   21.01    1.02
   3   2   3   20.89    0.54
   3   2   3   22.43    0.49
  -4  -2  -3  118.17    1.97
  -4  -2  -3  121.64    2.82
  -4  -2  -3  122.06    1.97
  -4  -2  -3  122.27    1.91
   4   2   3  118.84    3.52
   4   2   3  118.88    2.00
   4   2   3  123.00    3.52
[truncated: 1,108,456 more chars]
