# Supplementary material for: Crystal structure of 5′′-(4-chloro­benzyl­idene)-4′-(4-chloro­phen­yl)-1′-methyltri­spiro[acenapthylene-1,2′-pyrrolidine-3′,1′′-cyclo­hexane-3′′,2′′′-[1,3]dioxane]-2(1H),6′′-dione
Source: Acta Crystallogr E Crystallogr Commun. 2015 Oct 3;71(Pt 11):o814–5. doi: 10.1107/S2056989015018034 (PMC4645075; doi:10.1107/S2056989015018034)
Supplement: Supplementary file 2 [file e-71-0o814-Isup2.hkl]

data_I                                                                          
_shelx_title ' in P-1'                                                          
_shelx_refln_list_code          4                                               
_shelx_F_calc_maximum      141.66                                               
_exptl_crystal_F_000       636.00                                               
_reflns_d_resolution_high  0.8410                                               
                                                                                
loop_                                                                           
 _space_group_symop_operation_xyz                                               
 'x, y, z'                                                                      
 '-x, -y, -z'                                                                   
                                                                                
_cell_length_a     8.9791                                                       
_cell_length_b    10.3080                                                       
_cell_length_c    15.7653                                                       
_cell_angle_alpha  88.679                                                       
_cell_angle_beta   83.263                                                       
_cell_angle_gamma  87.408                                                       
                                                                                
_shelx_F_squared_multiplier     1.000                                           
                                                                                
loop_                                                                           
 _refln_index_h                                                                 
 _refln_index_k                                                                 
 _refln_index_l                                                                 
 _refln_F_squared_calc                                                          
 _refln_F_squared_meas                                                          
 _refln_F_squared_sigma                                                         
 _refln_observed_status                                                         
   1   0   0       3333.51       2902.29        78.94 o                         
   2   0   0       2277.72       2219.64         9.67 o                         
   3   0   0       1268.79       1254.25         8.26 o                         
   4   0   0        604.33        622.04         5.15 o                         
   5   0   0          7.87         12.19         0.81 o                         
   6   0   0          4.25          6.58         1.16 o                         
   7   0   0        377.32        400.14         6.53 o                         
   8   0   0        312.55        286.88         5.81 o                         
   9   0   0         18.22          8.85         2.57 o                         
  10   0   0        105.81        118.57         5.50 o                         
 -10   1   0          0.26         -3.47         2.31 o                         
  -9   1   0          5.70         -3.13         2.09 o                         
  -8   1   0         98.68         98.88         4.12 o                         
  -7   1   0        169.83        167.39         7.23 o                         
  -6   1   0        325.07        332.52         5.60 o                         
  -5   1   0          0.60          0.42         1.11 o                         
  -4   1   0        657.45        638.75         5.76 o                         
  -3   1   0        965.04        975.40         6.70 o                         
  -2   1   0        622.58        671.85         3.50 o                         
  -1   1   0         96.39        112.27         1.00 o                         
   0   1   0       1331.64        943.20        10.00 o                         
   1   1   0       1763.69       1719.63         8.11 o                         
   2   1   0       1149.34       1078.69         5.11 o                         
   3   1   0       1009.01        995.90         9.45 o                         
   4   1   0         43.90         38.85         1.68 o                         
   5   1   0         72.88        107.35         2.83 o                         
   6   1   0        298.60        296.28         5.04 o                         
   7   1   0        487.07        469.92         6.95 o                         
   8   1   0        200.03        186.43         5.02 o                         
   9   1   0          3.06         -0.61         2.17 o                         
  10   1   0         62.47         67.34         4.72 o                         
 -10   2   0          8.51          7.05         3.17 o                         
  -9   2   0         15.51         14.92         2.49 o                         
  -8   2   0          0.27         -1.76         2.62 o                         
  -7   2   0       1389.36       1452.03        16.32 o                         
  -6   2   0         26.06         16.80         1.70 o                         
  -5   2   0          0.03         -1.21         0.84 o                         
  -4   2   0        105.09        120.23         2.62 o                         
  -3   2   0        112.27        108.47         2.04 o                         
  -2   2   0          5.45          9.39         0.68 o                         
  -1   2   0        207.92        248.22         1.92 o                         
   0   2   0        508.01        486.46         2.51 o                         
   1   2   0       5617.55       5536.95        21.08 o                         
   2   2   0       1512.02       1504.95         8.06 o                         
   3   2   0       1757.37       1846.34        11.99 o                         
   4   2   0         44.96         52.04         2.23 o                         
   5   2   0        373.67        337.61         4.52 o                         
   6   2   0         18.19         18.92         1.72 o                         
   7   2   0         23.88         24.39         2.05 o                         
   8   2   0          1.66          1.88         1.71 o                         
   9   2   0          0.58         -2.83         1.89 o                         
  10   2   0         84.50        102.09         5.24 o                         
 -10   3   0         35.64         34.99         4.74 o                         
  -9   3   0         57.98         48.98         3.84 o                         
  -8   3   0         22.43         18.22         3.23 o                         
  -7   3   0          1.61          3.44         1.76 o                         
  -6   3   0         26.34         22.37         1.87 o                         
  -5   3   0         20.46         25.41         1.52 o                         
  -4   3   0       1168.79       1204.29         9.46 o                         
  -3   3   0          4.03         11.60         1.02 o                         
  -2   3   0          4.72          4.30         0.76 o                         
  -1   3   0        447.32        368.37         2.69 o                         
   0   3   0      14497.30      14295.57        60.83 o                         
   1   3   0          6.42          3.93         0.52 o                         
   2   3   0        188.75        179.93         2.37 o                         
   3   3   0         79.46         75.19         1.91 o                         
   4   3   0        131.94        118.91         2.56 o                         
   5   3   0         87.81         77.34         2.05 o                         
   6   3   0        315.28        303.10         4.81 o                         
   7   3   0        646.67        660.52         7.86 o                         
   8   3   0          7.09          8.59         2.60 o                         
   9   3   0         30.54         30.26         3.06 o                         
  10   3   0         10.83          6.38         2.54 o                         
  -9   4   0          7.71          4.92         3.39 o                         
  -8   4   0          4.40          4.91         2.04 o                         
  -7   4   0        844.77        906.68        15.47 o                         
  -6   4   0         49.60         47.59         2.40 o                         
  -5   4   0         73.54         65.79         2.92 o                         
  -4   4   0         55.72         45.13         1.85 o                         
  -3   4   0        101.08        131.01         2.75 o                         
  -2   4   0         12.90         14.84         1.15 o                         
  -1   4   0        356.97        376.22         3.72 o                         
   0   4   0       3914.76       3915.50        22.15 o                         
   1   4   0          3.64          7.98         0.82 o                         
   2   4   0        434.46        385.80         3.84 o                         
   3   4   0       1204.31       1161.34         8.72 o                         
   4   4   0        103.09        100.21         2.59 o                         
   5   4   0         26.79         36.18         2.02 o                         
   6   4   0         56.22         54.88         2.55 o                         
   7   4   0        347.43        349.96         6.33 o                         
   8   4   0          0.01          1.43         1.99 o                         
   9   4   0          1.90         -3.11         2.08 o                         
  10   4   0         32.67         33.94         5.26 o                         
  -9   5   0          0.26         -0.71         2.52 o                         
  -8   5   0          5.76         -0.37         2.25 o                         
  -7   5   0         88.19        109.00         5.53 o                         
  -6   5   0         94.36         87.75         3.14 o                         
  -5   5   0         27.19         27.83         1.89 o                         
  -4   5   0        467.57        454.14         5.93 o                         
  -3   5   0          0.37          4.14         1.08 o                         
  -2   5   0       1828.63       1798.76        13.51 o                         
  -1   5   0       3204.93       3338.73        20.03 o                         
   0   5   0        394.91        388.80         4.22 o                         
   1   5   0       3599.43       3664.24        21.25 o                         
   2   5   0        404.43        404.89         4.42 o                         
   3   5   0         15.19         14.04         1.57 o                         
   4   5   0        265.34        246.96         4.05 o                         
   5   5   0          7.13          8.49         1.43 o                         
   6   5   0        621.31        604.38         7.37 o                         
   7   5   0        148.35        163.34         4.72 o                         
   8   5   0        515.64        515.20        11.08 o                         
   9   5   0         14.63         14.12         4.14 o                         
  -9   6   0         13.55         11.95         2.93 o                         
  -8   6   0          3.35          6.11         2.63 o                         
  -7   6   0        118.56        120.96         5.04 o                         
  -6   6   0         16.50          9.37         2.23 o                         
  -5   6   0        519.80        508.78         6.69 o                         
  -4   6   0        372.20        374.54         5.74 o                         
  -3   6   0          0.12          0.55         1.28 o                         
  -2   6   0        176.74        164.78         3.57 o                         
  -1   6   0        264.24        273.12         3.88 o                         
   0   6   0        803.18        841.76         7.27 o                         
   1   6   0        114.76        124.18         2.73 o                         
   2   6   0         72.59         63.57         1.57 o                         
   3   6   0         86.89         82.58         2.62 o                         
   4   6   0        115.65        120.20         3.34 o                         
   5   6   0          1.44          0.20         1.44 o                         
   6   6   0         72.86         67.74         3.34 o                         
   7   6   0          1.09          4.24         1.87 o                         
   8   6   0          0.96          0.16         2.91 o                         
   9   6   0          8.86          9.91         4.13 o                         
  -8   7   0         23.30         20.37         3.21 o                         
  -7   7   0          5.15          4.69         3.42 o                         
  -6   7   0         72.41         67.44         3.85 o                         
  -5   7   0          0.20         -2.71         1.80 o                         
  -4   7   0         97.90         83.79         3.45 o                         
  -3   7   0         94.53         78.18         3.39 o                         
  -2   7   0          0.83         -0.68         1.27 o                         
  -1   7   0         71.82         69.77         2.91 o                         
   0   7   0        261.32        252.49         3.91 o                         
   1   7   0        196.81        206.03         3.29 o                         
   2   7   0        457.37        447.64         6.68 o                         
   3   7   0         10.93          6.70         1.68 o                         
   4   7   0         92.07        104.14         3.23 o                         
   5   7   0         16.75         20.98         2.12 o                         
   6   7   0        141.07        145.23         4.69 o                         
   7   7   0         68.78         81.80         4.95 o                         
   8   7   0          1.63          6.27         2.56 o                         
  -7   8   0          5.39          6.95         2.60 o                         
  -6   8   0          0.79          0.58         2.00 o                         
  -5   8   0        102.07         92.25         5.49 o                         
  -4   8   0         97.41         72.68         3.83 o                         
  -3   8   0         95.38         88.75         4.39 o                         
  -2   8   0         69.28         60.32         3.11 o                         
  -1   8   0         48.02         43.02         2.41 o                         
   0   8   0          0.47          1.08         1.37 o                         
   1   8   0         32.69         36.61         2.21 o                         
   2   8   0          3.87          1.59         1.14 o                         
   3   8   0          2.17          0.84         1.59 o                         
   4   8   0         79.24         78.53         3.37 o                         
   5   8   0        182.01        190.95         4.68 o                         
   6   8   0         50.35         49.46         3.17 o                         
   7   8   0         30.30         23.72         3.10 o                         
   8   8   0         41.08         32.12         4.39 o                         
  -6   9   0          1.07         -0.48         2.63 o                         
  -5   9   0         26.59         27.31         2.99 o                         
  -4   9   0         11.34          8.32         2.40 o                         
  -3   9   0          0.39         -1.69         1.80 o                         
  -2   9   0        102.08         93.77         5.14 o                         
  -1   9   0        744.87        764.30         8.76 o                         
   0   9   0         23.23         23.20         2.24 o                         
   1   9   0       1203.71       1176.61        11.22 o                         
   2   9   0          5.82          0.56         1.71 o                         
   3   9   0         86.65         79.22         3.20 o                         
   4   9   0          0.86         -2.31         1.72 o                         
   5   9   0          7.49          7.39         2.25 o                         
   6   9   0          2.57          1.10         2.11 o                         
   7   9   0         51.17         50.31         4.46 o                         
  -5  10   0          8.08          4.97         2.65 o                         
  -4  10   0         42.52         43.07         3.45 o                         
  -3  10   0          7.38          3.41         2.79 o                         
  -2  10   0         81.55         93.02         4.56 o                         
  -1  10   0         10.69         13.61         2.37 o                         
   0  10   0         42.94         36.87         2.71 o                         
   1  10   0         44.69         46.74         3.18 o                         
   2  10   0         37.18         27.83         3.08 o                         
   3  10   0         15.44         13.34         2.84 o                         
   4  10   0         17.97         15.67         2.45 o                         
   5  10   0          0.85         -1.88         2.09 o                         
   6  10   0          4.16          6.10         2.96 o                         
  -4  11   0         26.17         29.93         3.46 o                         
  -3  11   0         72.66         68.10         4.72 o                         
  -2  11   0          4.41          1.80         2.42 o                         
  -1  11   0          0.05         -2.94         2.51 o                         
   0  11   0         20.84         18.71         2.36 o                         
   1  11   0          3.97          5.58         2.53 o                         
   2  11   0         27.62         19.14         2.48 o                         
   3  11   0          8.99          2.51         2.25 o                         
   4  11   0        111.81        114.34         5.06 o                         
   5  11   0         20.20         23.49         3.02 o                         
  -1  12   0         14.84         14.55         3.33 o                         
   0  12   0          8.39          7.80         2.69 o                         
   1  12   0          2.80          6.35         2.58 o                         
   2  12   0          0.01         -3.08         2.31 o                         
  -2 -12   1          6.42          9.56         2.94 o                         
  -1 -12   1        224.41        246.84         6.84 o                         
   0 -12   1          7.71          4.66         3.53 o                         
   1 -12   1         31.39         33.42         5.01 o                         
  -4 -11   1          1.89          3.67         2.72 o                         
  -3 -11   1         20.94         20.34         3.02 o                         
  -2 -11   1          3.22          2.76         2.15 o                         
  -1 -11   1        275.57        272.26         7.39 o                         
   0 -11   1         40.45         47.71         4.32 o                         
   1 -11   1         50.74         49.27         4.79 o                         
   2 -11   1          0.01         -3.04         2.29 o                         
   3 -11   1         90.02         91.43         6.95 o                         
   4 -11   1          8.10          7.14         2.72 o                         
  -6 -10   1         85.69        103.34         6.92 o                         
  -5 -10   1         80.24         85.05         4.27 o                         
  -4 -10   1          0.91         -1.33         1.79 o                         
  -3 -10   1         10.61          8.52         2.11 o                         
  -2 -10   1          0.46         -0.82         1.67 o                         
  -1 -10   1         98.81        107.23         4.31 o                         
   0 -10   1          8.33          6.91         1.91 o                         
   1 -10   1          3.32         -1.56         1.80 o                         
   2 -10   1         51.06         46.89         3.71 o                         
   3 -10   1          2.33          0.05         2.28 o                         
   4 -10   1         59.06         59.29         4.83 o                         
   5 -10   1          3.95          0.24         3.45 o                         
  -7  -9   1          2.21         -2.16         2.24 o                         
  -6  -9   1          4.48          4.24         2.20 o                         
  -5  -9   1         32.87         26.24         3.38 o                         
  -4  -9   1         46.21         39.81         2.87 o                         
  -3  -9   1          0.00         -2.19         1.46 o                         
  -2  -9   1          2.25         -0.82         1.53 o                         
  -1  -9   1          7.30         10.98         1.89 o                         
   0  -9   1          0.93         -0.95         1.55 o                         
   1  -9   1         84.95         89.13         3.51 o                         
   2  -9   1          0.52         -2.43         2.18 o                         
   3  -9   1         20.14         21.25         2.72 o                         
   4  -9   1         66.82         61.43         4.46 o                         
   5  -9   1         30.70         29.18         3.10 o                         
   6  -9   1          9.92         10.61         3.39 o                         
  -8  -8   1         66.29         70.71         5.06 o                         
  -7  -8   1          0.64          1.70         2.18 o                         
  -6  -8   1          2.19         -1.29         1.95 o                         
  -5  -8   1        121.79        111.09         3.87 o                         
  -4  -8   1         82.08         72.57         3.79 o                         
  -3  -8   1         17.57         14.28         1.95 o                         
  -2  -8   1        381.04        359.60         5.64 o                         
  -1  -8   1       1187.25       1158.49        10.16 o                         
   0  -8   1          1.58          0.53         1.25 o                         
   1  -8   1        326.22        319.80         5.03 o                         
   2  -8   1        280.81        271.39         6.53 o                         
   3  -8   1          5.02          1.50         1.90 o                         
   4  -8   1        117.78         99.97         5.72 o                         
   5  -8   1         14.17          8.22         2.71 o                         
   6  -8   1        199.43        215.60         6.47 o                         
   7  -8   1          2.30          4.08         2.71 o                         
  -8  -7   1          1.99          5.00         2.44 o                         
  -7  -7   1          6.58          4.84         2.27 o                         
  -6  -7   1         11.61          7.01         2.12 o                         
  -5  -7   1        364.90        354.82         5.78 o                         
  -4  -7   1          1.13         -0.21         1.32 o                         
  -3  -7   1       1136.44       1070.08         9.62 o                         
  -2  -7   1        514.48        550.14         6.37 o                         
  -1  -7   1        977.72        993.79         8.39 o                         
   0  -7   1       1695.42       1685.75        15.01 o                         
   1  -7   1         64.81         60.98         1.88 o                         
   2  -7   1         75.87         71.89         2.86 o                         
   3  -7   1         15.35         12.99         1.90 o                         
   4  -7   1        134.95        118.78         3.94 o                         
   5  -7   1        106.45         92.52         4.30 o                         
   6  -7   1          9.96          5.40         2.04 o                         
   7  -7   1        125.47        128.72         7.44 o                         
   8  -7   1         12.37         14.77         3.17 o                         
  -9  -6   1         20.50         18.35         5.37 o                         
  -8  -6   1        201.89        224.88         7.11 o                         
  -7  -6   1         32.73         21.61         2.82 o                         
  -6  -6   1        327.88        334.61         5.87 o                         
  -5  -6   1          1.73         -1.29         1.42 o                         
  -4  -6   1        106.67        103.91         3.06 o                         
  -3  -6   1         52.79         40.69         2.02 o                         
  -2  -6   1          8.68         12.34         0.91 o                         
  -1  -6   1        456.60        425.23         4.82 o                         
   0  -6   1          7.64          3.50         0.97 o                         
   1  -6   1         74.34         75.68         1.88 o                         
   2  -6   1         40.50         26.07         1.88 o                         
   3  -6   1         22.71         22.49         1.88 o                         
   4  -6   1          3.36          0.49         1.53 o                         
   5  -6   1         36.61         33.94         2.57 o                         
   6  -6   1         31.71         21.76         2.42 o                         
   7  -6   1        216.87        227.43         6.19 o                         
   8  -6   1          0.81         -0.41         2.56 o                         
   9  -6   1          6.42          3.56         2.67 o                         
  -9  -5   1          0.02         -3.14         2.22 o                         
  -8  -5   1          1.32          6.79         2.47 o                         
  -7  -5   1         15.76         13.04         2.21 o                         
  -6  -5   1         14.75         12.75         1.72 o                         
  -5  -5   1        129.13        135.16         2.64 o                         
  -4  -5   1        515.09        574.62         6.69 o                         
  -3  -5   1        207.47        217.06         3.52 o                         
  -2  -5   1         10.28         16.37         1.17 o                         
  -1  -5   1        453.67        455.86         4.56 o                         
   0  -5   1       1122.41       1185.04         8.82 o                         
   1  -5   1          0.93          3.38         0.91 o                         
   2  -5   1          0.54          1.27         0.98 o                         
   3  -5   1        694.10        708.80         7.88 o                         
   4  -5   1          1.57          2.72         1.37 o                         
   5  -5   1        482.54        478.49         6.16 o                         
   6  -5   1        255.26        258.69         5.29 o                         
   7  -5   1        143.03        148.71         4.86 o                         
   8  -5   1         31.99         27.54         3.31 o                         
   9  -5   1          1.89          2.46         2.64 o                         
 -10  -4   1          0.46         -2.57         2.30 o                         
  -9  -4   1         33.64         17.31         2.60 o                         
  -8  -4   1          9.92         11.02         2.42 o                         
  -7  -4   1          7.46          9.15         1.72 o                         
  -6  -4   1          0.12          1.80         1.22 o                         
  -5  -4   1         62.31         66.07         2.17 o                         
  -4  -4   1         41.22         19.66         1.32 o                         
  -3  -4   1         29.95         33.54         1.70 o                         
  -2  -4   1         78.18         90.44         2.00 o                         
  -1  -4   1        921.51        955.31         6.43 o                         
   0  -4   1        410.98        441.91         3.66 o                         
   1  -4   1         47.56         54.97         1.64 o                         
   2  -4   1       2250.06       2439.78        17.27 o                         
   3  -4   1       4600.52       4639.77        30.38 o                         
   4  -4   1          4.31          3.03         1.03 o                         
   5  -4   1         43.13         39.09         1.93 o                         
   6  -4   1         45.80         43.89         2.59 o                         
   7  -4   1          7.80          5.58         1.92 o                         
   8  -4   1         33.63         24.47         3.61 o                         
   9  -4   1          2.81          0.44         2.72 o                         
 -10  -3   1         66.73         71.66         6.02 o                         
  -9  -3   1          5.56          1.78         2.33 o                         
  -8  -3   1        155.99        172.84         4.78 o                         
  -7  -3   1         55.92         54.13         2.80 o                         
  -6  -3   1         62.33         56.18         2.41 o                         
  -5  -3   1        143.77        140.83         3.15 o                         
  -4  -3   1       1071.27       1051.74         8.67 o                         
  -3  -3   1        491.25        544.36         4.86 o                         
  -2  -3   1        544.10        525.78         5.18 o                         
  -1  -3   1       1394.14       1343.05         8.36 o                         
   0  -3   1       8216.15       7978.94        30.62 o                         
   1  -3   1       2716.78       2691.93        14.07 o                         
   2  -3   1         64.27         71.94         1.77 o                         
   3  -3   1          8.13         12.90         1.18 o                         
   4  -3   1       2361.08       2495.51        16.35 o                         
   5  -3   1        199.21        180.41         3.06 o                         
   6  -3   1        122.40        116.29         3.55 o                         
   7  -3   1        447.21        458.05         7.05 o                         
   8  -3   1        229.73        230.48         6.05 o                         
   9  -3   1         22.40         25.64         6.71 o                         
  10  -3   1         56.91         55.52         4.30 o                         
 -10  -2   1          6.23          0.26         2.60 o                         
  -9  -2   1         17.54         19.50         2.66 o                         
  -8  -2   1        573.58        578.48         7.69 o                         
  -7  -2   1        179.09        188.29         4.48 o                         
  -6  -2   1        309.79        319.49         4.92 o                         
  -5  -2   1        727.59        681.19         6.72 o                         
  -4  -2   1       3633.20       3569.36        21.24 o                         
  -3  -2   1          6.08          9.80         0.95 o                         
  -2  -2   1        256.65        259.32         2.26 o                         
  -1  -2   1       2088.40       2083.71         8.27 o                         
   0  -2   1        114.78        166.63         1.11 o                         
   1  -2   1         68.16         52.84         0.93 o                         
   2  -2   1       1224.64       1176.52         7.03 o                         
   3  -2   1         86.47         71.74         1.84 o                         
   4  -2   1         88.83         84.52         2.24 o                         
   5  -2   1         61.82         43.36         2.09 o                         
   6  -2   1          1.58          0.50         1.05 o                         
   7  -2   1         43.78         53.14         3.13 o                         
   8  -2   1          0.32         -0.93         1.74 o                         
   9  -2   1         22.28         22.16         3.83 o                         
  10  -2   1          3.93         -0.62         4.23 o                         
 -10  -1   1         11.15          8.94         2.52 o                         
  -9  -1   1          5.99          0.67         1.92 o                         
  -8  -1   1         19.73         27.68         2.60 o                         
  -7  -1   1       1105.88       1123.11        11.34 o                         
  -6  -1   1         17.17         18.69         1.80 o                         
  -5  -1   1        273.52        229.45         4.01 o                         
  -4  -1   1         14.05         18.49         1.67 o                         
  -3  -1   1        982.08       1017.08         7.73 o                         
  -2  -1   1       1990.81       2086.23         8.89 o                         
  -1  -1   1       6055.56       6001.67        21.65 o                         
   0  -1   1       1514.43       1492.06        34.07 o                         
   1  -1   1        452.55        499.47         2.78 o                         
   2  -1   1       2598.15       2664.24        11.42 o                         
   3  -1   1        369.05        345.18         3.45 o                         
   4  -1   1         53.68         69.40         1.62 o                         
   5  -1   1         19.02         12.66         1.02 o                         
   6  -1   1        562.00        552.95         5.96 o                         
   7  -1   1        306.84        314.20         4.86 o                         
   8  -1   1          0.98          2.03         1.83 o                         
   9  -1   1          6.75          0.59         2.14 o                         
  10  -1   1          2.56         -5.73         3.89 o                         
 -10   0   1          0.09         -1.47         2.38 o                         
  -9   0   1         33.07         29.17         3.07 o                         
  -8   0   1         23.24         15.65         2.29 o                         
  -7   0   1         23.85         20.53         2.26 o                         
  -6   0   1        350.83        359.72         5.52 o                         
  -5   0   1        121.76        132.63         3.14 o                         
  -4   0   1       2040.83       2003.83        12.39 o                         
  -3   0   1         81.43        105.07         2.09 o                         
  -2   0   1       1506.19       1478.75         6.53 o                         
  -1   0   1       1804.01       1725.89        12.34 o                         
   1   0   1       2814.19       2536.28        37.38 o                         
   2   0   1          4.17          1.30         0.27 o                         
   3   0   1       1273.64       1184.49         6.68 o                         
   4   0   1        116.10         88.31         1.81 o                         
   5   0   1        828.44        890.12         7.36 o                         
   6   0   1        434.84        435.65         4.51 o                         
   7   0   1        128.27        137.90         4.11 o                         
   8   0   1          3.98          4.74         1.96 o                         
   9   0   1          0.05         -2.50         1.66 o                         
  10   0   1         41.69         39.68         3.49 o                         
 -10   1   1         25.01         25.33         3.18 o                         
  -9   1   1          2.67         -2.18         1.93 o                         
  -8   1   1        274.47        293.90         6.22 o                         
  -7   1   1         23.76         21.32         2.19 o                         
  -6   1   1         24.63         23.43         1.86 o                         
  -5   1   1       1055.41       1093.51         9.06 o                         
  -4   1   1         61.74         85.89         2.10 o                         
  -3   1   1       1429.99       1493.22         9.99 o                         
  -2   1   1        733.89        661.74         3.50 o                         
  -1   1   1      13380.82      12848.77        65.39 o                         
   0   1   1       1116.02        986.06        29.70 o                         
   1   1   1       2370.20       2601.11        10.02 o                         
   2   1   1       9406.48       9639.45        37.76 o                         
   3   1   1       4069.10       3988.29        18.63 o                         
   4   1   1       1042.30       1068.33         8.42 o                         
   5   1   1        274.82        271.81         4.03 o                         
   6   1   1        955.66        925.75         9.34 o                         
   7   1   1        469.38        471.46         7.00 o                         
   8   1   1          1.78          0.89         1.85 o                         
   9   1   1          0.78         -2.29         1.52 o                         
  10   1   1         11.75         11.40         2.46 o                         
 -10   2   1         15.49         14.75         2.86 o                         
  -9   2   1        153.70        172.14         7.61 o                         
  -8   2   1        329.92        313.81         6.64 o                         
  -7   2   1        460.39        448.86         6.81 o                         
  -6   2   1          0.89          1.25         1.09 o                         
  -5   2   1          0.48         -1.15         0.80 o                         
  -4   2   1       1708.68       1657.07        11.02 o                         
  -3   2   1         18.90         16.30         0.99 o                         
  -2   2   1       5515.54       5357.64        27.44 o                         
  -1   2   1        287.55        272.14         3.04 o                         
   0   2   1        666.51        674.72         3.08 o                         
   1   2   1       2786.06       2964.30        11.17 o                         
   2   2   1       6971.81       6830.64        30.23 o                         
   3   2   1       1761.34       1798.76        10.81 o                         
   4   2   1         96.08         77.18         1.67 o                         
   5   2   1       1668.25       1642.56        11.00 o                         
   6   2   1         31.54         32.43         1.96 o                         
   7   2   1        202.00        215.30         4.92 o                         
   8   2   1         17.29         15.37         2.50 o                         
   9   2   1         33.98         38.51         3.67 o                         
  10   2   1         46.90         51.43         5.06 o                         
 -10   3   1         48.28         50.77         4.22 o                         
  -9   3   1         92.49         97.95         4.59 o                         
  -8   3   1          5.07          4.17         2.05 o                         
  -7   3   1        222.22        236.47         5.27 o                         
  -6   3   1         75.60         62.14         2.68 o                         
  -5   3   1        467.39        481.96         5.52 o                         
  -4   3   1        199.52        169.92         2.89 o                         
  -3   3   1        129.76        136.97         2.54 o                         
  -2   3   1       1174.97       1225.26         7.95 o                         
  -1   3   1       2051.06       2020.48        10.20 o                         
   0   3   1      20067.50      20196.46        89.39 o                         
   1   3   1          0.19         -0.78         0.54 o                         
   2   3   1        667.41        675.67         4.31 o                         
   3   3   1        140.85        140.54         2.25 o                         
   4   3   1          2.75          7.03         0.82 o                         
   5   3   1          0.00         -0.72         0.77 o                         
   6   3   1        153.45        144.33         2.69 o                         
   7   3   1          0.04          3.02         1.34 o                         
   8   3   1         54.92         45.70         3.07 o                         
   9   3   1        135.37        141.63         6.72 o                         
  10   3   1          2.58         -3.04         2.02 o                         
  -9   4   1         18.09         20.40         2.83 o                         
  -8   4   1        247.28        275.11         7.09 o                         
  -7   4   1         90.11        105.96         4.74 o                         
  -6   4   1         33.64         31.79         2.57 o                         
  -5   4   1         13.77         20.11         1.43 o                         
  -4   4   1         21.06         19.69         1.38 o                         
  -3   4   1        151.92        139.96         2.82 o                         
  -2   4   1        610.15        644.56         5.52 o                         
  -1   4   1         23.85         46.25         1.40 o                         
   0   4   1        711.89        698.94         4.35 o                         
   1   4   1         11.62          7.23         0.53 o                         
   2   4   1        207.00        198.33         2.80 o                         
   3   4   1         54.28         49.97         1.86 o                         
   4   4   1          0.02          2.39         0.96 o                         
   5   4   1         75.11         97.33         3.44 o                         
   6   4   1        148.67        157.49         3.56 o                         
   7   4   1        199.21        203.33         4.79 o                         
   8   4   1          1.72         -0.62         2.04 o                         
   9   4   1          3.80         -3.23         2.15 o                         
  10   4   1          0.25         -4.11         2.74 o                         
  -9   5   1          6.79          1.26         3.15 o                         
  -8   5   1          2.08         -0.17         1.84 o                         
  -7   5   1        383.62        400.85         7.44 o                         
  -6   5   1         10.03         12.53         1.80 o                         
  -5   5   1        295.98        291.59         4.97 o                         
  -4   5   1        285.87        325.91         4.76 o                         
  -3   5   1       1087.39       1112.78         9.39 o                         
  -2   5   1        144.59        160.33         3.05 o                         
  -1   5   1        838.44        904.33         6.96 o                         
   0   5   1        610.31        666.39         6.08 o                         
   1   5   1       1686.09       1748.53        11.42 o                         
   2   5   1        100.99         78.69         1.72 o                         
   3   5   1         64.23         53.48         2.23 o                         
   4   5   1          0.11          1.20         0.84 o                         
   5   5   1       1212.87       1228.20        11.78 o                         
   6   5   1         60.84         52.60         2.62 o                         
   7   5   1          8.76         11.29         2.20 o                         
   8   5   1         21.57         19.48         2.74 o                         
   9   5   1         51.86         54.79         4.93 o                         
  -8   6   1         19.58         16.74         3.60 o                         
  -7   6   1          0.50         -2.93         1.95 o                         
  -6   6   1        165.38        166.50         4.48 o                         
  -5   6   1        397.85        379.36         5.99 o                         
  -4   6   1        166.50        158.62         4.03 o                         
  -3   6   1         32.40         24.79         1.98 o                         
  -2   6   1       1726.54       1711.79        13.02 o                         
  -1   6   1        100.73         74.53         2.23 o                         
   0   6   1       2346.28       2313.47        15.66 o                         
   1   6   1       1422.30       1444.73        11.16 o                         
   2   6   1         98.77         92.45         1.60 o                         
   3   6   1          0.89         -1.42         0.94 o                         
   4   6   1        218.15        228.26         4.24 o                         
   5   6   1        550.69        535.22         6.78 o                         
   6   6   1          0.07         -2.76         1.84 o                         
   7   6   1        469.03        475.23         7.57 o                         
   8   6   1         24.91         23.73         2.85 o                         
   9   6   1         14.10          9.38         2.68 o                         
  -8   7   1          0.34          0.81         2.94 o                         
  -7   7   1          0.88         -0.27         1.91 o                         
  -6   7   1        114.06        123.96         4.64 o                         
  -5   7   1         19.76         13.62         2.36 o                         
  -4   7   1          2.72         -0.87         1.62 o                         
  -3   7   1          0.66          4.29         1.63 o                         
  -2   7   1        104.24         95.20         2.96 o                         
  -1   7   1        263.70        260.15         3.29 o                         
   0   7   1        194.27        211.08         3.84 o                         
   1   7   1        112.45        124.84         3.13 o                         
   2   7   1        152.02        156.62         2.99 o                         
   3   7   1         12.17         12.14         1.30 o                         
   4   7   1        389.95        409.19         5.72 o                         
   5   7   1        267.17        279.80         5.45 o                         
   6   7   1        223.90        214.85         5.15 o                         
   7   7   1         86.00         87.31         5.40 o                         
   8   7   1          0.61          1.72         2.58 o                         
   9   7   1         14.83         17.99         3.68 o                         
  -7   8   1         65.08         62.71         4.51 o                         
  -6   8   1         13.37         16.10         4.19 o                         
  -5   8   1          7.20          4.13         2.26 o                         
  -4   8   1         12.58          7.21         2.44 o                         
  -3   8   1         55.86         51.18         3.60 o                         
  -2   8   1          0.21         -2.18         1.46 o                         
  -1   8   1        127.20        133.93         3.53 o                         
   0   8   1        171.86        168.94         3.87 o                         
   1   8   1         46.83         45.43         3.22 o                         
   2   8   1         34.23         28.82         1.73 o                         
   3   8   1         15.95          9.90         1.82 o                         
   4   8   1         10.02          7.18         2.13 o                         
   5   8   1        359.36        363.95         6.15 o                         
   6   8   1         16.21         12.12         2.43 o                         
   7   8   1         88.31         96.92         5.51 o                         
   8   8   1         16.81          8.85         3.23 o                         
  -6   9   1         14.10         18.10         2.81 o                         
  -5   9   1          4.27          2.78         2.41 o                         
  -4   9   1         10.46          8.55         2.30 o                         
  -3   9   1         80.71         83.00         3.96 o                         
  -2   9   1          4.67          5.07         1.88 o                         
  -1   9   1        111.73        118.09         4.31 o                         
   0   9   1        114.26        109.99         3.57 o                         
   1   9   1          4.15          7.58         1.81 o                         
   2   9   1         35.45         28.55         2.56 o                         
   3   9   1         10.55          7.73         2.02 o                         
   4   9   1        109.20        111.39         4.21 o                         
   5   9   1        140.15        155.80         5.83 o                         
   6   9   1          3.42          4.51         2.20 o                         
   7   9   1          0.07         -2.65         2.70 o                         
  -5  10   1          0.73          0.08         2.43 o                         
  -4  10   1         14.06         14.87         2.67 o                         
  -3  10   1         98.14         91.64         4.66 o                         
  -2  10   1          0.28         -0.08         2.05 o                         
  -1  10   1         19.05         17.22         2.62 o                         
   0  10   1        167.53        157.61         4.42 o                         
   1  10   1         10.32         12.58         1.98 o                         
   2  10   1        157.27        162.95         5.53 o                         
   3  10   1         49.92         53.01         3.20 o                         
   4  10   1          3.95          1.83         2.22 o                         
   5  10   1          2.96          0.10         2.26 o                         
   6  10   1          0.01          1.60         2.73 o                         
  -4  11   1         11.83         19.42         4.51 o                         
  -3  11   1         24.36         25.51         3.26 o                         
  -2  11   1         96.85        100.72         5.12 o                         
  -1  11   1         36.06         29.92         3.54 o                         
   0  11   1        106.95        119.41         4.99 o                         
   1  11   1         59.73         58.39         3.79 o                         
   2  11   1         15.08         10.01         2.42 o                         
   3  11   1         23.92         20.06         2.65 o                         
   4  11   1         32.11         33.52         3.08 o                         
   5  11   1         20.00         21.98         4.22 o                         
  -1  12   1          7.57          7.12         4.45 o                         
   0  12   1          0.10          1.23         4.32 o                         
   1  12   1          6.91          5.47         3.77 o                         
   2  12   1          0.08         -4.53         3.02 o                         
  -1 -12   2          2.73          7.02         2.94 o                         
   0 -12   2          0.36          7.09         3.19 o                         
   1 -12   2        164.06        171.22         7.11 o                         
  -4 -11   2          1.06         -3.77         2.51 o                         
  -3 -11   2          1.92         -4.35         2.90 o                         
  -2 -11   2        110.16        101.35         4.83 o                         
  -1 -11   2         43.14         43.48         4.62 o                         
   0 -11   2        186.46        223.97         7.08 o                         
   1 -11   2          0.18         -2.99         1.99 o                         
   2 -11   2         22.87         14.91         2.86 o                         
   3 -11   2         15.18         21.48         4.12 o                         
   4 -11   2         25.04         24.17         4.33 o                         
  -6 -10   2        215.52        253.12         7.25 o                         
  -5 -10   2         40.52         35.49         3.05 o                         
  -4 -10   2          7.10          2.67         2.22 o                         
  -3 -10   2         32.18         40.24         2.84 o                         
  -2 -10   2          4.86          1.61         1.90 o                         
  -1 -10   2        224.95        240.91         5.70 o                         
   0 -10   2          6.74          3.27         1.80 o                         
   1 -10   2         36.40         32.74         2.72 o                         
   2 -10   2        134.78        135.65         5.16 o                         
   3 -10   2          2.09         -1.46         2.30 o                         
   4 -10   2        150.68        158.94         5.76 o                         
   5 -10   2          0.88         -3.92         2.62 o                         
  -7  -9   2         10.34         11.35         2.77 o                         
  -6  -9   2         57.00         68.69         3.84 o                         
  -5  -9   2          1.60          1.12         2.03 o                         
  -4  -9   2         35.85         43.51         2.80 o                         
  -3  -9   2         28.26         24.58         2.09 o                         
  -2  -9   2          3.62         -1.92         1.47 o                         
  -1  -9   2        220.87        214.07         4.76 o                         
   0  -9   2        275.37        264.66         5.26 o                         
   1  -9   2         15.52         13.19         2.65 o                         
   2  -9   2        147.77        154.40         5.11 o                         
   3  -9   2         85.81         68.59         4.26 o                         
   4  -9   2          8.98          7.23         2.39 o                         
   5  -9   2         25.73         19.63         3.11 o                         
   6  -9   2         49.77         48.61         4.25 o                         
  -8  -8   2          7.94          9.69         2.67 o                         
  -7  -8   2         11.80         11.39         2.61 o                         
  -6  -8   2         12.87         13.83         2.45 o                         
  -5  -8   2          8.89         14.44         2.17 o                         
  -4  -8   2         19.07         20.50         2.38 o                         
  -3  -8   2          5.49          1.05         1.66 o                         
  -2  -8   2         40.96         38.63         2.29 o                         
  -1  -8   2        797.51        806.88         8.25 o                         
   0  -8   2         33.43         25.67         1.88 o                         
   1  -8   2        645.92        629.03         7.23 o                         
   2  -8   2         10.60         10.59         1.49 o                         
   3  -8   2        430.00        417.19         6.20 o                         
   4  -8   2         57.19         44.28         3.45 o                         
   5  -8   2         63.76         64.88         4.50 o                         
   6  -8   2         25.58         26.29         4.40 o                         
   7  -8   2         36.99         26.25         3.37 o                         
  -8  -7   2         14.05         17.44         3.94 o                         
  -7  -7   2          9.60          3.51         2.46 o                         
  -6  -7   2          9.69          3.19         1.91 o                         
  -5  -7   2        368.37        375.18         6.00 o                         
  -4  -7   2        228.40        224.39         4.46 o                         
  -3  -7   2        355.25        334.85         5.11 o                         
  -2  -7   2        122.56        118.45         2.05 o                         
  -1  -7   2        129.68        154.04         3.46 o                         
   0  -7   2       1033.02       1029.40         9.05 o                         
   1  -7   2          8.31          8.75         1.03 o                         
   2  -7   2          1.43          0.64         1.07 o                         
   3  -7   2        387.01        393.20         6.52 o                         
   4  -7   2         16.68         11.88         2.16 o                         
   5  -7   2        128.55        125.27         5.95 o                         
   6  -7   2          3.06          3.09         2.29 o                         
   7  -7   2         14.28         15.98         4.71 o                         
   8  -7   2          0.02         -1.77         2.39 o                         
  -9  -6   2          0.03         -3.09         2.48 o                         
  -8  -6   2        293.14        288.59         8.98 o                         
  -7  -6   2        105.29        106.93         4.58 o                         
  -6  -6   2        231.95        223.81         5.09 o                         
  -5  -6   2         35.79         30.42         2.29 o                         
  -4  -6   2        222.86        214.40         4.03 o                         
  -3  -6   2        633.57        616.80         6.65 o                         
  -2  -6   2        223.34        217.95         2.94 o                         
  -1  -6   2       1639.66       1586.19        11.67 o                         
   0  -6   2       2454.01       2501.11        16.42 o                         
   1  -6   2         57.45         69.65         1.87 o                         
   2  -6   2         32.02         40.48         2.03 o                         
   3  -6   2         10.45          8.01         1.61 o                         
   4  -6   2        965.76        919.50        10.20 o                         
   5  -6   2          2.74         -0.92         1.63 o                         
   6  -6   2        710.68        741.28        13.82 o                         
   7  -6   2         17.37         13.84         3.28 o                         
   8  -6   2         81.10         75.31         4.76 o                         
   9  -6   2          3.85          5.65         2.65 o                         
  -9  -5   2          4.24         -1.94         2.67 o                         
  -8  -5   2        144.76        171.23         7.21 o                         
  -7  -5   2        313.72        309.15         6.34 o                         
  -6  -5   2          0.22         -0.01         1.33 o                         
  -5  -5   2        402.03        407.00         5.08 o                         
  -4  -5   2         38.60         21.89         1.71 o                         
  -3  -5   2          0.19          0.10         0.93 o                         
  -2  -5   2        134.24        137.65         2.55 o                         
  -1  -5   2       3530.61       3572.37        18.61 o                         
   0  -5   2        463.35        450.02         4.60 o                         
   1  -5   2        795.21        929.77         6.98 o                         
   2  -5   2        908.04        817.19         8.18 o                         
   3  -5   2         41.57         30.84         2.14 o                         
   4  -5   2        322.48        349.52         5.60 o                         
   5  -5   2        459.17        450.06         5.92 o                         
   6  -5   2        504.77        502.32         7.21 o                         
   7  -5   2          6.43          3.43         1.81 o                         
   8  -5   2         16.06         11.34         3.01 o                         
   9  -5   2         22.16         20.29         2.99 o                         
  -9  -4   2         12.66         13.71         2.85 o                         
  -8  -4   2          6.91         11.87         2.41 o                         
  -7  -4   2          1.34          0.10         1.52 o                         
  -6  -4   2        254.88        247.49         4.35 o                         
  -5  -4   2          2.99          4.19         1.12 o                         
  -4  -4   2        361.24        341.10         4.29 o                         
  -3  -4   2        153.88        137.82         2.89 o                         
  -2  -4   2        346.08        377.35         3.76 o                         
  -1  -4   2        573.98        659.06         5.40 o                         
   0  -4   2        419.66        418.05         3.72 o                         
   1  -4   2       2724.47       2800.51        15.76 o                         
   2  -4   2        965.08       1100.45         9.46 o                         
   3  -4   2         13.61         19.46         1.59 o                         
   4  -4   2        540.78        574.50         6.03 o                         
   5  -4   2          0.03         -0.06         0.87 o                         
   6  -4   2        353.66        380.48         6.18 o                         
   7  -4   2         22.28         15.64         2.22 o                         
   8  -4   2          1.28         -2.80         1.86 o                         
   9  -4   2         66.78         58.39         4.99 o                         
 -10  -3   2          3.71          1.40         2.70 o                         
  -9  -3   2          2.99         -1.90         1.77 o                         
  -8  -3   2        519.61        499.74         7.80 o                         
  -7  -3   2        376.18        340.44         5.70 o                         
  -6  -3   2        126.61        140.67         4.23 o                         
  -5  -3   2        220.35        242.43         4.09 o                         
  -4  -3   2         23.30         27.99         1.49 o                         
  -3  -3   2          6.12         15.31         1.01 o                         
  -2  -3   2        646.21        699.33         4.96 o                         
  -1  -3   2        277.98        303.19         2.67 o                         
   0  -3   2        417.98        368.11         2.70 o                         
   1  -3   2       1140.65       1078.75         6.54 o                         
   2  -3   2          0.81          0.62         0.64 o                         
   3  -3   2          0.81          3.59         0.92 o                         
   4  -3   2        695.23        732.59         6.60 o                         
   5  -3   2        221.94        230.46         3.42 o                         
   6  -3   2        236.68        257.60         4.63 o                         
   7  -3   2        316.75        324.68         5.91 o                         
   8  -3   2         93.27         88.20         4.60 o                         
   9  -3   2        147.65        179.44         6.22 o                         
  10  -3   2         56.74         67.97         4.83 o                         
 -10  -2   2          0.10         -1.28         2.06 o                         
  -9  -2   2         22.05         21.50         2.62 o                         
  -8  -2   2        332.12        340.95         6.00 o                         
  -7  -2   2         40.02         33.28         2.39 o                         
  -6  -2   2         12.99         12.49         1.56 o                         
  -5  -2   2          2.39          1.93         0.94 o                         
  -4  -2   2         67.22         60.21         1.53 o                         
  -3  -2   2         23.68         22.36         1.24 o                         
  -2  -2   2       1646.38       1582.02         7.94 o                         
  -1  -2   2      18655.63      18240.58        67.50 o                         
   0  -2   2         35.08         46.90         0.76 o                         
   1  -2   2       1117.99       1133.58         4.96 o                         
   2  -2   2        119.68        125.26         1.77 o                         
   3  -2   2       1036.77       1017.64         8.08 o                         
   4  -2   2          5.36          3.79         0.83 o                         
   5  -2   2        196.24        168.93         3.36 o                         
   6  -2   2       1721.67       1756.97        14.37 o                         
   7  -2   2        224.46        228.84         5.00 o                         
   8  -2   2         88.20         80.76         4.49 o                         
   9  -2   2         57.49         60.74         6.21 o                         
  10  -2   2          2.00         -0.59         2.89 o                         
 -10  -1   2          0.37         -2.71         2.09 o                         
  -9  -1   2         16.07         17.06         2.89 o                         
  -8  -1   2         32.78         32.34         2.74 o                         
  -7  -1   2        694.63        685.81         8.58 o                         
  -6  -1   2         52.58         41.28         2.25 o                         
  -5  -1   2       1217.77       1187.68        10.40 o                         
  -4  -1   2         49.67         75.13         2.32 o                         
  -3  -1   2       1978.64       1852.36        11.57 o                         
  -2  -1   2       5984.05       5743.63        22.85 o                         
  -1  -1   2        582.15        543.32         2.56 o                         
   0  -1   2        475.27        491.14         2.30 o                         
   1  -1   2       1951.25       2076.92         8.68 o                         
   2  -1   2       1616.56       1708.83         7.97 o                         
   3  -1   2       5386.42       5296.01        29.12 o                         
   4  -1   2        690.31        817.39         6.72 o                         
   5  -1   2        912.61        924.80         8.60 o                         
   6  -1   2          1.63          2.39         1.06 o                         
   7  -1   2         10.47          9.65         1.51 o                         
   8  -1   2        134.47        132.18         4.28 o                         
   9  -1   2          0.06         -2.72         1.81 o                         
  10  -1   2          8.50          0.56         2.76 o                         
 -10   0   2          7.57         10.10         2.83 o                         
  -9   0   2         26.33         26.57         2.81 o                         
  -8   0   2        146.40        149.33         4.84 o                         
  -7   0   2         21.51         17.66         2.15 o                         
  -6   0   2        133.07        144.27         3.62 o                         
  -5   0   2        859.64        914.33         8.68 o                         
  -4   0   2         45.77         32.96         1.45 o                         
  -3   0   2        471.07        559.66         4.52 o                         
  -2   0   2        465.31        533.19         2.90 o                         
  -1   0   2      13960.75      13495.09        51.49 o                         
   0   0   2       1566.77       1616.64        22.84 o                         
   1   0   2       4148.52       4246.49        17.00 o                         
   2   0   2       2203.25       2234.45         9.07 o                         
   3   0   2        205.23        226.96         2.16 o                         
   4   0   2         69.76         73.95         1.68 o                         
   5   0   2        223.63        231.37         3.40 o                         
   6   0   2         42.96         41.25         1.54 o                         
   7   0   2        624.14        589.88         6.91 o                         
   8   0   2         16.17         10.24         1.96 o                         
   9   0   2         52.12         49.33         3.94 o                         
  10   0   2         25.20         32.08         5.08 o                         
 -10   1   2         10.98         12.90         2.89 o                         
  -9   1   2         51.75         55.32         3.97 o                         
  -8   1   2        116.77        109.70         4.32 o                         
  -7   1   2         22.82         16.64         2.10 o                         
  -6   1   2          5.81          4.40         1.00 o                         
  -5   1   2        295.13        301.85         3.93 o                         
  -4   1   2        879.47        952.61         7.89 o                         
  -3   1   2         89.55        114.26         1.89 o                         
  -2   1   2         13.71         27.95         0.72 o                         
  -1   1   2       2675.26       2646.89        11.18 o                         
   0   1   2         86.02         58.21         0.53 o                         
   1   1   2       3274.80       3285.23        12.14 o                         
   2   1   2      15810.38      15105.93        57.80 o                         
   3   1   2       2705.49       2765.27        13.26 o                         
   4   1   2       1775.46       1760.39        11.25 o                         
   5   1   2         36.43         28.13         1.36 o                         
   6   1   2        158.56        160.49         3.56 o                         
   7   1   2        157.84        191.71         4.84 o                         
   8   1   2        114.20        101.04         3.87 o                         
   9   1   2          2.85         -2.47         1.65 o                         
  10   1   2         95.11        116.32         7.15 o                         
 -10   2   2         39.91         32.41         4.02 o                         
  -9   2   2          0.01         -0.14         2.23 o                         
  -8   2   2          0.06          5.84         2.21 o                         
  -7   2   2         41.69         38.81         2.60 o                         
  -6   2   2         76.72         78.54         3.02 o                         
  -5   2   2         36.32         44.33         2.11 o                         
  -4   2   2        574.93        640.27         5.96 o                         
  -3   2   2        943.90        962.99         7.31 o                         
  -2   2   2        124.07        107.51         1.64 o                         
  -1   2   2       5650.76       5714.60        22.37 o                         
   0   2   2      11795.29      12064.94        43.88 o                         
   1   2   2       4836.49       4597.32        16.78 o                         
   2   2   2        754.91        729.11         4.44 o                         
   3   2   2         23.35         29.92         1.06 o                         
   4   2   2          0.07          0.60         0.55 o                         
   5   2   2        618.18        690.82         5.98 o                         
   6   2   2         22.67         25.22         2.06 o                         
   7   2   2         40.61         42.20         2.60 o                         
   8   2   2          0.07          0.41         1.80 o                         
   9   2   2        179.26        183.87         6.29 o                         
  10   2   2         13.92         10.06         4.37 o                         
  -9   3   2         66.63         88.35         5.51 o                         
  -8   3   2        123.95        132.94         4.97 o                         
  -7   3   2         13.28         17.09         2.36 o                         
  -6   3   2         14.62         13.75         1.67 o                         
  -5   3   2        156.39        164.98         3.23 o                         
  -4   3   2         48.77         27.93         1.18 o                         
  -3   3   2       2700.23       2742.48        28.26 o                         
  -2   3   2         64.08         53.87         1.34 o                         
  -1   3   2       1619.98       1570.59         8.10 o                         
   0   3   2        521.62        557.14         3.20 o                         
   1   3   2       2782.68       2669.02        12.81 o                         
   2   3   2        193.98        213.94         2.09 o                         
   3   3   2       1677.99       1554.70        10.18 o                         
   4   3   2       2278.77       2156.18        13.96 o                         
   5   3   2       1925.05       1929.84        15.88 o                         
   6   3   2        392.10        392.09         4.14 o                         
   7   3   2       1325.49       1310.29        15.74 o                         
   8   3   2          0.82          0.44         1.92 o                         
   9   3   2          0.73         -2.32         1.98 o                         
  10   3   2          3.52         -1.71         3.20 o                         
  -9   4   2         25.47         21.72         3.53 o                         
  -8   4   2        253.03        274.01         6.61 o                         
  -7   4   2          5.05          5.41         1.99 o                         
  -6   4   2        384.56        383.88         6.47 o                         
  -5   4   2        404.86        417.16         5.93 o                         
  -4   4   2        339.99        300.96         3.60 o                         
  -3   4   2        337.51        393.42         4.70 o                         
  -2   4   2        249.57        303.53         3.52 o                         
  -1   4   2        480.69        528.78         3.91 o                         
   0   4   2        288.81        329.84         2.62 o                         
   1   4   2        943.44        949.77         5.49 o                         
   2   4   2         73.89         91.67         1.71 o                         
   3   4   2         13.68         19.31         0.97 o                         
   4   4   2        103.10         95.97         2.13 o                         
   5   4   2        142.01        120.54         3.31 o                         
   6   4   2          8.76          4.49         1.62 o                         
   7   4   2        103.94        102.05         3.87 o                         
   8   4   2         97.18         92.34         4.65 o                         
   9   4   2          3.53         -1.31         2.09 o                         
  10   4   2         37.61         42.19         6.24 o                         
  -9   5   2         47.08         49.03         4.09 o                         
  -8   5   2         26.54         19.36         2.65 o                         
  -7   5   2          6.10         21.77         2.58 o                         
  -6   5   2        276.97        297.32         5.47 o                         
  -5   5   2        239.69        237.96         4.61 o                         
  -4   5   2         45.93         41.30         2.33 o                         
  -3   5   2        240.42        228.96         3.81 o                         
  -2   5   2        953.73       1013.39         7.91 o                         
  -1   5   2          8.92         12.98         1.03 o                         
   0   5   2         67.37         69.27         1.43 o                         
   1   5   2        111.25        165.44         2.55 o                         
   2   5   2        273.78        264.72         2.99 o                         
   3   5   2         50.70         50.48         1.83 o                         
   4   5   2        851.76        872.70         7.68 o                         
   5   5   2         49.14         47.57         1.83 o                         
   6   5   2          0.09         -2.31         1.54 o                         
   7   5   2          2.50          0.39         1.93 o                         
   8   5   2          7.49          4.57         2.26 o                         
   9   5   2         34.44         21.21         3.45 o                         
  -8   6   2          2.45         -3.48         2.90 o                         
  -7   6   2          8.97          6.72         2.19 o                         
  -6   6   2         54.14         40.62         3.06 o                         
  -5   6   2        554.97        539.79         7.21 o                         
  -4   6   2         22.07         19.52         2.06 o                         
  -3   6   2         78.37         83.82         2.89 o                         
  -2   6   2        174.68        171.50         3.20 o                         
  -1   6   2         64.88         54.46         2.24 o                         
   0   6   2         21.11         14.78         0.91 o                         
   1   6   2        407.11        457.68         4.57 o                         
   2   6   2        184.53        159.05         2.19 o                         
   3   6   2        333.69        314.48         3.84 o                         
   4   6   2        857.63        868.06         8.48 o                         
   5   6   2         53.24         47.81         2.58 o                         
   6   6   2         12.15         11.95         2.06 o                         
   7   6   2         61.73         56.66         3.55 o                         
   8   6   2          5.30          3.45         2.27 o                         
   9   6   2         74.25         76.68         4.93 o                         
  -8   7   2          1.18         -2.20         4.17 o                         
  -7   7   2         22.17         24.84         2.81 o                         
  -6   7   2         33.64         42.77         3.02 o                         
  -5   7   2         92.45         97.52         4.35 o                         
  -4   7   2        326.40        317.00         5.86 o                         
  -3   7   2       1972.15       1955.69        22.22 o                         
  -2   7   2         70.15         73.08         2.65 o                         
  -1   7   2         78.28         62.26         2.10 o                         
   0   7   2       1136.40       1106.69         9.49 o                         
   1   7   2          0.08         -0.96         1.09 o                         
   2   7   2         95.59         86.97         2.38 o                         
   3   7   2         23.15         19.15         1.34 o                         
   4   7   2         22.76         22.61         1.90 o                         
   5   7   2         79.08         92.19         3.39 o                         
   6   7   2          4.51          3.80         2.02 o                         
   7   7   2         90.57         94.08         4.32 o                         
   8   7   2          0.17         -2.24         2.17 o                         
   9   7   2          0.01         -3.58         2.41 o                         
  -7   8   2          5.03          4.97         4.10 o                         
  -6   8   2        129.38        134.28         6.47 o                         
  -5   8   2          3.35         -2.34         1.99 o                         
  -4   8   2        127.44        128.37         4.44 o                         
  -3   8   2        141.87        145.76         4.35 o                         
  -2   8   2         77.41         77.66         3.29 o                         
  -1   8   2         48.88         44.07         2.68 o                         
   0   8   2         63.54         61.88         2.63 o                         
   1   8   2          5.49          6.71         1.50 o                         
   2   8   2        107.00        108.99         2.72 o                         
   3   8   2         99.27         98.93         3.22 o                         
   4   8   2          2.01          0.64         2.02 o                         
   5   8   2        852.82        862.17        15.66 o                         
   6   8   2         39.34         35.16         3.36 o                         
   7   8   2         18.14         18.38         4.57 o                         
   8   8   2         72.49         75.34         6.47 o                         
  -6   9   2         79.30        105.05         4.98 o                         
  -5   9   2         72.00         71.80         4.85 o                         
  -4   9   2          3.81          1.22         2.11 o                         
  -3   9   2        209.64        206.13         5.16 o                         
  -2   9   2        369.02        370.88         6.38 o                         
  -1   9   2         14.43          9.24         2.15 o                         
   0   9   2         41.27         40.12         2.47 o                         
   1   9   2         31.15         26.64         2.04 o                         
   2   9   2        352.07        350.47         5.82 o                         
   3   9   2         20.83         19.05         2.23 o                         
   4   9   2         57.03         58.10         3.27 o                         
   5   9   2         39.61         39.85         3.65 o                         
   6   9   2         53.92         55.91         3.54 o                         
   7   9   2         14.81         22.97         3.04 o                         
  -5  10   2         15.63         13.45         4.48 o                         
  -4  10   2         23.72         29.59         3.30 o                         
  -3  10   2          2.75          3.69         2.47 o                         
  -2  10   2         11.59         12.84         2.58 o                         
  -1  10   2         57.01         49.06         3.35 o                         
   0  10   2         34.21         28.95         2.48 o                         
   1  10   2         82.23         85.27         4.22 o                         
   2  10   2          0.87          1.17         1.66 o                         
   3  10   2        129.54        129.99         4.28 o                         
   4  10   2          0.17         -2.20         2.48 o                         
   5  10   2         18.59         19.70         3.76 o                         
   6  10   2          8.18          6.57         4.66 o                         
  -4  11   2          9.82          4.03         3.85 o                         
  -3  11   2          0.87         -1.31         3.05 o                         
  -2  11   2          3.80          0.44         2.85 o                         
  -1  11   2          4.63          0.13         2.51 o                         
   0  11   2         76.75         91.07         5.75 o                         
   1  11   2          0.99         -0.58         2.08 o                         
   2  11   2        107.19        126.98         7.38 o                         
   3  11   2         10.66          1.61         5.03 o                         
   4  11   2         41.56         38.57         4.07 o                         
   5  11   2          0.18         -5.52         3.68 o                         
  -1  12   2         30.82         38.30         7.90 o                         
   0  12   2         24.42         24.36         3.99 o                         
   1  12   2          7.10          7.29         3.63 o                         
   2  12   2          4.21         -1.02         3.19 o                         
  -1 -12   3         15.53         13.06         4.06 o                         
   0 -12   3        164.75        175.19         9.98 o                         
  -4 -11   3         14.77          9.89         3.33 o                         
  -3 -11   3          3.36         -1.23         2.81 o                         
  -2 -11   3         17.12          4.87         2.66 o                         
  -1 -11   3          5.87          6.46         2.63 o                         
   0 -11   3         23.72         23.39         4.27 o                         
   1 -11   3          2.84         -3.21         2.14 o                         
   2 -11   3          0.24         -0.29         3.22 o                         
   3 -11   3        169.82        192.63         7.26 o                         
   4 -11   3          4.18         -1.10         3.70 o                         
  -5 -10   3         25.04         23.88         3.09 o                         
  -4 -10   3          0.03          4.20         2.32 o                         
  -3 -10   3        131.64        128.37         4.89 o                         
  -2 -10   3        117.33         98.17         4.67 o                         
  -1 -10   3          7.33          9.42         2.03 o                         
   0 -10   3         12.78         13.27         2.09 o                         
   1 -10   3          0.02         -1.69         1.77 o                         
   2 -10   3          5.22          7.32         2.33 o                         
   3 -10   3         17.96         18.78         3.28 o                         
   4 -10   3         15.83         10.45         2.93 o                         
   5 -10   3         84.13         84.95         5.09 o                         
  -7  -9   3          2.43          1.05         2.50 o                         
  -6  -9   3         25.93         21.97         2.87 o                         
  -5  -9   3          2.35          5.56         2.15 o                         
  -4  -9   3        851.29        865.61         9.86 o                         
  -3  -9   3         50.78         64.48         3.42 o                         
  -2  -9   3          4.61          2.45         1.52 o                         
  -1  -9   3        303.30        305.61         5.68 o                         
   0  -9   3          7.97          4.99         1.82 o                         
   1  -9   3          1.33         -1.23         1.61 o                         
   2  -9   3          1.98          9.35         2.02 o                         
   3  -9   3          0.37          3.28         2.42 o                         
   4  -9   3        147.95        133.46         8.66 o                         
   5  -9   3         71.45         65.07         5.55 o                         
   6  -9   3        115.16        144.10         6.33 o                         
  -7  -8   3        127.33        138.65         4.92 o                         
  -6  -8   3          6.60          2.72         2.26 o                         
  -5  -8   3         16.81         17.48         2.20 o                         
  -4  -8   3         17.80         22.34         2.22 o                         
  -3  -8   3          0.59         -2.20         1.47 o                         
  -2  -8   3        193.81        190.82         4.18 o                         
  -1  -8   3        156.04        161.12         3.80 o                         
   0  -8   3        351.53        340.83         5.23 o                         
   1  -8   3         86.38         92.62         3.10 o                         
   2  -8   3          0.06         -0.63         1.54 o                         
   3  -8   3        267.27        252.70         4.94 o                         
   4  -8   3         31.57         23.58         2.79 o                         
   5  -8   3         13.64          5.05         2.15 o                         
   6  -8   3         25.33         21.04         4.36 o                         
   7  -8   3         43.89         42.51         5.02 o                         
  -8  -7   3          8.29         13.75         2.74 o                         
  -7  -7   3         20.99         18.59         2.97 o                         
  -6  -7   3        240.72        249.59         5.36 o                         
  -5  -7   3          4.13          4.05         1.78 o                         
  -4  -7   3        200.22        196.07         4.23 o                         
  -3  -7   3        410.42        430.65         5.89 o                         
  -2  -7   3        156.26        160.06         2.63 o                         
  -1  -7   3        834.76        879.08         8.34 o                         
   0  -7   3         17.38         13.08         1.41 o                         
   1  -7   3         29.34         28.80         1.86 o                         
   2  -7   3          3.17          1.73         1.12 o                         
   3  -7   3        217.11        225.73         4.46 o                         
   4  -7   3         20.06         14.87         2.10 o                         
   5  -7   3         67.58         59.70         3.45 o                         
   6  -7   3        373.13        389.59        15.64 o                         
   7  -7   3         76.23         76.60         4.63 o                         
   8  -7   3          0.00         -3.74         2.82 o                         
  -9  -6   3         19.04         10.88         5.73 o                         
  -8  -6   3         10.55         17.57         2.71 o                         
  -7  -6   3         34.54         34.90         2.94 o                         
  -6  -6   3          0.82         -0.90         1.71 o                         
  -5  -6   3          0.38         -1.68         1.12 o                         
  -4  -6   3          8.87          7.82         1.44 o                         
  -3  -6   3         61.74         65.55         2.51 o                         
  -2  -6   3         37.30         37.50         1.62 o                         
  -1  -6   3          4.91          6.57         0.95 o                         
   0  -6   3         36.74         32.90         1.94 o                         
   1  -6   3        236.09        243.65         3.35 o                         
   2  -6   3        303.37        304.78         4.12 o                         
   3  -6   3          3.63          4.34         1.60 o                         
   4  -6   3         51.69         50.62         2.87 o                         
   5  -6   3         21.84         21.13         2.38 o                         
   6  -6   3         30.00         23.45         2.81 o                         
   7  -6   3          0.01         -2.37         1.95 o                         
   8  -6   3         57.78         69.69         4.51 o                         
   9  -6   3          1.97         -0.36         2.85 o                         
  -9  -5   3          4.83         -1.86         3.77 o                         
  -8  -5   3          0.19          4.68         2.30 o                         
  -7  -5   3          0.12         -2.27         1.51 o                         
  -6  -5   3        121.61        109.57         3.83 o                         
  -5  -5   3          0.01          0.28         0.95 o                         
  -4  -5   3        611.27        602.59         7.01 o                         
  -3  -5   3         42.48         56.17         2.22 o                         
  -2  -5   3        758.63        785.51         6.33 o                         
  -1  -5   3       4709.48       4635.68        24.96 o                         
   0  -5   3         17.60         20.46         1.51 o                         
   1  -5   3        286.45        306.64         3.56 o                         
   2  -5   3         88.32        107.56         2.39 o                         
   3  -5   3        141.35        129.21         3.31 o                         
   4  -5   3         80.60         78.27         3.79 o                         
   5  -5   3        568.56        590.19         6.79 o                         
   6  -5   3        272.49        269.85         5.37 o                         
   7  -5   3        198.77        184.63         7.17 o                         
   8  -5   3          1.01         -2.63         2.05 o                         
   9  -5   3          7.16          3.30         3.61 o                         
  -9  -4   3          0.16          1.48         2.45 o                         
  -8  -4   3          0.87          1.15         2.17 o                         
  -7  -4   3         75.61         74.70         3.27 o                         
  -6  -4   3        794.51        768.83         7.11 o                         
  -5  -4   3        239.49        250.82         4.06 o                         
  -4  -4   3         15.18         12.47         1.23 o                         
  -3  -4   3        751.06        776.71         6.79 o                         
  -2  -4   3        233.47        292.77         3.40 o                         
  -1  -4   3       1123.60       1194.24         7.51 o                         
   0  -4   3       1604.01       1660.48         9.53 o                         
   1  -4   3       1333.94       1373.49         8.66 o                         
   2  -4   3       1204.05       1229.15         9.00 o                         
   3  -4   3        193.17        173.58         3.54 o                         
   4  -4   3        920.58        868.79         8.38 o                         
   5  -4   3         49.71         52.22         2.09 o                         
   6  -4   3         24.82         25.92         2.05 o                         
   7  -4   3        170.74        156.77         5.64 o                         
   8  -4   3          2.51         -2.32         1.97 o                         
   9  -4   3          0.01         -2.37         2.35 o                         
 -10  -3   3          0.81         -0.84         2.49 o                         
  -9  -3   3         36.35         42.61         3.36 o                         
  -8  -3   3         70.45         68.41         3.19 o                         
  -7  -3   3        361.14        355.11         5.62 o                         
  -6  -3   3         72.17         67.29         2.59 o                         
  -5  -3   3        112.80        114.84         2.35 o                         
  -4  -3   3        243.17        278.98         3.89 o                         
  -3  -3   3       1701.90       1817.53        12.10 o                         
  -2  -3   3        328.47        401.57         3.35 o                         
  -1  -3   3       2930.47       2941.72        14.98 o                         
   0  -3   3       1281.54       1350.41         6.55 o                         
   1  -3   3        138.35        113.02         1.60 o                         
   2  -3   3         68.21         70.71         1.84 o                         
   3  -3   3         27.87         24.17         1.46 o                         
   4  -3   3          0.40          1.15         0.78 o                         
   5  -3   3        386.41        429.27         5.60 o                         
   6  -3   3         53.53         52.22         2.51 o                         
   7  -3   3        147.38        133.25         3.94 o                         
   8  -3   3          7.07          4.28         2.07 o                         
   9  -3   3          3.86          4.85         3.50 o                         
  10  -3   3         30.07         34.56         3.72 o                         
 -10  -2   3          4.58          0.80         2.00 o                         
  -9  -2   3          1.27          1.66         1.82 o                         
  -8  -2   3        276.85        285.18         5.77 o                         
  -7  -2   3        651.84        649.02         7.72 o                         
  -6  -2   3         13.75         15.45         1.84 o                         
  -5  -2   3         42.63         38.07         1.98 o                         
  -4  -2   3        406.04        367.26         3.72 o                         
  -3  -2   3       1379.67       1437.26         9.27 o                         
  -2  -2   3       2769.00       2731.02        11.92 o                         
  -1  -2   3        431.57        393.89         2.34 o                         
   0  -2   3       1156.05       1071.67         4.38 o                         
   1  -2   3       1297.60       1268.75         6.28 o                         
   2  -2   3        650.41        649.80         4.49 o                         
   3  -2   3        813.42        839.31         6.98 o                         
   4  -2   3       3622.52       3819.42        24.29 o                         
   5  -2   3         56.55         46.16         2.49 o                         
   6  -2   3          5.66          5.08         1.35 o                         
   7  -2   3          4.31          4.24         1.28 o                         
   8  -2   3          7.12          7.27         2.37 o                         
   9  -2   3          3.45          2.66         2.91 o                         
  10  -2   3         48.58         46.57         4.80 o                         
 -10  -1   3         52.92         56.93         3.70 o                         
  -9  -1   3          6.54          3.16         2.07 o                         
  -8  -1   3        175.13        185.89         5.16 o                         
  -7  -1   3          1.41          6.27         1.67 o                         
  -6  -1   3        453.06        466.68         6.53 o                         
  -5  -1   3         50.92         44.02         2.21 o                         
  -4  -1   3          7.70         12.12         1.23 o                         
  -3  -1   3         46.55         29.28         1.15 o                         
  -2  -1   3        687.90        691.71         3.99 o                         
  -1  -1   3       1235.84       1336.49         5.31 o                         
   0  -1   3       1094.69       1089.07         4.99 o                         
   1  -1   3       2663.74       2766.67        10.18 o                         
   2  -1   3         12.96          4.38         0.51 o                         
   3  -1   3        404.58        440.95         3.25 o                         
   4  -1   3         22.65         25.29         1.33 o                         
   5  -1   3        169.08        149.62         2.57 o                         
   6  -1   3        471.34        453.27         5.87 o                         
   7  -1   3        269.09        266.76         4.47 o                         
   8  -1   3         39.35         31.07         3.15 o                         
   9  -1   3        327.75        328.35         9.85 o                         
  10  -1   3         19.70         24.38         3.53 o                         
 -10   0   3         49.80         47.15         5.30 o                         
  -9   0   3         19.22         13.19         2.55 o                         
  -8   0   3        140.77        142.12         4.54 o                         
  -7   0   3         31.75         26.28         2.89 o                         
  -6   0   3        230.38        233.58         4.66 o                         
  -5   0   3        801.69        755.30         7.79 o                         
  -4   0   3         23.55         21.49         1.31 o                         
  -3   0   3       7632.42       7584.06        35.08 o                         
  -2   0   3       2537.23       2392.89        11.22 o                         
  -1   0   3         65.24         50.12         0.66 o                         
   0   0   3       4856.45       4731.20        16.78 o                         
   1   0   3         92.55         85.25         0.80 o                         
   2   0   3       3096.88       3008.38        11.79 o                         
   3   0   3        827.80        730.94         4.35 o                         
   4   0   3       3299.65       3559.77        18.36 o                         
   5   0   3         94.68         67.23         1.72 o                         
   6   0   3        295.16        311.60         4.40 o                         
   7   0   3        469.38        461.39         5.88 o                         
   8   0   3          3.22          2.18         1.76 o                         
   9   0   3         70.05         53.72         3.92 o                         
  10   0   3          1.63         -1.45         2.13 o                         
 -10   1   3          1.29          0.93         2.41 o                         
  -9   1   3         29.51         35.17         3.09 o                         
  -8   1   3         21.67         17.99         2.47 o                         
  -7   1   3         18.43         15.58         2.04 o                         
  -6   1   3        263.49        251.85         3.88 o                         
  -5   1   3         91.93        105.98         2.41 o                         
  -4   1   3         27.93         19.12         1.15 o                         
  -3   1   3        116.42        128.84         1.84 o                         
  -2   1   3         41.92         39.64         0.97 o                         
  -1   1   3       1092.88       1141.09         4.97 o                         
   0   1   3      14282.40      13733.22        61.80 o                         
   1   1   3         25.70         31.10         0.50 o                         
   2   1   3       4665.75       4631.12        17.81 o                         
   3   1   3        687.49        715.59         4.08 o                         
   4   1   3       1602.75       1736.99        10.90 o                         
   5   1   3        301.28        292.02         3.69 o                         
   6   1   3         35.20         29.79         1.61 o                         
   7   1   3          9.98          9.82         1.92 o                         
   8   1   3         15.92          9.35         2.01 o                         
   9   1   3          7.38          1.21         2.98 o                         
  10   1   3         27.71         34.35         5.66 o                         
 -10   2   3          8.99         12.39         2.76 o                         
  -9   2   3         11.34         15.51         2.59 o                         
  -8   2   3        398.27        402.07         7.33 o                         
  -7   2   3        511.25        485.32         7.52 o                         
  -6   2   3        235.89        223.55         4.53 o                         
  -5   2   3          4.21          0.56         1.02 o                         
  -4   2   3         81.38         58.13         1.88 o                         
  -3   2   3        278.99        288.69         3.43 o                         
  -2   2   3        358.41        370.88         3.37 o                         
  -1   2   3        492.77        509.06         3.15 o                         
   0   2   3       6900.20       6825.39        36.59 o                         
   1   2   3       4000.36       4193.95        15.35 o                         
   2   2   3       2373.43       2405.51        10.95 o                         
   3   2   3        440.32        444.98         3.60 o                         
   4   2   3       2498.59       2526.53        15.45 o                         
   5   2   3       1319.30       1305.34        10.90 o                         
   6   2   3        213.78        199.37         3.54 o                         
   7   2   3        230.99        238.51         4.97 o                         
   8   2   3        104.45         94.95         3.90 o                         
   9   2   3          2.04          1.16         1.95 o                         
  10   2   3         64.43         71.57         6.77 o                         
  -9   3   3         73.11         80.74         6.49 o                         
  -8   3   3         36.26         27.43         2.89 o                         
  -7   3   3         28.58         30.92         2.73 o                         
  -6   3   3          9.88          7.27         1.68 o                         
  -5   3   3         28.24         27.67         1.81 o                         
  -4   3   3          4.32          1.65         0.91 o                         
  -3   3   3        973.87       1073.46         8.69 o                         
  -2   3   3        534.54        527.75         4.25 o                         
  -1   3   3        217.10        250.64         2.46 o                         
   0   3   3      11859.35      11927.73        51.32 o                         
   1   3   3       1529.87       1794.75         8.76 o                         
   2   3   3         93.53         87.70         1.35 o                         
   3   3   3        765.62        736.12         5.03 o                         
   4   3   3         34.50         29.33         1.62 o                         
   5   3   3          1.19         -1.08         1.14 o                         
   6   3   3         16.69         20.43         1.85 o                         
   7   3   3         43.65         49.17         2.92 o                         
   8   3   3        112.32        112.61         4.68 o                         
   9   3   3          1.82          0.15         3.13 o                         
  10   3   3        114.69        139.91         6.33 o                         
  -9   4   3         88.88         73.41         4.20 o                         
  -8   4   3        133.35        158.16         5.56 o                         
  -7   4   3         80.52         65.77         3.54 o                         
  -6   4   3         37.38         33.32         2.82 o                         
  -5   4   3         18.92         17.03         1.67 o                         
  -4   4   3          7.82         10.30         1.34 o                         
  -3   4   3       1809.85       1824.32        13.78 o                         
  -2   4   3          2.38          4.29         0.77 o                         
  -1   4   3       2160.93       2151.46        11.18 o                         
   0   4   3       5527.09       5653.90        23.47 o                         
   1   4   3       2561.15       2708.86        12.80 o                         
   2   4   3        476.22        451.60         3.32 o                         
   3   4   3         16.44         15.84         1.02 o                         
   4   4   3        855.30        811.89         7.07 o                         
   5   4   3         58.66         59.09         2.36 o                         
   6   4   3        246.86        218.21         4.48 o                         
   7   4   3        359.34        376.83         6.37 o                         
   8   4   3        424.21        400.36         7.07 o                         
   9   4   3          9.83          5.89         2.39 o                         
  10   4   3          0.51         -2.66         3.74 o                         
  -9   5   3         11.02          7.84         2.75 o                         
  -8   5   3          2.78          2.83         2.18 o                         
  -7   5   3        669.32        732.88        11.86 o                         
  -6   5   3        278.69        276.40         5.46 o                         
  -5   5   3        139.84        148.78         3.93 o                         
  -4   5   3        510.24        513.11         6.61 o                         
  -3   5   3         95.91         76.88         2.42 o                         
  -2   5   3        861.76        864.28         7.22 o                         
  -1   5   3         70.77         62.64         1.77 o                         
   0   5   3        758.55        764.16         4.89 o                         
   1   5   3       1841.50       1838.39        10.22 o                         
   2   5   3        430.18        439.59         3.89 o                         
   3   5   3         50.81         44.75         1.62 o                         
   4   5   3         72.07         68.61         2.75 o                         
   5   5   3         68.52         63.78         2.27 o                         
   6   5   3         34.35         33.46         2.39 o                         
   7   5   3          0.17         -2.68         1.78 o                         
   8   5   3         13.51          5.07         2.15 o                         
   9   5   3         64.50         51.52         3.74 o                         
  -8   6   3         15.01         15.13         2.70 o                         
  -7   6   3          3.11          4.39         2.16 o                         
  -6   6   3        161.35        165.50         4.62 o                         
  -5   6   3         10.76         11.52         1.90 o                         
  -4   6   3         92.96        100.26         3.33 o                         
  -3   6   3        210.10        235.87         4.24 o                         
  -2   6   3        145.02        166.37         3.40 o                         
  -1   6   3          8.59          7.19         0.93 o                         
   0   6   3         71.28         87.63         1.98 o                         
   1   6   3        692.45        717.26         5.95 o                         
   2   6   3         23.06         21.14         1.17 o                         
   3   6   3         13.31         15.45         1.14 o                         
   4   6   3         92.74         89.68         2.85 o                         
   5   6   3         21.22         24.15         2.22 o                         
   6   6   3          4.54         -0.23         1.64 o                         
   7   6   3          1.03         -2.13         1.77 o                         
   8   6   3          0.92         -1.99         2.78 o                         
   9   6   3         28.55         23.99         3.67 o                         
  -8   7   3          3.77          2.78         3.39 o                         
  -7   7   3        138.68        173.61         5.64 o                         
  -6   7   3        102.58         85.64         4.57 o                         
  -5   7   3          0.95         -2.58         1.72 o                         
  -4   7   3          2.65         -0.60         1.70 o                         
  -3   7   3        269.25        251.98         6.32 o                         
  -2   7   3        205.97        225.50         4.51 o                         
  -1   7   3          0.52          0.59         1.02 o                         
   0   7   3        449.27        413.28         4.34 o                         
   1   7   3        123.65        105.42         2.62 o                         
   2   7   3         50.92         40.81         1.86 o                         
   3   7   3        526.18        523.94         5.21 o                         
   4   7   3        400.63        381.59         4.74 o                         
   5   7   3          0.03         -1.46         1.59 o                         
   6   7   3        118.37        105.54         4.32 o                         
   7   7   3         18.15         17.05         2.43 o                         
   8   7   3         23.30         21.84         2.84 o                         
   9   7   3         14.94          6.66         5.87 o                         
  -7   8   3         34.32         45.22         4.61 o                         
  -6   8   3          3.62          2.77         2.23 o                         
  -5   8   3         15.65         14.54         2.61 o                         
  -4   8   3          1.60         -1.72         1.62 o                         
  -3   8   3          2.02          0.58         1.89 o                         
  -2   8   3         83.37         71.43         3.09 o                         
  -1   8   3          2.70         -0.90         1.42 o                         
   0   8   3        145.41        144.81         3.32 o                         
   1   8   3        236.19        222.03         3.88 o                         
   2   8   3        242.02        239.51         3.83 o                         
   3   8   3          6.03          0.19         1.58 o                         
   4   8   3        328.53        330.78         6.52 o                         
   5   8   3         11.64         15.92         2.09 o                         
   6   8   3          6.42          6.50         3.06 o                         
   7   8   3         12.78          7.87         2.37 o                         
   8   8   3        129.11        150.19        12.70 o                         
  -6   9   3         12.00         17.00         3.72 o                         
  -5   9   3          8.84          5.40         2.42 o                         
  -4   9   3        123.21        128.64         4.71 o                         
  -3   9   3         21.58         24.43         3.37 o                         
  -2   9   3        199.70        203.53         4.87 o                         
  -1   9   3         36.03         38.05         2.66 o                         
   0   9   3          1.54         -2.10         1.40 o                         
   1   9   3          5.67          5.13         1.50 o                         
   2   9   3        212.47        228.08         4.65 o                         
   3   9   3          0.05         -2.38         1.65 o                         
   4   9   3        138.95        142.19         4.39 o                         
   5   9   3        103.77        114.32         4.87 o                         
   6   9   3          0.27          3.48         3.41 o                         
   7   9   3        270.30        275.01         7.86 o                         
  -5  10   3         39.28         49.10         5.93 o                         
  -4  10   3         31.88         31.33         4.11 o                         
  -3  10   3         31.45         25.34         3.68 o                         
  -2  10   3          1.56         -2.01         2.35 o                         
  -1  10   3          8.54          1.51         2.19 o                         
   0  10   3          0.04         -2.81         1.88 o                         
   1  10   3        487.21        483.21         7.97 o                         
   2  10   3         10.49          4.42         2.23 o                         
   3  10   3         21.59         13.75         2.53 o                         
   4  10   3          0.14         -1.73         3.30 o                         
   5  10   3         15.40          6.48         8.28 o                         
   6  10   3         64.21         62.44        12.49 o                         
  -3  11   3          0.75         -4.14         2.88 o                         
  -2  11   3          2.97         -4.31         2.87 o                         
  -1  11   3          3.82          6.15         3.13 o                         
   0  11   3         26.83         18.11         4.17 o                         
   1  11   3          0.97         -3.13         2.68 o                         
   2  11   3          4.03         -3.46         2.99 o                         
   3  11   3         14.77         19.00         5.81 o                         
   4  11   3         43.57         40.50         4.57 o                         
   5  11   3          0.49         -3.92         7.55 o                         
   0  12   3          0.36         -3.99         2.66 o                         
   1  12   3         91.20        101.42         7.61 o                         
   2  12   3          8.90          2.14         3.06 o                         
  -4 -11   4          2.47         -0.06         2.39 o                         
  -3 -11   4         19.16         17.69         3.22 o                         
  -2 -11   4         27.26         21.54         3.27 o                         
  -1 -11   4        249.89        266.81         8.39 o                         
   0 -11   4          5.68         -1.59         2.36 o                         
   1 -11   4        125.72        138.26         5.76 o                         
   2 -11   4        102.44        117.30         6.27 o                         
   3 -11   4         42.64         40.00         4.87 o                         
  -5 -10   4         28.42         36.94         3.26 o                         
  -4 -10   4        110.67         91.72         6.88 o                         
  -3 -10   4         37.49         38.76         3.63 o                         
  -2 -10   4         15.73         12.12         2.53 o                         
  -1 -10   4          0.29         -2.92         1.94 o                         
   0 -10   4        123.87        122.02         4.71 o                         
   1 -10   4         53.65         43.07         3.81 o                         
   2 -10   4        254.39        262.68         6.97 o                         
   3 -10   4         52.98         54.24         5.34 o                         
   4 -10   4         25.06         35.01         4.33 o                         
   5 -10   4          4.78          4.12         2.93 o                         
  -6  -9   4         47.78         52.92         3.98 o                         
  -5  -9   4        119.71        138.79         5.31 o                         
  -4  -9   4         22.17         34.74         3.60 o                         
  -3  -9   4          9.27          9.14         2.14 o                         
  -2  -9   4         10.62         14.43         1.96 o                         
  -1  -9   4         32.56         33.52         2.32 o                         
   0  -9   4         42.25         33.79         2.35 o                         
   1  -9   4        109.74         99.86         3.66 o                         
   2  -9   4        628.38        627.22         8.16 o                         
   3  -9   4        452.69        443.51         7.74 o                         
   4  -9   4         16.99         13.74         2.81 o                         
   5  -9   4         18.70         16.95         2.88 o                         
   6  -9   4         20.43         25.93         5.46 o                         
  -7  -8   4         13.23          9.16         2.63 o                         
  -6  -8   4         44.42         45.62         3.35 o                         
  -5  -8   4        292.17        285.28         5.70 o                         
  -4  -8   4        168.98        182.82         4.71 o                         
  -3  -8   4          4.99          2.98         1.51 o                         
  -2  -8   4        935.26        954.49        11.41 o                         
  -1  -8   4        436.26        420.39         5.89 o                         
   0  -8   4         67.06         58.52         2.69 o                         
   1  -8   4        258.48        256.71         4.78 o                         
   2  -8   4        123.21        108.69         3.07 o                         
   3  -8   4        537.62        555.81         7.25 o                         
   4  -8   4         10.90         11.20         1.99 o                         
   5  -8   4         16.83         16.96         2.83 o                         
   6  -8   4        309.60        326.74         9.32 o                         
   7  -8   4          0.01         -1.27         2.56 o                         
  -8  -7   4          0.07         -3.25         2.17 o                         
  -7  -7   4          8.11          4.03         2.12 o                         
  -6  -7   4         17.47         16.12         2.17 o                         
  -5  -7   4        612.00        630.02         7.99 o                         
  -4  -7   4        342.81        338.28         5.60 o                         
  -3  -7   4          3.51          7.30         1.65 o                         
  -2  -7   4        205.24        194.60         3.90 o                         
  -1  -7   4        343.98        371.81         4.47 o                         
   0  -7   4         96.60        109.83         2.94 o                         
   1  -7   4        755.61        730.35         6.79 o                         
   2  -7   4          0.75         -1.66         1.11 o                         
   3  -7   4        442.03        435.38         6.10 o                         
   4  -7   4         63.51         42.06         2.72 o                         
   5  -7   4         17.84          5.61         2.58 o                         
   6  -7   4         22.55         26.93         4.76 o                         
   7  -7   4         32.02         29.72         3.73 o                         
   8  -7   4         23.24         17.83         3.06 o                         
  -8  -6   4          0.56         -2.65         3.09 o                         
  -7  -6   4          1.66         -2.01         1.87 o                         
  -6  -6   4        125.49        117.08         4.12 o                         
  -5  -6   4          9.20          7.87         1.69 o                         
  -4  -6   4        545.61        525.88         6.53 o                         
  -3  -6   4        285.71        284.06         4.56 o                         
  -2  -6   4         37.29         40.93         1.75 o                         
  -1  -6   4        428.53        413.29         4.46 o                         
   0  -6   4        298.99        271.93         3.88 o                         
   1  -6   4          0.39         -0.09         0.83 o                         
   2  -6   4         40.90         37.57         1.78 o                         
   3  -6   4          2.20          1.24         1.21 o                         
   4  -6   4          0.47         -1.34         1.50 o                         
   5  -6   4        151.32        132.46         3.93 o                         
   6  -6   4         45.05         51.15         4.71 o                         
   7  -6   4         56.27         46.77         5.63 o                         
   8  -6   4         71.96         63.97         7.88 o                         
  -9  -5   4         56.23         47.11         3.80 o                         
  -8  -5   4        107.46        121.48         7.16 o                         
  -7  -5   4         37.44         49.38         3.00 o                         
  -6  -5   4         11.89          6.84         1.68 o                         
  -5  -5   4         32.00         28.64         1.88 o                         
  -4  -5   4         31.02         28.39         1.81 o                         
  -3  -5   4         97.69         97.03         2.76 o                         
  -2  -5   4          5.13          6.49         1.04 o                         
  -1  -5   4          9.45         13.49         0.99 o                         
   0  -5   4        133.58        143.86         2.19 o                         
   1  -5   4         21.39         17.89         1.14 o                         
   2  -5   4       1660.33       1654.62        11.47 o                         
   3  -5   4          4.90          5.39         1.22 o                         
   4  -5   4         97.56        104.87         3.40 o                         
   5  -5   4        426.75        423.46         6.13 o                         
   6  -5   4         18.90         16.13         2.33 o                         
   7  -5   4          0.34          0.15         1.85 o                         
   8  -5   4        186.94        222.02         6.19 o                         
   9  -5   4         61.29         54.73         6.19 o                         
  -9  -4   4         63.62         59.29         4.01 o                         
  -8  -4   4         26.11         22.48         2.65 o                         
  -7  -4   4         15.02         16.60         2.03 o                         
  -6  -4   4          0.33          0.38         1.15 o                         
  -5  -4   4         52.38         57.18         2.30 o                         
  -4  -4   4        210.36        191.91         3.38 o                         
  -3  -4   4         24.59         16.62         1.12 o                         
  -2  -4   4        413.60        420.13         3.94 o                         
  -1  -4   4          0.43          6.32         0.75 o                         
   0  -4   4         21.23         13.49         0.83 o                         
   1  -4   4        280.38        288.22         3.02 o                         
   2  -4   4        143.92        161.31         2.53 o                         
   3  -4   4         81.57         78.88         2.35 o                         
   4  -4   4        124.79        170.43         3.11 o                         
   5  -4   4        130.30        121.89         2.78 o                         
   6  -4   4        386.81        363.46         5.82 o                         
   7  -4   4         46.25         48.28         3.65 o                         
   8  -4   4         10.79         10.47         2.33 o                         
   9  -4   4          1.49          0.58         3.09 o                         
  -9  -3   4         69.53         65.81         3.95 o                         
  -8  -3   4         16.24         12.74         1.98 o                         
  -7  -3   4         14.47         12.00         1.72 o                         
  -6  -3   4        167.62        177.10         3.70 o                         
  -5  -3   4         14.18          6.09         0.91 o                         
  -4  -3   4        848.43        799.55         7.22 o                         
  -3  -3   4       3054.86       3002.71        17.33 o                         
  -2  -3   4        294.09        285.91         2.84 o                         
  -1  -3   4          7.05          5.07         0.49 o                         
   0  -3   4        336.60        341.16         3.45 o                         
   1  -3   4       2765.19       2861.23        14.49 o                         
   2  -3   4        131.79        107.55         1.90 o                         
   3  -3   4       1328.50       1353.55        10.39 o                         
   4  -3   4       2538.09       2568.28        17.80 o                         
   5  -3   4       1067.22       1091.73         9.91 o                         
   6  -3   4        316.77        307.16         5.15 o                         
   7  -3   4          2.48          1.07         1.41 o                         
   8  -3   4          7.27          6.24         1.97 o                         
   9  -3   4          1.68          0.26         3.43 o                         
  10  -3   4          0.57         -2.64         2.66 o                         
 -10  -2   4         24.44         23.04         2.96 o                         
  -9  -2   4         36.39         26.84         2.57 o                         
  -8  -2   4          5.64          6.05         1.96 o                         
  -7  -2   4          2.40          4.78         1.68 o                         
  -6  -2   4        330.28        332.10         4.79 o                         
  -5  -2   4         78.07         75.11         1.90 o                         
  -4  -2   4       2202.54       2397.42        13.71 o                         
  -3  -2   4         13.95         27.83         1.09 o                         
  -2  -2   4       2320.00       2463.71        11.54 o                         
  -1  -2   4       3333.26       3349.67        14.00 o                         
   0  -2   4        228.16        226.51         1.79 o                         
   1  -2   4         26.19         33.08         0.79 o                         
   2  -2   4        793.13        793.62         4.98 o                         
   3  -2   4         66.00         77.12         2.16 o                         
   4  -2   4        304.86        337.18         3.66 o                         
   5  -2   4        160.34        164.11         3.32 o                         
   6  -2   4        526.22        479.03         6.11 o                         
   7  -2   4         23.67         24.28         1.84 o                         
   8  -2   4        236.55        243.39         5.84 o                         
   9  -2   4          0.01         -3.05         2.03 o                         
  10  -2   4          1.16          4.23         3.01 o                         
 -10  -1   4          8.85         12.88         2.62 o                         
  -9  -1   4          0.41         -2.30         1.83 o                         
  -8  -1   4          0.31          1.41         1.73 o                         
  -7  -1   4          0.07         -0.14         1.57 o                         
  -6  -1   4          0.07          0.97         1.42 o                         
  -5  -1   4         19.07         14.84         1.91 o                         
  -4  -1   4          0.51          0.22         0.79 o                         
  -3  -1   4         33.61         39.84         1.84 o                         
  -2  -1   4       1030.58        991.41         5.39 o                         
  -1  -1   4          6.58          9.22         0.40 o                         
   0  -1   4        166.29        178.79         1.36 o                         
   1  -1   4       1013.33       1014.12         4.35 o                         
   2  -1   4         12.60         11.38         0.57 o                         
   3  -1   4       3760.79       4030.53        19.36 o                         
   4  -1   4       1691.92       1826.52        12.80 o                         
   5  -1   4        100.82        112.09         2.29 o                         
   6  -1   4         12.21         14.72         1.34 o                         
   7  -1   4          2.83          1.49         1.31 o                         
   8  -1   4         68.50         45.99         3.19 o                         
   9  -1   4         87.95        101.97         5.89 o                         
  10  -1   4          1.88         -2.96         2.52 o                         
 -10   0   4          6.22          7.23         2.67 o                         
  -9   0   4         10.22          5.60         2.32 o                         
  -8   0   4         27.57         20.42         2.62 o                         
  -7   0   4         11.01          9.19         2.01 o                         
  -6   0   4        272.82        260.90         4.82 o                         
  -5   0   4         49.96         51.10         1.94 o                         
  -4   0   4        101.47        126.56         2.49 o                         
  -3   0   4        168.83        186.02         2.13 o                         
  -2   0   4        156.20        176.15         1.75 o                         
  -1   0   4        638.62        648.12         3.24 o                         
   0   0   4       8242.84       7711.26        27.80 o                         
   1   0   4        687.95        720.06         3.30 o                         
   2   0   4        740.26        732.35         4.12 o                         
   3   0   4        118.97        120.98         1.60 o                         
   4   0   4        197.33        218.78         2.47 o                         
   5   0   4         15.63         31.23         1.73 o                         
   6   0   4          3.22          3.35         1.15 o                         
   7   0   4         11.64          8.17         1.42 o                         
   8   0   4        203.68        218.63         5.22 o                         
   9   0   4         35.87         38.16         3.60 o                         
  10   0   4         36.43         27.68         3.83 o                         
 -10   1   4         33.30         45.56         3.85 o                         
  -9   1   4          1.25         -1.93         2.24 o                         
  -8   1   4          9.67          4.42         2.07 o                         
  -7   1   4        233.17        221.29         5.05 o                         
  -6   1   4          0.21         -1.85         1.23 o                         
  -5   1   4        115.51        107.18         2.41 o                         
  -4   1   4       1052.56       1177.16         8.57 o                         
  -3   1   4       1373.75       1327.96         8.07 o                         
  -2   1   4        598.71        588.54         4.91 o                         
  -1   1   4       1063.08        997.33         4.83 o                         
   0   1   4       3575.78       3302.19        13.07 o                         
   1   1   4        590.84        562.33         2.73 o                         
   2   1   4        191.24        156.77         1.32 o                         
   3   1   4          0.11          0.15         0.36 o                         
   4   1   4       1055.83       1106.80         6.89 o                         
   5   1   4        610.20        577.48         5.37 o                         
   6   1   4        298.08        299.98         3.93 o                         
   7   1   4          1.19          0.27         1.17 o                         
   8   1   4         40.04         50.01         3.01 o                         
   9   1   4          3.63          0.06         2.40 o                         
  10   1   4         10.30          8.88         2.81 o                         
  -9   2   4          0.06         -2.47         2.00 o                         
  -8   2   4         74.70         86.44         5.07 o                         
  -7   2   4         35.41         35.90         2.74 o                         
  -6   2   4        654.32        648.56         7.59 o                         
  -5   2   4          1.46         -0.43         0.85 o                         
  -4   2   4         34.11         20.78         1.60 o                         
  -3   2   4        681.62        683.87         5.44 o                         
  -2   2   4         76.92         71.00         1.28 o                         
  -1   2   4       1095.37       1181.79         6.80 o                         
   0   2   4       2787.41       2770.35        12.24 o                         
   1   2   4        160.86        169.80         1.39 o                         
   2   2   4       7970.21       7857.58        32.69 o                         
   3   2   4         14.91         11.14         0.80 o                         
   4   2   4       3133.69       3292.60        16.54 o                         
   5   2   4       1183.90       1230.92         9.41 o                         
   6   2   4         99.80         99.65         3.00 o                         
   7   2   4         56.28         54.41         3.62 o                         
   8   2   4         21.37         18.18         2.25 o                         
   9   2   4         82.97         71.91         4.79 o                         
  10   2   4          1.33         -4.26         2.84 o                         
  -9   3   4         11.91          7.50         2.61 o                         
  -8   3   4          0.02          2.46         2.12 o                         
  -7   3   4         71.10         77.25         4.55 o                         
  -6   3   4         82.39         80.95         3.40 o                         
  -5   3   4         66.93         86.23         3.06 o                         
  -4   3   4          0.11          0.20         0.90 o                         
  -3   3   4        321.12        286.21         3.88 o                         
  -2   3   4       1581.92       1513.28         9.35 o                         
  -1   3   4        202.61        209.39         2.22 o                         
   0   3   4        521.00        451.37         3.16 o                         
   1   3   4       1436.38       1454.42         6.90 o                         
   2   3   4        538.72        559.89         3.57 o                         
   3   3   4        524.67        513.19         3.89 o                         
   4   3   4       2034.60       2163.89        14.93 o                         
   5   3   4          8.76          6.58         1.31 o                         
   6   3   4         12.16          8.04         1.49 o                         
   7   3   4        152.69        149.23         5.31 o                         
   8   3   4          8.13          8.15         2.13 o                         
   9   3   4        167.67        165.62         5.97 o                         
  10   3   4          0.04         -3.84         2.56 o                         
  -9   4   4         16.52         11.01         2.54 o                         
  -8   4   4         34.86         35.33         3.09 o                         
  -7   4   4          1.42          7.96         2.17 o                         
  -6   4   4        106.21         83.40         3.55 o                         
  -5   4   4         70.92         61.95         3.43 o                         
  -4   4   4         61.20         74.08         2.56 o                         
  -3   4   4        359.11        362.78         4.86 o                         
  -2   4   4         19.29         29.74         1.32 o                         
  -1   4   4        212.65        238.38         2.40 o                         
   0   4   4        572.96        564.49         4.00 o                         
   1   4   4         33.33         57.59         1.07 o                         
   2   4   4         55.18         47.25         1.15 o                         
   3   4   4         75.98         51.13         1.51 o                         
   4   4   4       1412.49       1464.83        11.08 o                         
   5   4   4          5.05          6.46         1.43 o                         
   6   4   4         10.87          5.67         1.61 o                         
   7   4   4       1007.55        992.05        10.55 o                         
   8   4   4          0.42          3.60         2.04 o                         
   9   4   4         98.17        113.94         4.63 o                         
  10   4   4         10.27          2.51         5.67 o                         
  -8   5   4        127.42        112.24         5.48 o                         
  -7   5   4          7.71         19.55         2.67 o                         
  -6   5   4          7.42          2.46         1.71 o                         
  -5   5   4          0.13         -1.91         1.28 o                         
  -4   5   4        550.13        559.38         6.98 o                         
  -3   5   4        167.88        170.39         3.59 o                         
  -2   5   4        831.06        826.04         7.43 o                         
  -1   5   4        223.72        200.94         2.52 o                         
   0   5   4        141.42        187.14         2.60 o                         
   1   5   4       2069.43       2184.93        10.26 o                         
   2   5   4          7.11         14.02         1.19 o                         
   3   5   4        210.10        222.24         3.08 o                         
   4   5   4        121.42        122.86         2.43 o                         
   5   5   4         28.95         25.17         2.06 o                         
   6   5   4        259.78        238.54         4.83 o                         
   7   5   4          0.28         -2.50         1.67 o                         
   8   5   4          0.04         -2.81         1.88 o                         
   9   5   4         49.71         47.98         4.58 o                         
  -8   6   4          0.48         -2.49         2.32 o                         
  -7   6   4          1.15          1.89         2.01 o                         
  -6   6   4         11.20         14.00         2.18 o                         
  -5   6   4        247.87        275.65         5.35 o                         
  -4   6   4        191.84        203.67         4.54 o                         
  -3   6   4       1206.91       1230.55        11.56 o                         
  -2   6   4        351.02        317.15         4.87 o                         
  -1   6   4        114.12        121.90         2.49 o                         
   0   6   4       1681.55       1736.51        11.67 o                         
   1   6   4        221.28        244.60         3.24 o                         
   2   6   4          0.60         -0.61         0.75 o                         
   3   6   4        509.36        506.79         5.24 o                         
   4   6   4        203.01        196.94         3.77 o                         
   5   6   4        392.69        397.15         7.60 o                         
   6   6   4          0.60         -2.38         1.58 o                         
   7   6   4         22.31         15.19         2.30 o                         
   8   6   4         33.13         26.91         3.66 o                         
   9   6   4         12.96          3.71         5.70 o                         
  -7   7   4          1.28          3.66         2.70 o                         
  -6   7   4         40.11         48.04         3.18 o                         
  -5   7   4          5.81          2.56         1.87 o                         
  -4   7   4         86.10         70.51         3.34 o                         
  -3   7   4        467.31        454.78         6.84 o                         
  -2   7   4        314.50        318.74         5.26 o                         
  -1   7   4         94.80         95.23         2.56 o                         
   0   7   4        223.04        209.04         3.33 o                         
   1   7   4         87.17         97.55         2.54 o                         
   2   7   4        166.05        145.83         2.98 o                         
   3   7   4        425.48        429.16         5.02 o                         
   4   7   4        193.33        193.13         3.57 o                         
   5   7   4          0.00         -2.07         1.38 o                         
   6   7   4         19.39         19.33         2.57 o                         
   7   7   4          4.10          2.01         1.81 o                         
   8   7   4         40.97         28.25         4.04 o                         
  -7   8   4         69.64         58.58         5.12 o                         
  -6   8   4         11.05         14.96         3.09 o                         
  -5   8   4          0.85         -2.82         1.88 o                         
  -4   8   4          0.27         -1.34         1.84 o                         
  -3   8   4          4.42          2.18         2.19 o                         
  -2   8   4          2.86         -1.21         1.64 o                         
  -1   8   4         34.28         29.00         2.49 o                         
   0   8   4        221.14        214.80         5.59 o                         
   1   8   4          4.88          3.85         1.34 o                         
   2   8   4         27.07         18.57         1.63 o                         
   3   8   4          0.01         -1.94         1.29 o                         
   4   8   4          4.03          2.32         1.79 o                         
   5   8   4         63.15         73.99         3.47 o                         
   6   8   4         75.72         75.63         4.23 o                         
   7   8   4         22.24         20.75         4.02 o                         
   8   8   4         39.43         35.53         8.25 o                         
  -6   9   4          0.02         -0.98         2.80 o                         
  -5   9   4          0.04          0.44         2.96 o                         
  -4   9   4        138.51        139.66         6.41 o                         
  -3   9   4        254.06        255.32         6.26 o                         
  -2   9   4        100.05         94.31         5.07 o                         
  -1   9   4          0.53         -2.35         1.57 o                         
   0   9   4         11.76          9.21         1.89 o                         
   1   9   4          0.54          0.33         1.69 o                         
   2   9   4         33.03         41.37         2.47 o                         
   3   9   4         26.99         24.06         2.23 o                         
   4   9   4         15.69         16.17         2.56 o                         
   5   9   4         40.76         34.97         4.75 o                         
   6   9   4        111.54        127.99         7.19 o                         
   7   9   4         45.04         51.39         5.41 o                         
  -5  10   4         14.80         10.96         4.24 o                         
  -4  10   4          0.82         -2.16         3.07 o                         
  -3  10   4        114.23        145.21         6.72 o                         
  -2  10   4         20.56         20.45         3.75 o                         
  -1  10   4        254.39        261.93         7.73 o                         
   0  10   4         53.82         41.25         3.51 o                         
   1  10   4        116.12        125.10         7.04 o                         
   2  10   4          5.56         -0.33         2.90 o                         
   3  10   4          7.47          7.79         3.04 o                         
   4  10   4        189.93        196.89         7.45 o                         
   5  10   4         11.75         10.98         4.79 o                         
   6  10   4         38.67         35.73         4.97 o                         
  -3  11   4          3.01         12.32         3.72 o                         
  -2  11   4         20.50         15.05         3.92 o                         
  -1  11   4         71.76         64.89         5.15 o                         
   0  11   4          0.03         -4.03         2.69 o                         
   1  11   4         72.24         74.49         5.09 o                         
   2  11   4          2.44          1.53         3.40 o                         
   3  11   4         88.90         89.34         9.51 o                         
   4  11   4         19.25          6.85         4.38 o                         
   0  12   4          0.07         -4.59         3.06 o                         
   1  12   4          0.51         -4.29         3.47 o                         
  -3 -11   5          2.05         -2.04         2.20 o                         
  -2 -11   5         64.79         76.02         4.84 o                         
  -1 -11   5         13.43         26.31         3.90 o                         
   0 -11   5         15.38         13.33         3.81 o                         
   1 -11   5         22.43         28.23         4.34 o                         
   2 -11   5         28.80         30.26         5.00 o                         
   3 -11   5        117.06        123.03         7.89 o                         
  -5 -10   5         19.22         27.54         2.95 o                         
  -4 -10   5          2.56          1.31         2.57 o                         
  -3 -10   5          0.17         -1.94         2.18 o                         
  -2 -10   5        268.61        292.12         6.53 o                         
  -1 -10   5         37.11         36.56         3.11 o                         
   0 -10   5         35.90         43.08         3.32 o                         
   1 -10   5         33.97         32.15         3.89 o                         
   2 -10   5         11.96         13.66         3.08 o                         
   3 -10   5          7.85          7.25         2.35 o                         
   4 -10   5          0.97          1.21         2.74 o                         
   5 -10   5          0.25         -2.09         3.67 o                         
  -6  -9   5          4.80          6.05         2.53 o                         
  -5  -9   5          0.07          1.31         1.88 o                         
  -4  -9   5         22.27         38.52         3.11 o                         
  -3  -9   5          1.04         -2.58         1.91 o                         
  -2  -9   5         12.19          7.41         2.02 o                         
  -1  -9   5        244.58        246.22         5.32 o                         
   0  -9   5          4.23         -0.57         1.66 o                         
   1  -9   5         27.64         20.53         2.50 o                         
   2  -9   5          0.31          0.51         1.58 o                         
   3  -9   5         98.21        104.05         4.81 o                         
   4  -9   5          1.70         -2.79         2.00 o                         
   5  -9   5         11.97         12.81         3.91 o                         
   6  -9   5         93.71         89.22         8.54 o                         
  -7  -8   5          0.00         -0.99         2.27 o                         
  -6  -8   5         23.52         27.91         2.68 o                         
  -5  -8   5          2.64          2.48         1.89 o                         
  -4  -8   5        147.55        180.24         4.68 o                         
  -3  -8   5         52.49         47.80         2.92 o                         
  -2  -8   5        764.55        759.37         9.74 o                         
  -1  -8   5          8.85          8.00         1.57 o                         
   0  -8   5         24.53         17.31         1.74 o                         
   1  -8   5         73.66         68.19         3.06 o                         
   2  -8   5        145.08        133.95         3.50 o                         
   3  -8   5        726.54        702.28         8.37 o                         
   4  -8   5          3.59         -0.79         1.83 o                         
   5  -8   5         36.36         30.92         3.89 o                         
   6  -8   5          1.11         -0.84         2.46 o                         
   7  -8   5         66.61         66.29         5.04 o                         
  -8  -7   5          0.52         -0.75         2.36 o                         
  -7  -7   5          0.77         -0.98         1.85 o                         
  -6  -7   5         99.40         88.66         3.96 o                         
  -5  -7   5          1.95          1.87         1.73 o                         
  -4  -7   5         42.46         42.05         2.88 o                         
  -3  -7   5        270.64        239.13         4.59 o                         
  -2  -7   5         20.73         20.21         1.67 o                         
  -1  -7   5        212.45        216.17         4.00 o                         
   0  -7   5        106.72        101.26         2.86 o                         
   1  -7   5          1.02          1.18         1.03 o                         
   2  -7   5         66.30         59.37         2.44 o                         
   3  -7   5        132.35        129.76         3.70 o                         
   4  -7   5        280.26        282.47         5.36 o                         
   5  -7   5        110.07        105.92         5.73 o                         
   6  -7   5         21.43         24.02         3.26 o                         
   7  -7   5         47.25         43.52         4.72 o                         
   8  -7   5          6.27         -1.39         3.45 o                         
  -8  -6   5         56.00         62.78         4.09 o                         
  -7  -6   5         24.27         18.69         2.37 o                         
  -6  -6   5          6.76          2.36         1.77 o                         
  -5  -6   5         67.55         63.69         2.96 o                         
  -4  -6   5        124.39        127.66         3.48 o                         
  -3  -6   5        181.18        169.31         3.82 o                         
  -2  -6   5          0.00         -1.26         0.84 o                         
  -1  -6   5         35.98         27.31         1.64 o                         
   0  -6   5        535.90        555.86         5.94 o                         
   1  -6   5        897.90        867.65         7.51 o                         
   2  -6   5        777.02        765.74         7.17 o                         
   3  -6   5         70.19         51.61         2.36 o                         
   4  -6   5        241.54        231.15         4.71 o                         
   5  -6   5         17.47         15.16         2.38 o                         
   6  -6   5        216.26        234.67         6.02 o                         
   7  -6   5         26.09         17.09         3.00 o                         
   8  -6   5          2.49          1.41         2.73 o                         
  -9  -5   5         30.63         34.98         3.79 o                         
  -8  -5   5        103.59        123.91         5.31 o                         
  -7  -5   5          0.36         -2.61         1.74 o                         
  -6  -5   5         97.31         98.94         3.50 o                         
  -5  -5   5        126.68        116.24         3.20 o                         
  -4  -5   5        169.18        189.51         3.50 o                         
  -3  -5   5        432.75        433.17         4.85 o                         
  -2  -5   5         33.74         31.96         1.48 o                         
  -1  -5   5        390.95        365.07         4.28 o                         
   0  -5   5       1051.49       1083.86         7.94 o                         
   1  -5   5         16.19         15.34         0.99 o                         
   2  -5   5         40.57         34.18         1.63 o                         
   3  -5   5        375.17        375.91         4.81 o                         
   4  -5   5        124.04        105.72         3.22 o                         
   5  -5   5        135.72        145.61         3.65 o                         
   6  -5   5        737.76        711.90         9.60 o                         
   7  -5   5          3.30          0.48         2.33 o                         
   8  -5   5          1.82          2.96         3.39 o                         
   9  -5   5          0.58         -0.95         2.72 o                         
  -9  -4   5         26.25         33.37         3.95 o                         
  -8  -4   5         10.81         12.13         2.78 o                         
  -7  -4   5         19.55         13.71         2.16 o                         
  -6  -4   5         72.06         75.07         2.92 o                         
  -5  -4   5         56.35         65.59         3.11 o                         
  -4  -4   5         63.61         82.10         2.47 o                         
  -3  -4   5         86.95         98.69         2.18 o                         
  -2  -4   5        228.78        246.15         3.07 o                         
  -1  -4   5        801.66        922.84         6.87 o                         
   0  -4   5        928.24       1020.28         7.19 o                         
   1  -4   5        243.67        227.59         2.70 o                         
   2  -4   5         35.34         40.02         1.50 o                         
   3  -4   5       1345.10       1395.28        10.36 o                         
   4  -4   5        103.59        120.54         2.46 o                         
   5  -4   5         41.76         40.15         2.09 o                         
   6  -4   5         11.01         12.91         2.12 o                         
   7  -4   5          8.79          2.14         1.87 o                         
   8  -4   5         46.07         42.32         3.24 o                         
   9  -4   5          7.95          7.09         2.57 o                         
  -9  -3   5         66.68         78.09         4.66 o                         
  -8  -3   5          1.11          1.42         1.60 o                         
  -7  -3   5        118.46        119.12         3.49 o                         
  -6  -3   5        464.76        462.91         5.77 o                         
  -5  -3   5          3.29          1.25         0.88 o                         
  -4  -3   5         99.35        129.32         2.44 o                         
  -3  -3   5       2003.70       2194.46        12.76 o                         
  -2  -3   5        435.60        502.54         4.20 o                         
  -1  -3   5        293.34        285.07         2.99 o                         
   0  -3   5       1215.23       1290.37         7.83 o                         
   1  -3   5        102.64         88.68         1.51 o                         
   2  -3   5         17.60         22.89         1.08 o                         
   3  -3   5        343.47        351.99         3.87 o                         
   4  -3   5       1098.37       1078.14        10.07 o                         
   5  -3   5         53.58         51.83         3.40 o                         
   6  -3   5          0.51         -0.63         1.05 o                         
   7  -3   5        115.29        120.19         4.10 o                         
   8  -3   5        132.18        109.66         4.07 o                         
   9  -3   5         65.81         68.70         4.52 o                         
  10  -3   5          1.75          0.04         2.66 o                         
  -9  -2   5          0.50         -2.77         1.84 o                         
  -8  -2   5         14.13          8.93         1.98 o                         
  -7  -2   5        116.23        103.82         3.39 o                         
  -6  -2   5          0.34         -1.33         1.24 o                         
  -5  -2   5         17.01         11.62         1.12 o                         
  -4  -2   5       1813.89       1850.96        11.31 o                         
  -3  -2   5         35.16         67.46         1.54 o                         
  -2  -2   5        216.84        212.24         2.00 o                         
  -1  -2   5         46.23         47.80         0.92 o                         
   0  -2   5       1608.38       1685.28         8.12 o                         
   1  -2   5         81.39         79.36         1.25 o                         
   2  -2   5       2444.50       2348.14        11.05 o                         
   3  -2   5       1647.96       1744.32        12.17 o                         
   4  -2   5        962.80        945.10         8.08 o                         
   5  -2   5        555.94        533.39         5.94 o                         
   6  -2   5        380.06        394.31         5.04 o                         
   7  -2   5        280.49        273.92         4.63 o                         
   8  -2   5         33.95         31.73         2.99 o                         
   9  -2   5         93.09         97.92         4.78 o                         
  10  -2   5          8.06         12.46         3.20 o                         
  -9  -1   5          2.53         -0.99         2.07 o                         
  -8  -1   5         61.62         69.40         3.45 o                         
  -7  -1   5        210.97        191.01         4.59 o                         
  -6  -1   5         94.23         88.95         3.07 o                         
  -5  -1   5        113.63        111.63         3.05 o                         
  -4  -1   5         82.18        102.28         2.40 o                         
  -3  -1   5         17.16         15.83         1.04 o                         
  -2  -1   5        838.82        766.87         4.56 o                         
  -1  -1   5        212.62        171.12         1.56 o                         
   0  -1   5       3721.67       3882.93        18.82 o                         
   1  -1   5       7449.16       7339.66        35.96 o                         
   2  -1   5        209.58        224.17         2.11 o                         
   3  -1   5        989.31       1065.79         6.45 o                         
   4  -1   5        282.91        321.17         3.37 o                         
   5  -1   5          0.90          0.32         0.63 o                         
   6  -1   5        262.15        228.19         3.82 o                         
   7  -1   5          0.65         -1.01         1.19 o                         
   8  -1   5        403.75        366.70         7.67 o                         
   9  -1   5          0.01          3.29         2.13 o                         
  10  -1   5          0.11         -2.56         2.26 o                         
  -9   0   5          0.03         -2.89         1.92 o                         
  -8   0   5        158.89        142.62         4.84 o                         
  -7   0   5        250.29        262.94         5.46 o                         
  -6   0   5        556.27        558.24         7.16 o                         
  -5   0   5         56.69         44.66         1.86 o                         
  -4   0   5          1.45          4.99         0.93 o                         
  -3   0   5       1162.76       1109.21         6.58 o                         
  -2   0   5         10.08          3.50         0.53 o                         
  -1   0   5         11.09         13.37         0.51 o                         
   0   0   5        106.14        102.15         0.93 o                         
   1   0   5         82.27         73.09         0.83 o                         
   2   0   5       2165.21       2122.29        10.26 o                         
   3   0   5        270.82        263.11         2.35 o                         
   4   0   5         92.92         91.81         1.66 o                         
   5   0   5        402.36        412.57         4.57 o                         
   6   0   5        115.72        125.41         3.00 o                         
   7   0   5         13.46         10.29         1.60 o                         
   8   0   5          7.74          5.16         1.78 o                         
   9   0   5          5.65         -2.41         2.13 o                         
  10   0   5          0.18         -3.55         2.84 o                         
  -9   1   5          0.64         -1.70         2.15 o                         
  -8   1   5         54.56         47.96         3.27 o                         
  -7   1   5         40.04         35.59         2.76 o                         
  -6   1   5        102.02         89.78         3.18 o                         
  -5   1   5        403.58        401.02         5.14 o                         
  -4   1   5       1174.51       1252.90        10.52 o                         
  -3   1   5       1901.33       1959.39        11.51 o                         
  -2   1   5         56.32         48.42         1.13 o                         
  -1   1   5        584.24        575.33         3.60 o                         
   0   1   5         80.33         55.61         0.64 o                         
   1   1   5          4.11          4.25         0.38 o                         
   2   1   5        173.02        160.13         1.70 o                         
   3   1   5        594.92        652.11         4.14 o                         
   4   1   5       1978.90       1997.71        10.58 o                         
   5   1   5         75.24         62.61         1.67 o                         
   6   1   5        127.70        110.43         2.35 o                         
   7   1   5         40.35         37.82         1.88 o                         
   8   1   5        409.04        408.85         6.67 o                         
   9   1   5          0.05         -3.20         2.14 o                         
  10   1   5         33.44         34.14         4.10 o                         
  -9   2   5          0.38         -1.43         2.15 o                         
  -8   2   5          0.93         -2.19         1.78 o                         
  -7   2   5          1.68         -1.49         1.47 o                         
  -6   2   5         10.65          5.38         1.69 o                         
  -5   2   5         86.85         97.20         3.21 o                         
  -4   2   5        134.70        130.92         2.85 o                         
  -3   2   5        151.11        183.57         2.52 o                         
  -2   2   5        648.14        594.66         4.49 o                         
  -1   2   5        125.29         99.95         1.51 o                         
   0   2   5       3483.12       3627.03        18.51 o                         
   1   2   5        564.10        462.39         2.77 o                         
   2   2   5       1431.70       1331.02         7.38 o                         
   3   2   5       1875.27       1964.04         9.87 o                         
   4   2   5          4.85          1.37         0.66 o                         
   5   2   5        359.83        340.49         4.11 o                         
   6   2   5        170.88        173.16         3.23 o                         
   7   2   5         35.09         31.90         2.15 o                         
   8   2   5        131.08        128.49         4.42 o                         
   9   2   5          1.37         -2.81         2.15 o                         
  10   2   5          4.44          2.72         2.60 o                         
  -9   3   5          1.07          1.58         2.12 o                         
  -8   3   5         41.64         40.52         3.24 o                         
  -7   3   5        137.15        134.79         5.62 o                         
  -6   3   5         13.81         20.35         2.25 o                         
  -5   3   5        343.56        357.52         5.67 o                         
  -4   3   5         13.81          8.10         1.32 o                         
  -3   3   5        918.59        954.85         7.19 o                         
  -2   3   5         73.22         75.20         1.57 o                         
  -1   3   5         35.17         38.57         1.05 o                         
   0   3   5       2074.75       1982.45        12.21 o                         
   1   3   5       4817.78       4915.90        24.86 o                         
   2   3   5        666.18        595.45         3.98 o                         
   3   3   5         53.37         47.03         1.31 o                         
   4   3   5       1262.53       1238.79         8.34 o                         
   5   3   5        583.26        583.70         6.14 o                         
   6   3   5        212.38        204.78         3.88 o                         
   7   3   5         48.76         52.31         2.62 o                         
   8   3   5          5.22          4.98         2.37 o                         
   9   3   5          7.96          3.92         2.83 o                         
  10   3   5         19.20         12.27         4.28 o                         
  -9   4   5         17.78         18.38         3.44 o                         
  -8   4   5         23.55         17.39         2.76 o                         
  -7   4   5        412.27        455.20        11.09 o                         
  -6   4   5          5.04          1.68         1.66 o                         
  -5   4   5          1.76          0.17         1.33 o                         
  -4   4   5        174.94        186.39         3.73 o                         
  -3   4   5         58.58         50.86         2.36 o                         
  -2   4   5        159.81        129.31         2.24 o                         
  -1   4   5        204.22        183.93         2.04 o                         
   0   4   5         25.10         41.78         1.21 o                         
   1   4   5       1333.84       1238.17         6.45 o                         
   2   4   5         68.25         46.48         1.29 o                         
   3   4   5        208.57        193.36         2.45 o                         
   4   4   5        503.47        527.97         5.65 o                         
   5   4   5        327.91        325.30         5.06 o                         
   6   4   5         56.36         45.00         2.50 o                         
   7   4   5        379.33        371.04         6.29 o                         
   8   4   5        122.89        119.37         6.43 o                         
   9   4   5          9.08          5.92         2.38 o                         
  10   4   5          0.02         -5.10         3.40 o                         
  -8   5   5          1.76         -1.24         2.34 o                         
  -7   5   5        125.16        103.51         4.52 o                         
  -6   5   5          1.02          2.85         1.84 o                         
  -5   5   5         53.82         41.74         2.91 o                         
  -4   5   5         35.64         28.95         2.22 o                         
  -3   5   5         10.98          6.70         1.38 o                         
  -2   5   5         28.77         28.49         1.43 o                         
  -1   5   5        358.95        364.48         3.38 o                         
   0   5   5       3292.98       3410.86        17.79 o                         
   1   5   5       1316.81       1322.46         7.16 o                         
   2   5   5        105.71         86.72         1.71 o                         
   3   5   5         42.22         40.50         1.73 o                         
   4   5   5         33.28         43.82         1.83 o                         
   5   5   5          1.19         -1.70         1.14 o                         
   6   5   5          8.63         10.38         2.09 o                         
   7   5   5         88.34         72.54         3.88 o                         
   8   5   5          0.64          3.03         2.14 o                         
   9   5   5        151.62        150.66         6.54 o                         
  -8   6   5          1.54         -0.28         2.76 o                         
  -7   6   5         17.27         15.88         3.78 o                         
  -6   6   5          0.37          2.81         1.76 o                         
  -5   6   5        364.17        392.89         6.29 o                         
  -4   6   5        167.50        161.73         4.33 o                         
  -3   6   5          1.59          2.46         1.41 o                         
  -2   6   5        188.68        186.47         3.76 o                         
  -1   6   5         54.99         54.78         1.91 o                         
   0   6   5        879.54        845.57         6.12 o                         
   1   6   5        463.16        459.27         5.34 o                         
   2   6   5        136.99        123.01         2.06 o                         
   3   6   5        366.65        353.63         4.57 o                         
   4   6   5         92.98         90.37         2.81 o                         
   5   6   5         22.64         18.20         1.85 o                         
   6   6   5         29.56         34.26         2.50 o                         
   7   6   5        171.40        178.75         5.22 o                         
   8   6   5         12.66         13.31         3.59 o                         
   9   6   5         15.18         10.47         6.88 o                         
  -7   7   5         19.33         18.27         3.44 o                         
  -6   7   5         14.40         24.31         2.90 o                         
  -5   7   5          8.80          7.95         2.09 o                         
  -4   7   5         53.96         41.63         3.36 o                         
  -3   7   5          1.79          6.40         1.74 o                         
  -2   7   5          0.15          1.89         1.58 o                         
  -1   7   5        742.72        731.51         7.62 o                         
   0   7   5          0.57          1.55         1.31 o                         
   1   7   5         41.74         37.62         1.77 o                         
   2   7   5         37.09         30.00         1.51 o                         
   3   7   5        342.29        349.14         4.31 o                         
   4   7   5        343.87        370.61         5.20 o                         
   5   7   5          6.65          5.77         1.67 o                         
   6   7   5        153.92        157.69         4.26 o                         
   7   7   5          2.36         -1.37         4.47 o                         
   8   7   5          5.31         -3.49         2.97 o                         
  -6   8   5         48.96         68.65         5.40 o                         
  -5   8   5          3.61          2.34         2.74 o                         
  -4   8   5          8.56          4.58         2.75 o                         
  -3   8   5         30.74         18.92         2.44 o                         
  -2   8   5          3.31          0.76         1.54 o                         
  -1   8   5        592.48        587.70         7.24 o                         
   0   8   5        783.80        790.34         8.37 o                         
   1   8   5        404.79        420.61         5.12 o                         
   2   8   5         11.81          5.16         1.29 o                         
   3   8   5        101.00         98.48         3.27 o                         
   4   8   5         16.12         12.49         1.97 o                         
   5   8   5         10.66         11.06         2.64 o                         
   6   8   5         24.76         12.73         3.39 o                         
   7   8   5         52.22         55.34         5.93 o                         
   8   8   5         13.10          7.00         6.25 o                         
  -6   9   5         11.63          9.29         2.97 o                         
  -5   9   5          0.11         -1.72         2.95 o                         
  -4   9   5          4.36          8.53         3.33 o                         
  -3   9   5         14.24         13.38         3.13 o                         
  -2   9   5          9.69          6.30         2.45 o                         
  -1   9   5         44.40         31.67         3.21 o                         
   0   9   5        147.70        134.96         4.89 o                         
   1   9   5         38.41         39.13         3.17 o                         
   2   9   5        208.79        205.84         6.42 o                         
   3   9   5          6.88          4.12         6.02 o                         
   4   9   5         38.99         38.42         4.22 o                         
   5   9   5          8.12          3.20         3.24 o                         
   6   9   5         78.77         76.47         5.65 o                         
   7   9   5         33.39         38.03         8.73 o                         
  -4  10   5          1.32          1.26         2.54 o                         
  -3  10   5         89.61         95.23         8.68 o                         
  -2  10   5          2.49          2.23         2.48 o                         
  -1  10   5          1.48          0.48         2.59 o                         
   0  10   5          6.70          7.27         2.68 o                         
   1  10   5          7.36          4.59         2.63 o                         
   2  10   5         60.45         48.98         4.30 o                         
   3  10   5          0.32         -4.01         2.67 o                         
   4  10   5         23.74         25.28         4.17 o                         
   5  10   5         85.70        102.18         7.16 o                         
   6  10   5         32.27         35.64         4.93 o                         
  -3  11   5         77.88         85.52         5.40 o                         
  -2  11   5          1.38         -0.56         3.09 o                         
  -1  11   5         22.66         29.11         4.15 o                         
   0  11   5         65.22         59.83         4.76 o                         
   1  11   5          1.38         -3.84         5.20 o                         
   2  11   5          5.61          1.42         4.52 o                         
   3  11   5          4.10         -2.56         3.61 o                         
   4  11   5          3.40          5.75         3.05 o                         
  -2 -11   6         31.21         38.92         4.67 o                         
  -1 -11   6         11.02          9.10         2.82 o                         
   0 -11   6          0.42         -3.99         2.66 o                         
   1 -11   6         13.30         11.38         3.21 o                         
   2 -11   6          1.29          4.07         3.54 o                         
  -4 -10   6         52.05         50.45         3.65 o                         
  -3 -10   6         26.00         21.90         2.92 o                         
  -2 -10   6         14.01         13.72         2.49 o                         
  -1 -10   6          0.18         -0.86         2.36 o                         
   0 -10   6         13.10         13.63         2.79 o                         
   1 -10   6        121.91        120.64         5.03 o                         
   2 -10   6         38.17         38.12         3.68 o                         
   3 -10   6        240.09        278.07        11.92 o                         
   4 -10   6         50.49         52.51         4.61 o                         
  -6  -9   6         43.71         48.40         3.91 o                         
  -5  -9   6          0.00         -1.47         2.08 o                         
  -4  -9   6        124.89        149.41         5.08 o                         
  -3  -9   6         18.68         17.10         2.45 o                         
  -2  -9   6          1.51          0.42         1.89 o                         
  -1  -9   6          2.17          1.44         1.66 o                         
   0  -9   6        201.54        205.41         5.18 o                         
   1  -9   6         15.35         15.64         2.83 o                         
   2  -9   6         23.38         28.62         2.57 o                         
   3  -9   6        222.58        232.45         5.97 o                         
   4  -9   6          3.30         -2.06         2.29 o                         
   5  -9   6         28.94         27.14         4.24 o                         
   6  -9   6          3.23          0.16         4.28 o                         
  -7  -8   6         25.30         33.94         3.24 o                         
  -6  -8   6         18.63         16.16         2.43 o                         
  -5  -8   6          2.68          4.40         2.11 o                         
  -4  -8   6        803.80        810.78        10.68 o                         
  -3  -8   6         81.07        107.00         4.59 o                         
  -2  -8   6        311.69        346.85         6.50 o                         
  -1  -8   6          0.85         -1.53         1.54 o                         
   0  -8   6          1.33         -1.87         1.25 o                         
   1  -8   6          0.02         -2.06         1.37 o                         
   2  -8   6         20.61         19.16         1.85 o                         
   3  -8   6          0.32          3.86         1.62 o                         
   4  -8   6        125.84        132.74         4.64 o                         
   5  -8   6         12.50          8.60         2.06 o                         
   6  -8   6        105.42         99.41         4.89 o                         
   7  -8   6          4.04          1.47         2.64 o                         
  -7  -7   6          2.84          2.75         2.03 o                         
  -6  -7   6         27.47         28.82         2.52 o                         
  -5  -7   6          2.54          2.69         1.72 o                         
  -4  -7   6         16.96         20.17         2.20 o                         
  -3  -7   6        161.94        157.53         4.34 o                         
  -2  -7   6         12.79         10.85         1.32 o                         
  -1  -7   6         75.59         80.94         2.63 o                         
   0  -7   6        184.93        165.32         3.51 o                         
   1  -7   6        195.57        187.15         3.49 o                         
   2  -7   6         37.17         37.26         2.54 o                         
   3  -7   6        531.62        553.25         7.07 o                         
   4  -7   6         22.79         19.69         2.25 o                         
   5  -7   6          0.97         -0.11         1.82 o                         
   6  -7   6          0.19         -0.91         2.05 o                         
   7  -7   6         10.11          7.52         3.28 o                         
   8  -7   6          0.82         -3.99         2.66 o                         
  -8  -6   6          0.02         -2.83         2.27 o                         
  -7  -6   6         17.42         19.26         2.24 o                         
  -6  -6   6          2.83         -2.27         1.66 o                         
  -5  -6   6         43.70         50.31         2.68 o                         
  -4  -6   6          0.96         -0.93         1.25 o                         
  -3  -6   6         29.72         23.48         2.02 o                         
  -2  -6   6         10.15          8.38         1.04 o                         
  -1  -6   6          0.05         -0.26         0.86 o                         
   0  -6   6          2.09          0.70         1.01 o                         
   1  -6   6        164.54        163.52         3.03 o                         
   2  -6   6          7.74         10.66         1.37 o                         
   3  -6   6         50.46         43.61         2.33 o                         
   4  -6   6          3.02          1.12         1.50 o                         
   5  -6   6        954.02        996.68        10.56 o                         
   6  -6   6         56.79         56.81         4.26 o                         
   7  -6   6         31.69         23.37         2.97 o                         
   8  -6   6         53.98         52.40         4.96 o                         
  -8  -5   6          2.43          2.15         2.51 o                         
  -7  -5   6          8.83          2.57         1.95 o                         
  -6  -5   6          9.17          5.24         1.80 o                         
  -5  -5   6         50.02         44.25         2.27 o                         
  -4  -5   6        632.42        621.49         6.55 o                         
  -3  -5   6          6.39          3.86         1.01 o                         
  -2  -5   6         24.69         25.48         1.21 o                         
  -1  -5   6        925.26        980.17         9.09 o                         
   0  -5   6          0.67         -0.29         0.73 o                         
   1  -5   6        131.09        127.81         2.25 o                         
   2  -5   6        385.05        374.80         4.59 o                         
   3  -5   6       2086.07       2089.26        14.58 o                         
   4  -5   6        741.09        743.08         7.44 o                         
   5  -5   6        112.54        102.58         3.54 o                         
   6  -5   6          9.81          6.28         2.11 o                         
   7  -5   6        122.59        126.38         6.90 o                         
   8  -5   6         12.22          9.38         3.28 o                         
   9  -5   6         19.61         10.51         2.99 o                         
  -9  -4   6          0.02         -2.59         3.21 o                         
  -8  -4   6         34.44         41.28         3.64 o                         
  -7  -4   6         27.08         27.78         2.43 o                         
  -6  -4   6          4.10          1.43         1.55 o                         
  -5  -4   6         77.51         77.97         2.56 o                         
  -4  -4   6        121.06        122.55         2.68 o                         
  -3  -4   6        130.14        116.30         2.32 o                         
  -2  -4   6        845.42        808.12         6.66 o                         
  -1  -4   6        345.87        367.00         5.19 o                         
   0  -4   6        745.88        709.13         6.47 o                         
   1  -4   6         13.95         15.53         0.92 o                         
   2  -4   6        656.47        616.11         5.47 o                         
   3  -4   6        221.81        208.40         3.26 o                         
   4  -4   6         32.59         26.52         1.77 o                         
   5  -4   6        133.32        139.42         3.97 o                         
   6  -4   6          2.12          1.71         1.75 o                         
   7  -4   6         29.80         21.62         2.77 o                         
   8  -4   6         64.00         50.33         3.39 o                         
   9  -4   6          0.01         -1.67         2.15 o                         
  -9  -3   6          0.97          3.14         2.14 o                         
  -8  -3   6        107.58        101.85         3.50 o                         
  -7  -3   6         32.86         36.41         2.33 o                         
  -6  -3   6         90.62         91.74         3.04 o                         
  -5  -3   6         11.18         10.47         1.20 o                         
  -4  -3   6        220.52        239.24         3.33 o                         
  -3  -3   6       2193.44       2261.13        13.13 o                         
  -2  -3   6        348.33        409.37         3.44 o                         
  -1  -3   6         66.93         67.30         1.75 o                         
   0  -3   6       1230.27       1306.27         7.62 o                         
   1  -3   6        571.90        603.98         4.05 o                         
   2  -3   6       1300.39       1388.77         8.74 o                         
   3  -3   6         16.71         31.10         1.56 o                         
   4  -3   6        770.09        808.73         7.82 o                         
   5  -3   6         15.48         16.60         1.35 o                         
   6  -3   6        351.30        352.59         6.19 o                         
   7  -3   6        130.75        111.23         6.73 o                         
   8  -3   6         56.87         51.24         2.94 o                         
   9  -3   6          0.05          0.59         2.23 o                         
  -9  -2   6         10.46          9.50         2.21 o                         
  -8  -2   6          0.01         -0.11         1.75 o                         
  -7  -2   6        220.86        233.30         4.73 o                         
  -6  -2   6         34.82         33.23         2.12 o                         
  -5  -2   6         16.83         14.27         1.22 o                         
  -4  -2   6        155.29        167.41         2.72 o                         
  -3  -2   6       1169.79       1312.09         8.05 o                         
  -2  -2   6       1091.82       1132.68         6.03 o                         
  -1  -2   6       4444.19       4606.49        21.00 o                         
   0  -2   6        254.16        256.11         2.13 o                         
   1  -2   6          0.50          5.80         0.63 o                         
   2  -2   6        894.54        988.25         6.32 o                         
   3  -2   6          1.67          5.17         0.87 o                         
   4  -2   6        288.07        292.53         3.60 o                         
   5  -2   6        300.20        309.60         3.93 o                         
   6  -2   6        207.68        198.27         4.12 o                         
   7  -2   6        430.37        427.48         6.25 o                         
   8  -2   6         71.53         74.61         3.59 o                         
   9  -2   6         55.51         53.43         3.90 o                         
  10  -2   6         45.22         54.64         4.19 o                         
  -9  -1   6         16.56         14.76         2.48 o                         
  -8  -1   6          0.27         -2.47         1.72 o                         
  -7  -1   6         15.09         13.81         2.11 o                         
  -6  -1   6        138.39        128.32         3.68 o                         
  -5  -1   6        227.77        256.53         3.96 o                         
  -4  -1   6          0.41         -1.16         0.78 o                         
  -3  -1   6         95.85         88.43         2.05 o                         
  -2  -1   6        313.36        299.43         2.47 o                         
  -1  -1   6        136.85        129.77         1.38 o                         
   0  -1   6       1288.05       1371.86         7.57 o                         
   1  -1   6        249.59        274.85         2.37 o                         
   2  -1   6        160.99        141.52         1.80 o                         
   3  -1   6        727.07        712.78         4.61 o                         
   4  -1   6       1390.81       1393.26         9.44 o                         
   5  -1   6          3.24          1.56         0.64 o                         
   6  -1   6        108.05        109.53         3.06 o                         
   7  -1   6        186.69        186.90         3.92 o                         
   8  -1   6          7.27          2.98         2.08 o                         
   9  -1   6         16.17         13.42         2.77 o                         
  10  -1   6          6.82         -1.15         3.22 o                         
  -9   0   6          0.95         -3.25         2.17 o                         
  -8   0   6        170.63        174.98         5.12 o                         
  -7   0   6         40.16         43.29         2.77 o                         
  -6   0   6          1.81          4.48         1.50 o                         
  -5   0   6         19.98         12.61         1.56 o                         
  -4   0   6        972.98       1083.29         8.48 o                         
  -3   0   6         10.29         15.02         1.01 o                         
  -2   0   6        267.14        273.94         2.74 o                         
  -1   0   6         71.90         60.56         1.16 o                         
   0   0   6       4344.97       4313.24        17.34 o                         
   1   0   6       2099.73       1961.47         8.51 o                         
   2   0   6         44.15         35.47         1.02 o                         
   3   0   6       3521.34       3677.75        17.16 o                         
   4   0   6        434.79        476.92         3.95 o                         
   5   0   6         57.90         56.12         1.98 o                         
   6   0   6         20.06         23.88         1.86 o                         
   7   0   6        435.36        450.03         6.34 o                         
   8   0   6        154.38        137.75         4.93 o                         
   9   0   6         42.33         32.84         3.52 o                         
  10   0   6         17.18          6.84         4.51 o                         
  -9   1   6         33.87         51.28         3.71 o                         
  -8   1   6          2.82          6.01         2.07 o                         
  -7   1   6          5.42          5.35         1.80 o                         
  -6   1   6          0.01         -1.51         1.24 o                         
  -5   1   6         40.94         32.72         1.97 o                         
  -4   1   6        638.26        637.77         6.50 o                         
  -3   1   6       1627.88       1607.32         9.96 o                         
  -2   1   6        112.35         94.84         1.55 o                         
  -1   1   6          1.76          0.93         0.33 o                         
   0   1   6        647.17        615.53         3.41 o                         
   1   1   6        299.06        292.59         2.42 o                         
   2   1   6        659.69        653.98         6.47 o                         
   3   1   6        399.56        408.22         3.07 o                         
   4   1   6         91.50        113.07         1.76 o                         
   5   1   6         54.27         50.52         1.69 o                         
   6   1   6          2.32          2.10         0.88 o                         
   7   1   6        118.02        107.98         3.13 o                         
   8   1   6         25.77         26.29         2.62 o                         
   9   1   6         55.41         56.16         4.19 o                         
  10   1   6          2.29         -1.31         5.01 o                         
  -9   2   6          0.56         -1.69         3.38 o                         
  -8   2   6          3.01          4.86         2.13 o                         
  -7   2   6        247.68        230.03         5.56 o                         
  -6   2   6         68.44         70.17         3.41 o                         
  -5   2   6        152.55        140.91         3.78 o                         
  -4   2   6          2.39          5.10         1.13 o                         
  -3   2   6         11.42          9.34         0.93 o                         
  -2   2   6        135.76        134.97         1.96 o                         
  -1   2   6        223.48        270.64         2.41 o                         
   0   2   6         57.72         71.71         0.94 o                         
   1   2   6       1173.33       1328.80         7.35 o                         
   2   2   6       1446.09       1484.61         8.01 o                         
   3   2   6          0.05          1.02         0.54 o                         
   4   2   6        449.64        439.79         3.66 o                         
   5   2   6          0.22         -0.74         0.80 o                         
   6   2   6          5.61         10.61         1.40 o                         
   7   2   6          0.51          1.76         1.36 o                         
   8   2   6        180.88        150.77         4.61 o                         
   9   2   6        145.65        149.52         5.15 o                         
  10   2   6         21.96         19.12         6.62 o                         
  -9   3   6          6.56          1.53         3.01 o                         
  -8   3   6         12.13         11.17         2.29 o                         
  -7   3   6         38.35         37.38         3.02 o                         
  -6   3   6         12.58         10.95         2.01 o                         
  -5   3   6         49.23         41.97         2.47 o                         
  -4   3   6         99.71        109.03         2.97 o                         
  -3   3   6          9.76          5.10         0.68 o                         
  -2   3   6         22.66         20.46         1.02 o                         
  -1   3   6         53.34         71.42         1.47 o                         
   0   3   6        501.42        516.52         3.84 o                         
   1   3   6        875.54        836.68         5.07 o                         
   2   3   6         18.92         17.62         1.03 o                         
   3   3   6         17.45         19.69         0.96 o                         
   4   3   6        635.83        607.35         4.52 o                         
   5   3   6         60.55         48.69         2.15 o                         
   6   3   6        999.76        993.63         9.39 o                         
   7   3   6        414.01        453.95         6.20 o                         
   8   3   6         37.84         35.11         2.87 o                         
   9   3   6          7.73          5.57         2.89 o                         
  10   3   6          0.01         -3.98         3.67 o                         
  -8   4   6          9.58          5.21         3.13 o                         
  -7   4   6         22.48         14.41         2.50 o                         
  -6   4   6         19.02         25.99         2.46 o                         
  -5   4   6         10.22         15.96         1.86 o                         
  -4   4   6        278.43        301.46         4.79 o                         
  -3   4   6        283.34        308.57         3.83 o                         
  -2   4   6          6.88          4.63         0.97 o                         
  -1   4   6          9.96          9.63         0.68 o                         
   0   4   6         12.23          6.29         0.74 o                         
   1   4   6         60.23         94.31         1.60 o                         
   2   4   6        643.22        681.25         6.24 o                         
   3   4   6       2566.81       2506.77        13.09 o                         
   4   4   6        137.74        128.72         2.03 o                         
   5   4   6         61.56         62.47         2.26 o                         
   6   4   6          4.20          4.36         1.60 o                         
   7   4   6         24.64         30.65         2.44 o                         
   8   4   6         25.10         37.13         4.10 o                         
   9   4   6         27.36          9.64         6.59 o                         
  -8   5   6          4.45          3.64         4.05 o                         
  -7   5   6          1.67          3.91         2.65 o                         
  -6   5   6        231.69        238.68         7.17 o                         
  -5   5   6         15.69         21.26         2.14 o                         
  -4   5   6         40.91         34.14         2.21 o                         
  -3   5   6         42.94         45.15         2.52 o                         
  -2   5   6         52.01         44.26         1.48 o                         
  -1   5   6        506.78        498.51         3.98 o                         
   0   5   6       1414.97       1373.30         8.48 o                         
   1   5   6         36.61         30.36         1.41 o                         
   2   5   6        397.63        419.49         3.36 o                         
   3   5   6        957.05       1022.81         7.02 o                         
   4   5   6         10.60         11.81         1.21 o                         
   5   5   6          5.77          6.88         1.46 o                         
   6   5   6         38.26         32.05         2.22 o                         
   7   5   6         34.87         32.62         2.69 o                         
   8   5   6        261.12        236.81         9.53 o                         
   9   5   6        106.37        127.93        10.89 o                         
  -8   6   6          1.82         -2.93         2.94 o                         
  -7   6   6         41.44         30.81         3.91 o                         
  -6   6   6         10.60         16.65         2.83 o                         
  -5   6   6        509.01        507.50         7.32 o                         
  -4   6   6         60.53         52.30         2.86 o                         
  -3   6   6         10.66         11.69         1.71 o                         
  -2   6   6         59.06         60.52         2.01 o                         
  -1   6   6          6.47          1.73         0.83 o                         
   0   6   6        527.65        508.68         4.79 o                         
   1   6   6       1028.32       1036.16         7.26 o                         
   2   6   6         77.51         72.79         1.62 o                         
   3   6   6         13.54          9.83         1.29 o                         
   4   6   6          0.01         -1.19         1.12 o                         
   5   6   6         21.80         18.38         1.85 o                         
   6   6   6         22.66         17.17         1.99 o                         
   7   6   6         54.64         52.53         3.96 o                         
   8   6   6         20.63         20.99         3.57 o                         
   9   6   6         10.15          6.06         8.45 o                         
  -7   7   6        139.29        167.57         8.97 o                         
  -6   7   6          8.40          8.66         2.63 o                         
  -5   7   6          7.82          7.07         2.50 o                         
  -4   7   6         17.18         10.08         2.73 o                         
  -3   7   6        171.16        172.55         4.39 o                         
  -2   7   6          4.67          8.33         1.64 o                         
  -1   7   6        549.65        580.52         6.71 o                         
   0   7   6        125.11        120.84         3.24 o                         
   1   7   6        525.04        534.28         6.23 o                         
   2   7   6        171.74        173.56         2.78 o                         
   3   7   6          0.78         -0.47         1.10 o                         
   4   7   6         48.93         42.22         2.96 o                         
   5   7   6         16.89         14.60         2.30 o                         
   6   7   6         91.76        105.80         4.62 o                         
   7   7   6          1.11         -2.10         3.00 o                         
   8   7   6         60.36         68.30         4.68 o                         
  -6   8   6         35.03         31.84         3.54 o                         
  -5   8   6          0.53          0.23         2.52 o                         
  -4   8   6         24.91         29.38         4.28 o                         
  -3   8   6         15.94          7.75         2.41 o                         
  -2   8   6         99.92        116.46         4.89 o                         
  -1   8   6        392.93        375.42         7.23 o                         
   0   8   6        177.64        184.33         4.74 o                         
   1   8   6         66.04         72.61         3.56 o                         
   2   8   6          9.07          7.17         1.81 o                         
   3   8   6         67.84         67.73         4.18 o                         
   4   8   6          4.19         -2.21         2.27 o                         
   5   8   6        391.93        385.48         9.00 o                         
   6   8   6         34.20         37.79         4.13 o                         
   7   8   6         18.79         17.19         5.00 o                         
   8   8   6         37.88         38.25         5.45 o                         
  -5   9   6         14.69         19.33         3.68 o                         
  -4   9   6          2.32          2.02         2.84 o                         
  -3   9   6          0.84         -0.40         2.48 o                         
  -2   9   6          0.02         -1.79         2.23 o                         
  -1   9   6          0.14         -2.35         1.93 o                         
   0   9   6         54.53         63.29         4.37 o                         
   1   9   6        166.64        171.91         5.35 o                         
   2   9   6        456.52        492.52        10.55 o                         
   3   9   6          4.79          2.27         2.96 o                         
   4   9   6        219.51        204.44         6.65 o                         
   5   9   6          4.00          2.94         2.78 o                         
   6   9   6          3.26          4.22         6.57 o                         
   7   9   6          0.23         -4.81         3.21 o                         
  -4  10   6          0.47         -1.04         2.99 o                         
  -3  10   6          0.12         -1.39         2.66 o                         
  -2  10   6         71.53         78.07         4.87 o                         
  -1  10   6         11.65         10.65         2.97 o                         
   0  10   6         11.25          9.37         2.55 o                         
   1  10   6         11.68          1.18         2.66 o                         
   2  10   6         41.12         42.39         4.93 o                         
   3  10   6          0.12         -5.01         3.34 o                         
   4  10   6         50.36         56.44         4.89 o                         
   5  10   6         11.06         13.62         3.57 o                         
  -2  11   6         37.53         38.21         4.18 o                         
  -1  11   6         26.54         27.55         3.99 o                         
   0  11   6          0.14          1.76         2.83 o                         
   1  11   6          2.43         -5.12         3.42 o                         
   2  11   6         30.89         27.27         4.69 o                         
   3  11   6         19.67         13.80         4.79 o                         
   4  11   6         61.42         53.93         8.45 o                         
  -2 -11   7         36.42         42.57         3.82 o                         
  -1 -11   7          9.00          7.56         2.73 o                         
   0 -11   7         21.01         14.41         3.05 o                         
   1 -11   7         13.31         19.17         3.33 o                         
   2 -11   7          4.32          2.64         2.86 o                         
  -4 -10   7         15.76         17.19         2.72 o                         
  -3 -10   7          9.25          7.94         2.47 o                         
  -2 -10   7          8.77          6.82         2.30 o                         
  -1 -10   7          0.65          3.96         2.58 o                         
   0 -10   7          0.50         -0.10         2.22 o                         
   1 -10   7          3.06          0.22         2.22 o                         
   2 -10   7         15.32         19.69         3.09 o                         
   3 -10   7         47.00         45.06         4.32 o                         
   4 -10   7         78.86         89.01         6.04 o                         
  -5  -9   7         11.04          5.97         2.60 o                         
  -4  -9   7         76.15         70.05         4.23 o                         
  -3  -9   7          5.70         -1.12         2.16 o                         
  -2  -9   7          0.32          1.19         1.91 o                         
  -1  -9   7         48.50         48.03         2.97 o                         
   0  -9   7         30.92         29.36         2.92 o                         
   1  -9   7         89.29         79.03         4.16 o                         
   2  -9   7        170.06        169.95         5.35 o                         
   3  -9   7          2.16          2.12         2.48 o                         
   4  -9   7          7.84          6.86         2.90 o                         
   5  -9   7        134.39        153.99         6.03 o                         
   6  -9   7         16.51         17.96         4.25 o                         
  -6  -8   7          0.05         -0.03         1.87 o                         
  -5  -8   7          5.72          8.24         1.90 o                         
  -4  -8   7         73.03         84.15         5.49 o                         
  -3  -8   7         88.79         88.40         4.84 o                         
  -2  -8   7        278.44        290.78         5.82 o                         
  -1  -8   7         44.64         43.32         2.95 o                         
   0  -8   7          1.70         -2.15         1.43 o                         
   1  -8   7         81.81         72.61         3.20 o                         
   2  -8   7        493.12        466.16         6.11 o                         
   3  -8   7         64.43         50.31         3.02 o                         
   4  -8   7        345.86        351.00         6.72 o                         
   5  -8   7          0.67         -1.75         1.67 o                         
   6  -8   7         23.01         27.01         2.95 o                         
   7  -8   7         27.65         28.12         3.77 o                         
  -7  -7   7         26.18         32.94         3.04 o                         
  -6  -7   7         41.76         44.44         3.10 o                         
  -5  -7   7        220.77        234.29         5.26 o                         
  -4  -7   7          6.10          9.54         1.97 o                         
  -3  -7   7         28.03         22.33         2.75 o                         
  -2  -7   7        897.73        922.70        10.12 o                         
  -1  -7   7        381.98        400.82         6.37 o                         
   0  -7   7        673.49        656.38         7.04 o                         
   1  -7   7        123.72        107.47         2.86 o                         
   2  -7   7         91.70         81.27         2.77 o                         
   3  -7   7        301.94        326.52         5.49 o                         
   4  -7   7         35.02         35.72         2.59 o                         
   5  -7   7        194.62        195.40         4.95 o                         
   6  -7   7          0.57         -1.89         2.24 o                         
   7  -7   7          7.99          6.26         2.42 o                         
  -8  -6   7          8.31          6.27         2.53 o                         
  -7  -6   7          7.25          5.65         1.86 o                         
  -6  -6   7         77.71         83.94         3.61 o                         
  -5  -6   7         95.82        114.88         4.47 o                         
  -4  -6   7         16.57         14.10         1.97 o                         
  -3  -6   7        325.37        304.92         5.03 o                         
  -2  -6   7         57.47         53.91         3.14 o                         
  -1  -6   7         89.75         81.82         3.15 o                         
   0  -6   7        276.50        286.25         4.09 o                         
   1  -6   7        201.75        199.92         3.40 o                         
   2  -6   7        408.67        412.95         5.21 o                         
   3  -6   7        338.04        342.41         5.36 o                         
   4  -6   7         24.26         31.70         2.99 o                         
   5  -6   7         29.56         23.59         2.45 o                         
   6  -6   7          3.71         -1.40         1.77 o                         
   7  -6   7          5.01          1.19         2.66 o                         
   8  -6   7          3.87          1.57         3.64 o                         
  -8  -5   7          4.03         -1.93         2.17 o                         
  -7  -5   7         94.62        103.53         4.10 o                         
  -6  -5   7        113.72        103.12         3.66 o                         
  -5  -5   7        302.74        286.60         4.34 o                         
  -4  -5   7        331.49        313.94         4.63 o                         
  -3  -5   7         32.70         40.14         1.84 o                         
  -2  -5   7         16.59         11.14         1.54 o                         
  -1  -5   7          0.02          1.81         1.16 o                         
   0  -5   7        114.85        101.35         2.65 o                         
   1  -5   7         11.55          9.88         0.88 o                         
   2  -5   7         32.56         40.69         1.89 o                         
   3  -5   7        886.20        847.42         7.84 o                         
   4  -5   7         69.88         70.09         3.12 o                         
   5  -5   7         51.58         49.33         3.32 o                         
   6  -5   7        120.10        131.69         4.72 o                         
   7  -5   7         59.01         56.72         4.96 o                         
   8  -5   7        101.43        108.71         6.75 o                         
   9  -5   7         82.85         78.36         8.27 o                         
  -8  -4   7         18.80         17.77         2.65 o                         
  -7  -4   7         26.72         24.37         2.56 o                         
  -6  -4   7        190.19        183.42         4.31 o                         
  -5  -4   7        215.04        238.13         3.89 o                         
  -4  -4   7         24.25         24.98         1.55 o                         
  -3  -4   7         61.18         61.43         1.78 o                         
  -2  -4   7        179.36        164.37         3.27 o                         
  -1  -4   7         74.83         64.25         2.32 o                         
   0  -4   7          0.74         -0.19         0.83 o                         
   1  -4   7        305.05        325.60         3.78 o                         
   2  -4   7        574.14        565.69         5.02 o                         
   3  -4   7        990.68        986.73         8.22 o                         
   4  -4   7        104.89        100.47         3.05 o                         
   5  -4   7         90.76         89.42         3.03 o                         
   6  -4   7        218.38        225.14         5.31 o                         
   7  -4   7          5.18          4.60         1.80 o                         
   8  -4   7         14.82         17.50         3.52 o                         
   9  -4   7         22.34         22.04         4.34 o                         
  -9  -3   7         25.08         34.71         3.38 o                         
  -8  -3   7        135.42        167.33         4.72 o                         
  -7  -3   7        165.65        190.48         4.32 o                         
  -6  -3   7        157.02        176.24         3.86 o                         
  -5  -3   7         37.82         36.12         1.75 o                         
  -4  -3   7        162.08        149.30         2.66 o                         
  -3  -3   7         72.56         80.33         1.74 o                         
  -2  -3   7         58.18         51.75         1.62 o                         
  -1  -3   7        518.06        437.21         4.43 o                         
   0  -3   7        968.17        846.37         5.67 o                         
   1  -3   7         82.53         69.35         1.48 o                         
   2  -3   7         66.54         53.14         1.59 o                         
   3  -3   7        260.99        267.21         3.99 o                         
   4  -3   7         46.58         54.85         2.32 o                         
   5  -3   7        161.71        154.67         3.60 o                         
   6  -3   7         18.03         15.07         1.91 o                         
   7  -3   7        282.53        268.46         5.45 o                         
   8  -3   7         24.95         32.26         3.06 o                         
   9  -3   7          6.48          2.68         2.50 o                         
  -9  -2   7          5.79          0.34         1.80 o                         
  -8  -2   7          6.58          6.85         1.85 o                         
  -7  -2   7         92.43        102.58         3.49 o                         
  -6  -2   7         42.19         43.24         2.51 o                         
  -5  -2   7          0.68          0.05         0.99 o                         
  -4  -2   7       1100.97       1054.65         7.76 o                         
  -3  -2   7         51.67         49.49         1.54 o                         
  -2  -2   7        686.59        692.27         4.36 o                         
  -1  -2   7        507.41        492.78         3.73 o                         
   0  -2   7         21.07         17.10         0.69 o                         
   1  -2   7         59.97         64.16         1.26 o                         
   2  -2   7        172.95        171.82         2.18 o                         
   3  -2   7       2228.73       2167.79        17.27 o                         
   4  -2   7        262.59        260.90         3.49 o                         
   5  -2   7          9.42         12.00         1.23 o                         
   6  -2   7        196.11        191.13         4.19 o                         
   7  -2   7          1.09         -1.07         1.57 o                         
   8  -2   7          1.85          1.59         1.94 o                         
   9  -2   7          1.48          0.19         2.37 o                         
  10  -2   7          3.94          3.32         5.34 o                         
  -9  -1   7         16.55         12.41         2.38 o                         
  -8  -1   7         29.90         23.27         2.43 o                         
  -7  -1   7        251.98        273.77         5.01 o                         
  -6  -1   7        272.79        272.84         5.10 o                         
  -5  -1   7        474.95        442.24         5.36 o                         
  -4  -1   7        258.42        257.19         3.76 o                         
  -3  -1   7        161.52        159.80         2.49 o                         
  -2  -1   7         18.68         19.14         1.15 o                         
  -1  -1   7        854.16        952.08         5.65 o                         
   0  -1   7        464.87        471.14         3.59 o                         
   1  -1   7        607.00        599.63         4.36 o                         
   2  -1   7        171.90        191.77         2.09 o                         
   3  -1   7         52.07         51.86         1.19 o                         
   4  -1   7        429.14        436.17         4.67 o                         
   5  -1   7          0.09          1.17         1.02 o                         
   6  -1   7        199.65        200.02         4.24 o                         
   7  -1   7          1.47         -1.63         1.69 o                         
   8  -1   7         45.64         43.41         2.92 o                         
   9  -1   7        165.89        173.67         8.85 o                         
  10  -1   7        114.90        145.15        11.10 o                         
  -9   0   7          3.15         -0.89         2.46 o                         
  -8   0   7          1.84         -2.29         2.07 o                         
  -7   0   7        188.74        178.15         4.91 o                         
  -6   0   7        242.65        226.62         4.66 o                         
  -5   0   7         67.30         53.30         2.60 o                         
  -4   0   7          2.62          1.23         1.04 o                         
  -3   0   7        112.98        125.69         2.19 o                         
  -2   0   7         28.35         33.40         1.22 o                         
  -1   0   7        836.08        893.12         5.14 o                         
   0   0   7        275.13        274.85         1.94 o                         
   1   0   7       2047.31       2084.35         9.54 o                         
   2   0   7         15.64         21.19         0.90 o                         
   3   0   7        959.56       1042.20         6.79 o                         
   4   0   7        118.04         85.91         1.80 o                         
   5   0   7         84.81         83.40         2.21 o                         
   6   0   7        749.05        783.46         8.32 o                         
   7   0   7         14.50          6.75         1.71 o                         
   8   0   7          1.68          0.15         1.68 o                         
   9   0   7          4.20         -2.84         2.23 o                         
  10   0   7         44.03         47.01         5.32 o                         
  -9   1   7          6.99          0.51         2.69 o                         
  -8   1   7          7.21          3.62         2.16 o                         
  -7   1   7         46.39         63.57         4.21 o                         
  -6   1   7          3.45         -1.62         1.55 o                         
  -5   1   7        106.20        112.40         3.22 o                         
  -4   1   7        115.32        111.56         2.84 o                         
  -3   1   7        511.76        554.34         4.73 o                         
  -2   1   7         19.22         19.03         0.92 o                         
  -1   1   7        869.96        815.23         4.66 o                         
   0   1   7        231.34        241.03         1.75 o                         
   1   1   7        117.00        174.25         1.50 o                         
   2   1   7        469.71        468.72         3.25 o                         
   3   1   7       3259.93       3256.63        16.44 o                         
   4   1   7         80.04         90.29         1.72 o                         
   5   1   7        525.34        578.42         5.09 o                         
   6   1   7         84.32         68.36         2.24 o                         
   7   1   7         52.18         41.34         2.43 o                         
   8   1   7          9.80          0.25         1.97 o                         
   9   1   7        116.46        126.66         6.06 o                         
  10   1   7         66.16         79.96         6.13 o                         
  -9   2   7         16.41         18.39         3.56 o                         
  -8   2   7        171.11        203.02         8.73 o                         
  -7   2   7         22.16         18.84         2.34 o                         
  -6   2   7        185.28        199.56         4.70 o                         
  -5   2   7         73.89         70.63         2.88 o                         
  -4   2   7         12.78          9.03         1.30 o                         
  -3   2   7        654.90        646.12         5.20 o                         
  -2   2   7        920.09        870.89         5.96 o                         
  -1   2   7       2444.73       2528.54        12.20 o                         
   0   2   7        542.16        489.18         3.02 o                         
   1   2   7          0.21          0.74         0.42 o                         
   2   2   7       2163.20       2258.78        10.29 o                         
   3   2   7       1111.28       1207.18         7.20 o                         
   4   2   7        338.43        320.18         3.10 o                         
   5   2   7         37.66         27.44         1.33 o                         
   6   2   7        136.30        147.25         3.17 o                         
   7   2   7         29.49         26.87         2.46 o                         
   8   2   7          8.06          7.58         2.15 o                         
   9   2   7         10.00          6.46         3.44 o                         
  10   2   7         23.08         19.44         4.57 o                         
  -8   3   7        168.86        161.87         6.67 o                         
  -7   3   7          0.40          1.45         2.29 o                         
  -6   3   7         53.45         48.05         3.02 o                         
  -5   3   7          0.07         -0.23         1.27 o                         
  -4   3   7        870.45        916.01         8.56 o                         
  -3   3   7        604.54        656.71         5.15 o                         
  -2   3   7          0.37         -0.79         0.59 o                         
  -1   3   7        983.64       1026.30         6.34 o                         
   0   3   7         37.96         53.14         0.93 o                         
   1   3   7        349.65        395.21         2.97 o                         
   2   3   7         79.95         81.64         1.24 o                         
   3   3   7         32.39         19.66         0.94 o                         
   4   3   7        301.42        318.34         3.14 o                         
   5   3   7         31.87         29.40         1.64 o                         
   6   3   7         13.62         19.23         1.78 o                         
   7   3   7        334.20        336.04         5.65 o                         
   8   3   7         79.87         91.43         5.97 o                         
   9   3   7          6.56         -2.50         2.67 o                         
  10   3   7         11.67          5.84         6.76 o                         
  -8   4   7          0.51         -2.98         2.84 o                         
  -7   4   7         43.37         47.92         4.24 o                         
  -6   4   7        291.35        302.49         6.56 o                         
  -5   4   7          7.29          6.68         1.56 o                         
  -4   4   7         31.30         29.92         1.97 o                         
  -3   4   7          0.15         -0.45         0.72 o                         
  -2   4   7        107.40        101.37         2.01 o                         
  -1   4   7        320.37        302.80         2.81 o                         
   0   4   7        245.14        244.75         2.75 o                         
   1   4   7        962.01       1033.76         6.34 o                         
   2   4   7        175.80        194.45         2.76 o                         
   3   4   7         60.95         65.89         1.53 o                         
   4   4   7        374.68        365.89         3.51 o                         
   5   4   7          9.72          8.29         1.33 o                         
   6   4   7          0.37          1.42         1.31 o                         
   7   4   7        411.21        406.12         6.84 o                         
   8   4   7         75.75         85.79         5.39 o                         
   9   4   7        119.11        130.55         8.28 o                         
  -8   5   7         12.30          3.86         2.47 o                         
  -7   5   7          3.75          4.38         2.75 o                         
  -6   5   7          6.91          9.74         2.52 o                         
  -5   5   7          0.48         -0.57         1.62 o                         
  -4   5   7          8.52          2.43         1.37 o                         
  -3   5   7         61.54         61.75         2.50 o                         
  -2   5   7        210.68        216.79         3.08 o                         
  -1   5   7         21.26         20.48         1.23 o                         
   0   5   7         94.31        114.21         2.14 o                         
   1   5   7         25.31         38.19         1.35 o                         
   2   5   7        265.36        268.50         2.69 o                         
   3   5   7         43.84         31.09         1.36 o                         
   4   5   7        313.55        324.79         4.03 o                         
   5   5   7        436.13        453.10         5.55 o                         
   6   5   7         15.97         10.32         1.93 o                         
   7   5   7          1.61         -2.75         2.24 o                         
   8   5   7         21.31         28.23         4.60 o                         
   9   5   7        200.92        216.70         8.11 o                         
  -7   6   7          0.17          1.77         2.45 o                         
  -6   6   7          0.29          0.75         2.08 o                         
  -5   6   7          8.81         15.11         2.57 o                         
  -4   6   7         17.77         17.33         2.53 o                         
  -3   6   7        128.19        126.13         3.55 o                         
  -2   6   7         45.40         48.91         2.20 o                         
  -1   6   7        508.37        496.92         5.22 o                         
   0   6   7          6.18          5.11         1.08 o                         
   1   6   7        689.81        680.88         5.48 o                         
   2   6   7         48.04         44.43         1.63 o                         
   3   6   7          1.70         -0.72         1.05 o                         
   4   6   7         20.98         21.63         1.82 o                         
   5   6   7         25.70         28.30         2.59 o                         
   6   6   7        263.58        263.98         6.60 o                         
   7   6   7         43.90         63.23         4.08 o                         
   8   6   7         21.19         10.72         4.94 o                         
   9   6   7          1.01          5.59         5.36 o                         
  -7   7   7          1.93          5.12         4.03 o                         
  -6   7   7         14.04         13.04         2.99 o                         
  -5   7   7          5.23          0.27         2.45 o                         
  -4   7   7         68.91         58.74         3.88 o                         
  -3   7   7         86.21         86.21         5.39 o                         
  -2   7   7        932.90        926.19        12.70 o                         
  -1   7   7         19.09         17.42         2.12 o                         
   0   7   7         21.26         19.28         1.95 o                         
   1   7   7        160.37        155.89         3.83 o                         
   2   7   7         65.94         80.50         2.60 o                         
   3   7   7          0.27         -1.89         1.42 o                         
   4   7   7         35.47         27.82         2.98 o                         
   5   7   7        111.12         97.59         3.88 o                         
   6   7   7         26.45         35.62         3.21 o                         
   7   7   7          4.32         -1.25         2.34 o                         
   8   7   7          0.02         -1.06         4.11 o                         
  -6   8   7         35.33         39.92         4.47 o                         
  -5   8   7         31.44         35.97         3.39 o                         
  -4   8   7          0.59         -1.65         2.40 o                         
  -3   8   7          1.49         -1.13         3.01 o                         
  -2   8   7        135.60        139.76         4.89 o                         
  -1   8   7         29.73         28.78         3.42 o                         
   0   8   7        137.80        121.04         4.63 o                         
   1   8   7        285.28        269.02         6.04 o                         
   2   8   7         58.92         55.53         3.46 o                         
   3   8   7        244.12        228.86         5.46 o                         
   4   8   7         10.41          7.63         2.87 o                         
   5   8   7         40.06         36.39         4.57 o                         
   6   8   7         49.89         42.81         4.91 o                         
   7   8   7         10.43         11.53         3.52 o                         
  -5   9   7          9.04          1.22         3.64 o                         
  -4   9   7          0.60         -4.71         4.54 o                         
  -3   9   7        103.18        128.18         5.53 o                         
  -2   9   7         18.46         25.25         3.07 o                         
  -1   9   7         28.98         23.21         3.11 o                         
   0   9   7         32.36         31.54         3.17 o                         
   1   9   7          0.60         -0.35         2.05 o                         
   2   9   7        194.42        199.29         8.90 o                         
   3   9   7         63.60         67.31         4.54 o                         
   4   9   7         65.14         67.24         4.71 o                         
   5   9   7         49.50         57.02         4.78 o                         
   6   9   7         18.38         14.69         5.69 o                         
  -4  10   7          6.90          7.25         3.25 o                         
  -3  10   7          9.85          9.25         3.32 o                         
  -2  10   7          6.48         12.20         2.92 o                         
  -1  10   7          0.53         -1.84         2.15 o                         
   0  10   7         13.27         11.37         2.80 o                         
   1  10   7         88.51         88.40         5.53 o                         
   2  10   7         42.48         45.96         4.79 o                         
   3  10   7         21.94         15.58         3.39 o                         
   4  10   7          0.20          0.14         4.05 o                         
   5  10   7        109.51        114.70         6.29 o                         
  -1  11   7          0.08          3.55         3.05 o                         
   0  11   7         54.88         52.06         4.69 o                         
   1  11   7         26.01         23.52         6.33 o                         
   2  11   7          0.05         -0.90         2.95 o                         
   3  11   7          0.12         -4.79         4.84 o                         
  -3 -10   8         39.54         45.05         3.71 o                         
  -2 -10   8         16.18         16.40         2.90 o                         
  -1 -10   8          0.94         -1.35         2.25 o                         
   0 -10   8         70.10         76.87         4.52 o                         
   1 -10   8          3.40          1.18         2.45 o                         
   2 -10   8         84.34         80.30         5.28 o                         
   3 -10   8         20.34         31.88         4.31 o                         
   4 -10   8         10.01          7.36         3.31 o                         
  -5  -9   8          8.27          8.14         3.00 o                         
  -4  -9   8         19.79         25.72         2.95 o                         
  -3  -9   8          0.54         -1.67         1.96 o                         
  -2  -9   8          7.48          4.34         2.30 o                         
  -1  -9   8        135.13        133.28         5.00 o                         
   0  -9   8         10.73          7.58         2.21 o                         
   1  -9   8        124.66        128.75         4.67 o                         
   2  -9   8         65.77         67.38         5.21 o                         
   3  -9   8         79.76         81.93         5.55 o                         
   4  -9   8          2.99         -0.25         2.63 o                         
   5  -9   8         63.37         70.91         5.01 o                         
  -6  -8   8          4.01          4.40         2.59 o                         
  -5  -8   8         25.50         27.58         2.63 o                         
  -4  -8   8         78.41         65.65         5.90 o                         
  -3  -8   8          0.04         -1.26         1.75 o                         
  -2  -8   8        295.34        290.99         6.03 o                         
  -1  -8   8          2.81          2.39         1.85 o                         
   0  -8   8         15.17         13.54         2.15 o                         
   1  -8   8         74.44         67.43         3.11 o                         
   2  -8   8          6.71          7.46         1.85 o                         
   3  -8   8          1.52          2.70         2.04 o                         
   4  -8   8        220.88        240.17         5.31 o                         
   5  -8   8          0.06          0.69         1.84 o                         
   6  -8   8        130.55        141.14         5.49 o                         
  -7  -7   8          8.58          8.37         2.58 o                         
  -6  -7   8          1.02         -0.26         1.92 o                         
  -5  -7   8         83.50         76.94         3.92 o                         
  -4  -7   8          3.09          6.09         1.80 o                         
  -3  -7   8          0.96         -0.09         1.88 o                         
  -2  -7   8        662.23        637.05         8.71 o                         
  -1  -7   8         17.67         13.63         2.15 o                         
   0  -7   8          8.05          8.73         1.86 o                         
   1  -7   8        200.10        200.27         5.13 o                         
   2  -7   8          3.34          0.49         1.30 o                         
   3  -7   8        349.74        340.11         5.72 o                         
   4  -7   8          2.96          1.68         1.72 o                         
   5  -7   8          3.10         -1.60         1.71 o                         
   6  -7   8          1.29          0.32         2.02 o                         
   7  -7   8          0.04         -2.98         1.98 o                         
  -7  -6   8          0.97         -0.74         2.27 o                         
  -6  -6   8          3.79         -0.81         1.63 o                         
  -5  -6   8          3.78          9.72         1.72 o                         
  -4  -6   8        137.96        163.84         4.44 o                         
  -3  -6   8        128.76        112.62         3.53 o                         
  -2  -6   8        205.37        192.97         4.56 o                         
  -1  -6   8        207.87        210.59         4.68 o                         
   0  -6   8        780.80        787.85         8.94 o                         
   1  -6   8        357.12        357.22         4.53 o                         
   2  -6   8         18.31         19.50         1.67 o                         
   3  -6   8        381.05        350.14         5.18 o                         
   4  -6   8        103.83         90.68         4.36 o                         
   5  -6   8         20.33         15.44         2.15 o                         
   6  -6   8        102.44        110.79         4.02 o                         
   7  -6   8        104.72        109.65         5.33 o                         
   8  -6   8          1.15         -1.82         2.14 o                         
  -8  -5   8          4.00          2.33         2.38 o                         
  -7  -5   8         15.15         12.56         2.09 o                         
  -6  -5   8          2.15         -0.40         1.51 o                         
  -5  -5   8         76.03         84.20         2.91 o                         
  -4  -5   8         46.98         49.92         2.21 o                         
  -3  -5   8          1.71          1.42         1.33 o                         
  -2  -5   8         25.17         22.21         1.93 o                         
  -1  -5   8         28.56         21.81         1.86 o                         
   0  -5   8         47.94         37.34         1.89 o                         
   1  -5   8        654.42        622.82         5.83 o                         
   2  -5   8        483.35        468.24         5.14 o                         
   3  -5   8        242.23        262.04         4.51 o                         
   4  -5   8         49.45         36.74         2.26 o                         
   5  -5   8         83.27         83.95         3.50 o                         
   6  -5   8         17.41         10.79         2.04 o                         
   7  -5   8         36.62         23.13         2.88 o                         
   8  -5   8          0.12          0.67         1.85 o                         
  -8  -4   8          6.01          7.97         2.61 o                         
  -7  -4   8         23.65         25.40         2.55 o                         
  -6  -4   8         35.16         31.55         2.28 o                         
  -5  -4   8        201.76        191.12         3.64 o                         
  -4  -4   8         13.22         13.18         1.46 o                         
  -3  -4   8         23.51         24.31         1.73 o                         
  -2  -4   8         62.77         54.80         2.53 o                         
  -1  -4   8        336.22        367.50         5.11 o                         
   0  -4   8        318.07        342.46         4.49 o                         
   1  -4   8         90.86         81.30         1.95 o                         
   2  -4   8        102.58         93.85         2.31 o                         
   3  -4   8         47.28         44.81         3.02 o                         
   4  -4   8        234.16        258.26         4.53 o                         
   5  -4   8          1.02          2.24         1.39 o                         
   6  -4   8        506.28        536.76         7.07 o                         
   7  -4   8          1.41         -0.99         1.64 o                         
   8  -4   8         59.12         60.85         3.73 o                         
   9  -4   8          0.10         -2.62         3.87 o                         
  -8  -3   8         67.95         84.26         3.96 o                         
  -7  -3   8          2.94          2.69         1.47 o                         
  -6  -3   8          4.02          2.44         1.46 o                         
  -5  -3   8        199.96        216.32         3.63 o                         
  -4  -3   8        195.20        203.39         3.12 o                         
  -3  -3   8        427.58        463.06         4.03 o                         
  -2  -3   8          3.41          2.04         0.86 o                         
  -1  -3   8        714.76        766.88         6.13 o                         
   0  -3   8         66.51         63.58         1.47 o                         
   1  -3   8          7.89          5.34         0.69 o                         
   2  -3   8       1104.61       1132.14         7.90 o                         
   3  -3   8         59.96         69.11         2.30 o                         
   4  -3   8        343.27        369.46         4.81 o                         
   5  -3   8        324.16        319.43         4.88 o                         
   6  -3   8         24.02         21.97         2.05 o                         
   7  -3   8        242.27        224.30         4.83 o                         
   8  -3   8         93.33        104.81         4.07 o                         
   9  -3   8          0.18         -1.02         3.04 o                         
  -8  -2   8         10.19          9.31         1.93 o                         
  -7  -2   8         16.39         13.13         1.75 o                         
  -6  -2   8        149.10        152.49         3.59 o                         
  -5  -2   8         16.81         18.67         1.48 o                         
  -4  -2   8          1.46          5.35         0.97 o                         
  -3  -2   8         19.14         23.22         1.29 o                         
  -2  -2   8         70.07         65.22         1.37 o                         
  -1  -2   8       1008.05        958.15         6.05 o                         
   0  -2   8        375.44        372.31         2.65 o                         
   1  -2   8        262.02        216.41         2.35 o                         
   2  -2   8         66.25         42.19         1.26 o                         
   3  -2   8         48.64         59.01         1.41 o                         
   4  -2   8         15.60         10.68         1.32 o                         
   5  -2   8          5.75          4.98         1.34 o                         
   6  -2   8        631.11        625.44         7.49 o                         
   7  -2   8         37.78         40.94         2.56 o                         
   8  -2   8          6.29          7.18         2.17 o                         
   9  -2   8        114.66        123.50         7.99 o                         
  -9  -1   8          0.50         -1.40         2.21 o                         
  -8  -1   8         42.02         40.71         3.01 o                         
  -7  -1   8          4.19          3.48         1.59 o                         
  -6  -1   8        100.21        106.65         3.27 o                         
  -5  -1   8        409.38        406.54         4.92 o                         
  -4  -1   8        261.50        266.44         3.92 o                         
  -3  -1   8         48.32         46.84         1.49 o                         
  -2  -1   8        503.58        466.08         3.47 o                         
  -1  -1   8        786.15        715.39         5.02 o                         
   0  -1   8       1661.55       1939.95        10.50 o                         
   1  -1   8          0.27          0.23         0.32 o                         
   2  -1   8         95.25        109.65         1.66 o                         
   3  -1   8        362.92        354.58         3.37 o                         
   4  -1   8        111.38        112.74         1.53 o                         
   5  -1   8        244.52        249.09         4.16 o                         
   6  -1   8        315.90        304.91         4.90 o                         
   7  -1   8          4.60          1.09         1.60 o                         
   8  -1   8         79.91         63.66         3.96 o                         
   9  -1   8          4.05          3.23         4.69 o                         
  10  -1   8         21.86         29.83         5.46 o                         
  -9   0   8          3.28         -1.44         2.81 o                         
  -8   0   8         34.32         34.58         3.83 o                         
  -7   0   8          0.18         -1.74         1.82 o                         
  -6   0   8        252.41        258.59         5.14 o                         
  -5   0   8         20.79         14.04         1.77 o                         
  -4   0   8         50.49         51.78         2.10 o                         
  -3   0   8         35.95         40.72         1.67 o                         
  -2   0   8          9.27         11.18         0.85 o                         
  -1   0   8        873.15        833.50         5.49 o                         
   0   0   8        107.26        122.43         1.85 o                         
   1   0   8        193.66        178.60         2.47 o                         
   2   0   8        318.59        340.56         2.83 o                         
   3   0   8        106.60         95.59         1.65 o                         
   4   0   8        146.54        127.51         2.27 o                         
   5   0   8        353.51        325.03         4.15 o                         
   6   0   8          8.13          9.25         1.48 o                         
   7   0   8         86.60         68.97         3.20 o                         
   8   0   8         16.40          9.98         2.17 o                         
   9   0   8         12.49          8.65         3.20 o                         
  10   0   8          0.97          1.78         3.16 o                         
  -8   1   8          0.01         -2.57         2.51 o                         
  -7   1   8         38.20         32.09         3.03 o                         
  -6   1   8         51.98         37.11         2.67 o                         
  -5   1   8         29.82         27.42         2.11 o                         
  -4   1   8         25.82         25.22         1.78 o                         
  -3   1   8         14.25         17.92         1.14 o                         
  -2   1   8        276.53        237.25         2.70 o                         
  -1   1   8        159.12        173.26         1.72 o                         
   0   1   8         44.57         25.92         0.73 o                         
   1   1   8        149.05        140.70         1.28 o                         
   2   1   8        513.39        526.22         3.31 o                         
   3   1   8         34.26         27.08         1.07 o                         
   4   1   8         47.59         43.83         1.37 o                         
   5   1   8       1171.80       1165.34         7.50 o                         
   6   1   8         63.24         63.72         2.40 o                         
   7   1   8        169.97        157.79         3.92 o                         
   8   1   8         12.17         15.30         2.72 o                         
   9   1   8          0.82         -5.67         3.78 o                         
  10   1   8          0.47         -1.80         3.46 o                         
  -8   2   8          0.41         -1.19         2.67 o                         
  -7   2   8         35.11         22.63         3.25 o                         
  -6   2   8         70.01         80.66         3.51 o                         
  -5   2   8         24.16         28.76         2.13 o                         
  -4   2   8         81.19         76.14         2.67 o                         
  -3   2   8          2.13          1.21         0.82 o                         
  -2   2   8        285.00        275.03         3.13 o                         
  -1   2   8        266.97        279.36         2.37 o                         
   0   2   8        677.89        794.31         5.35 o                         
   1   2   8       1152.94       1140.85         9.79 o                         
   2   2   8        757.25        741.84         4.29 o                         
   3   2   8         22.99         35.42         1.20 o                         
   4   2   8       1049.78       1061.39         6.61 o                         
   5   2   8         19.42         16.76         1.14 o                         
   6   2   8          6.17          4.62         1.31 o                         
   7   2   8         87.60         70.51         2.90 o                         
   8   2   8         57.10         54.08         4.30 o                         
   9   2   8         57.51         59.30         6.29 o                         
  10   2   8         26.26         21.41         9.23 o                         
  -8   3   8          0.07          3.88         2.92 o                         
  -7   3   8        259.50        284.35         8.71 o                         
  -6   3   8         20.81         10.66         2.35 o                         
  -5   3   8          0.60         -2.07         1.38 o                         
  -4   3   8         13.72         12.86         1.52 o                         
  -3   3   8        533.25        511.58         4.47 o                         
  -2   3   8         54.86         48.06         1.68 o                         
  -1   3   8        389.99        388.53         3.15 o                         
   0   3   8       2265.74       2260.70        13.70 o                         
   1   3   8        175.70        160.42         2.62 o                         
   2   3   8          9.29          8.32         0.57 o                         
   3   3   8         20.93         11.82         0.76 o                         
   4   3   8         63.43         49.91         1.41 o                         
   5   3   8        495.73        492.14         4.65 o                         
   6   3   8          0.68          1.44         1.23 o                         
   7   3   8        117.31        112.33         4.64 o                         
   8   3   8        161.65        192.96         6.12 o                         
   9   3   8          8.35         -0.33         5.27 o                         
  -8   4   8         14.00         10.84         4.11 o                         
  -7   4   8         15.25         14.10         3.41 o                         
  -6   4   8        371.43        397.04         8.33 o                         
  -5   4   8          1.22         -1.26         1.73 o                         
  -4   4   8          7.78          6.66         1.47 o                         
  -3   4   8        197.90        203.64         3.14 o                         
  -2   4   8        129.80        117.59         2.15 o                         
  -1   4   8          8.74         10.74         0.66 o                         
   0   4   8          0.03         -0.10         0.50 o                         
   1   4   8        399.06        394.52         2.88 o                         
   2   4   8        777.23        783.04         4.86 o                         
   3   4   8          1.18          3.23         0.83 o                         
   4   4   8         21.97         25.96         1.16 o                         
   5   4   8         12.73         17.34         1.61 o                         
   6   4   8         21.88         15.29         2.25 o                         
   7   4   8        129.45        141.32         6.67 o                         
   8   4   8         82.31         81.84         6.50 o                         
   9   4   8         26.54         23.56         6.96 o                         
  -7   5   8         31.70         26.15         3.65 o                         
  -6   5   8         19.60         13.36         3.00 o                         
  -5   5   8          1.95         -1.28         2.18 o                         
  -4   5   8          2.96          2.96         1.93 o                         
  -3   5   8          4.69          5.38         1.49 o                         
  -2   5   8        193.82        179.07         3.77 o                         
  -1   5   8         70.44         70.05         1.86 o                         
   0   5   8        152.89        142.34         2.80 o                         
   1   5   8          1.41          1.24         0.62 o                         
   2   5   8         20.39         20.58         0.80 o                         
   3   5   8         21.28         22.91         1.33 o                         
   4   5   8         55.88         60.10         2.41 o                         
   5   5   8        149.48        154.68         4.21 o                         
   6   5   8          1.92         -1.24         1.83 o                         
   7   5   8          0.19          1.61         2.21 o                         
   8   5   8          3.85          3.64         4.76 o                         
   9   5   8          7.46         16.66         4.31 o                         
  -7   6   8          2.18         -1.24         2.76 o                         
  -6   6   8         15.13          6.23         3.70 o                         
  -5   6   8         50.66         61.56         3.79 o                         
  -4   6   8         28.56         18.64         2.49 o                         
  -3   6   8        352.92        389.07         7.67 o                         
  -2   6   8         10.76         18.39         2.17 o                         
  -1   6   8         66.01         64.09         2.63 o                         
   0   6   8        475.43        492.15         6.90 o                         
   1   6   8       1148.52       1169.34        10.12 o                         
   2   6   8         89.43         92.85         2.83 o                         
   3   6   8          4.24          0.17         1.39 o                         
   4   6   8        449.02        434.75         6.46 o                         
   5   6   8         38.89         32.96         2.69 o                         
   6   6   8         10.30          2.98         2.15 o                         
   7   6   8        100.99         93.43         4.50 o                         
   8   6   8          3.54          8.75         2.94 o                         
  -6   7   8          1.92          1.63         2.89 o                         
  -5   7   8          2.15         -0.02         2.39 o                         
  -4   7   8          0.33          0.01         2.01 o                         
  -3   7   8         14.89         14.92         2.49 o                         
  -2   7   8        162.58        165.76         5.13 o                         
  -1   7   8        185.73        170.59         4.77 o                         
   0   7   8        346.24        356.12         6.30 o                         
   1   7   8        180.61        173.47         4.58 o                         
   2   7   8         24.35         26.60         2.40 o                         
   3   7   8        484.72        464.51         7.69 o                         
   4   7   8         17.44         23.45         2.74 o                         
   5   7   8         40.21         43.12         3.20 o                         
   6   7   8         64.09         62.70         3.75 o                         
   7   7   8         45.59         48.10         3.74 o                         
   8   7   8          7.87         13.58         3.98 o                         
  -5   8   8         14.59         17.37         4.38 o                         
  -4   8   8         17.23         11.41         2.91 o                         
  -3   8   8        309.64        350.69         7.80 o                         
  -2   8   8         20.23         30.90         3.37 o                         
  -1   8   8        145.90        154.81         5.42 o                         
   0   8   8         42.71         39.27         3.68 o                         
   1   8   8        411.29        399.28         7.18 o                         
   2   8   8         27.23         22.06         3.47 o                         
   3   8   8          5.61          7.69         2.19 o                         
   4   8   8        158.03        161.91         8.64 o                         
   5   8   8         43.42         52.63         5.03 o                         
   6   8   8          0.04          1.52         2.82 o                         
   7   8   8         17.12         16.54         4.08 o                         
  -4   9   8         15.73         17.58         3.09 o                         
  -3   9   8         86.26         86.76         5.52 o                         
  -2   9   8          0.47          1.83         2.37 o                         
  -1   9   8         25.63         22.88         3.04 o                         
   0   9   8         19.83         18.89         3.15 o                         
   1   9   8         19.62         17.76         2.69 o                         
   2   9   8         25.72         25.81         4.90 o                         
   3   9   8         74.19         77.29         4.80 o                         
   4   9   8         92.14         88.53         6.04 o                         
   5   9   8          9.64          9.83         3.11 o                         
   6   9   8         10.32          6.56         4.94 o                         
  -3  10   8          9.29         11.75         3.22 o                         
  -2  10   8         33.13         31.74         3.69 o                         
  -1  10   8          0.16         -0.66         2.47 o                         
   0  10   8          6.01          4.46         2.55 o                         
   1  10   8          0.34          1.49         4.67 o                         
   2  10   8         24.30         24.31         3.48 o                         
   3  10   8          9.67          8.21         3.58 o                         
   4  10   8        139.62        154.52         8.68 o                         
   5  10   8          6.56         13.70         3.72 o                         
   0  11   8          5.88         12.35         3.49 o                         
   1  11   8         15.01         10.17         2.97 o                         
   2  11   8          1.97          1.45         2.97 o                         
  -2 -10   9         29.62         22.10         3.15 o                         
  -1 -10   9          1.70          5.10         2.60 o                         
   0 -10   9         91.48        103.91         5.52 o                         
   1 -10   9          0.88         -1.34         2.49 o                         
   2 -10   9         79.97         84.60         4.88 o                         
   3 -10   9         29.58         29.33         4.41 o                         
  -4  -9   9         38.56         40.00         3.31 o                         
  -3  -9   9         25.23         25.42         3.74 o                         
  -2  -9   9          0.29         -0.85         2.32 o                         
  -1  -9   9        198.88        218.55         5.83 o                         
   0  -9   9         23.07         19.54         2.54 o                         
   1  -9   9          0.23          1.49         1.99 o                         
   2  -9   9          1.48          2.45         2.08 o                         
   3  -9   9         31.34         33.94         4.95 o                         
   4  -9   9        127.08        151.92         6.37 o                         
   5  -9   9         10.80         15.80         4.52 o                         
  -5  -8   9         17.66         16.20         2.96 o                         
  -4  -8   9        104.75        119.07         5.11 o                         
  -3  -8   9          1.69          2.50         1.96 o                         
  -2  -8   9         26.72         23.53         2.66 o                         
  -1  -8   9         24.79         22.38         2.52 o                         
   0  -8   9         51.33         47.89         2.97 o                         
   1  -8   9          7.07         10.24         2.07 o                         
   2  -8   9         96.19        100.87         5.61 o                         
   3  -8   9        353.04        349.61         6.90 o                         
   4  -8   9          8.17          8.12         2.28 o                         
   5  -8   9          7.87         10.24         2.61 o                         
   6  -8   9          0.25          0.01         2.61 o                         
  -6  -7   9         92.26        111.28         7.28 o                         
  -5  -7   9         11.23          9.59         2.92 o                         
  -4  -7   9         15.61         13.88         2.31 o                         
  -3  -7   9         94.71        111.23         4.18 o                         
  -2  -7   9          0.00          1.25         1.66 o                         
  -1  -7   9         18.59         28.66         2.55 o                         
   0  -7   9         83.37         79.01         3.53 o                         
   1  -7   9          9.56          2.25         1.51 o                         
   2  -7   9        171.99        172.99         4.21 o                         
   3  -7   9         17.70         19.13         2.08 o                         
   4  -7   9          0.01         -1.52         1.53 o                         
   5  -7   9          0.84         -0.68         1.73 o                         
   6  -7   9          5.20          4.91         2.06 o                         
   7  -7   9         28.63         33.92         5.10 o                         
  -7  -6   9         15.53         10.25         2.56 o                         
  -6  -6   9          5.20          7.76         2.17 o                         
  -5  -6   9         15.81         14.12         2.01 o                         
  -4  -6   9         67.85         74.22         4.22 o                         
  -3  -6   9        172.49        184.42         4.72 o                         
  -2  -6   9        112.48        116.73         4.02 o                         
  -1  -6   9        450.53        446.10         6.77 o                         
   0  -6   9       1317.03       1302.60        14.29 o                         
   1  -6   9         74.23         75.59         2.87 o                         
   2  -6   9        593.88        603.35         6.33 o                         
   3  -6   9        653.18        648.51         7.24 o                         
   4  -6   9         70.32         67.94         3.20 o                         
   5  -6   9          5.32          3.18         1.67 o                         
   6  -6   9         76.37         75.29         4.07 o                         
   7  -6   9          3.17          1.28         2.90 o                         
   8  -6   9         12.50          7.69         2.85 o                         
  -7  -5   9          2.53          1.67         2.26 o                         
  -6  -5   9          5.82         -2.09         1.84 o                         
  -5  -5   9         47.53         34.52         2.12 o                         
  -4  -5   9        287.71        272.08         4.49 o                         
  -3  -5   9         75.28         67.02         2.93 o                         
  -2  -5   9          2.52         -1.40         1.71 o                         
  -1  -5   9       1408.14       1408.40        12.55 o                         
   0  -5   9        231.41        237.20         4.13 o                         
   1  -5   9        210.38        216.00         3.91 o                         
   2  -5   9         32.61         31.13         1.89 o                         
   3  -5   9        252.98        254.33         4.27 o                         
   4  -5   9         46.39         48.73         2.88 o                         
   5  -5   9        101.12         93.07         3.62 o                         
   6  -5   9        306.38        321.17         6.03 o                         
   7  -5   9          6.94          4.23         1.96 o                         
   8  -5   9         52.38         52.76         4.23 o                         
  -8  -4   9          4.04          4.40         4.03 o                         
  -7  -4   9          0.02         -1.98         1.92 o                         
  -6  -4   9         10.80          4.97         1.71 o                         
  -5  -4   9         90.29         93.79         2.85 o                         
  -4  -4   9        135.35        132.04         3.03 o                         
  -3  -4   9        161.90        180.60         3.32 o                         
  -2  -4   9          0.04         -1.51         1.01 o                         
  -1  -4   9         13.58         14.24         1.21 o                         
   0  -4   9        269.15        285.13         4.18 o                         
   1  -4   9        438.80        435.95         4.60 o                         
   2  -4   9        171.68        181.64         3.38 o                         
   3  -4   9        303.81        300.19         5.08 o                         
   4  -4   9        405.21        425.99         5.83 o                         
   5  -4   9        885.39        899.97         9.68 o                         
   6  -4   9         32.75         30.28         2.37 o                         
   7  -4   9          0.01         -2.18         1.63 o                         
   8  -4   9          3.29          2.76         2.29 o                         
   9  -4   9         37.70         32.67         4.79 o                         
  -8  -3   9         29.48         30.26         4.18 o                         
  -7  -3   9         55.36         53.74         4.59 o                         
  -6  -3   9        120.76        126.43         4.22 o                         
  -5  -3   9          0.07         -1.54         1.03 o                         
  -4  -3   9          0.21         -0.40         0.98 o                         
  -3  -3   9         42.95         25.94         1.27 o                         
  -2  -3   9        190.17        184.47         3.59 o                         
  -1  -3   9        443.10        466.33         5.79 o                         
   0  -3   9         81.70         72.64         1.53 o                         
   1  -3   9         64.12         64.65         1.56 o                         
   2  -3   9         42.21         55.58         1.86 o                         
   3  -3   9        375.46        404.54         4.69 o                         
   4  -3   9         75.02         84.03         2.74 o                         
   5  -3   9         46.30         36.13         2.29 o                         
   6  -3   9        258.96        255.15         5.16 o                         
   7  -3   9         19.80         21.87         2.18 o                         
   8  -3   9         95.94        102.63         5.14 o                         
   9  -3   9         53.03         65.77         5.85 o                         
  -8  -2   9          2.13          6.53         2.77 o                         
  -7  -2   9         86.71        106.18         4.18 o                         
  -6  -2   9         42.26         46.82         3.45 o                         
  -5  -2   9         34.94         31.54         1.84 o                         
  -4  -2   9        329.57        352.35         4.11 o                         
  -3  -2   9         15.69         16.47         1.20 o                         
  -2  -2   9         38.78         31.23         1.34 o                         
  -1  -2   9         22.17         21.94         1.14 o                         
   0  -2   9         34.08         34.63         1.12 o                         
   1  -2   9        241.58        232.89         2.51 o                         
   2  -2   9         10.59          3.63         0.68 o                         
   3  -2   9         64.09         66.33         1.64 o                         
   4  -2   9        244.85        236.98         4.03 o                         
   5  -2   9        109.58         99.34         3.01 o                         
   6  -2   9        178.01        160.21         3.88 o                         
   7  -2   9          8.70         -1.11         1.46 o                         
   8  -2   9         49.78         54.60         3.91 o                         
   9  -2   9         41.20         32.96         4.36 o                         
  -8  -1   9         22.14         13.27         2.95 o                         
  -7  -1   9          9.65          6.36         2.20 o                         
  -6  -1   9        428.28        402.36         5.87 o                         
  -5  -1   9        150.57        156.94         3.30 o                         
  -4  -1   9         69.66         62.27         2.22 o                         
  -3  -1   9         35.98         35.77         1.62 o                         
  -2  -1   9          0.07         -0.15         0.45 o                         
  -1  -1   9        725.35        756.54         5.08 o                         
   0  -1   9        515.53        548.60         4.37 o                         
   1  -1   9       1993.34       2016.41        11.16 o                         
   2  -1   9        970.99        915.95         6.22 o                         
   3  -1   9         11.90         13.99         0.87 o                         
   4  -1   9         33.43         25.66         1.03 o                         
   5  -1   9        158.31        156.64         3.45 o                         
   6  -1   9        362.20        367.31         5.51 o                         
   7  -1   9          6.51          5.10         1.68 o                         
   8  -1   9        111.54        121.00         5.21 o                         
   9  -1   9        117.08        127.73         9.96 o                         
  -8   0   9          2.24         -1.16         2.54 o                         
  -7   0   9          0.00         -1.41         2.15 o                         
  -6   0   9        165.03        170.34         4.56 o                         
  -5   0   9         38.17         31.92         2.27 o                         
  -4   0   9        197.18        195.27         3.65 o                         
  -3   0   9       1227.22       1197.70         7.78 o                         
  -2   0   9       1105.08       1092.54         6.84 o                         
  -1   0   9        215.76        220.79         2.64 o                         
   0   0   9         42.74         36.45         0.85 o                         
   1   0   9        484.19        461.91         2.95 o                         
   2   0   9        699.37        765.84         4.97 o                         
   3   0   9          0.14          1.27         0.47 o                         
   4   0   9         28.69         29.06         1.27 o                         
   5   0   9        740.38        735.25         6.82 o                         
   6   0   9          0.07          0.33         1.20 o                         
   7   0   9        348.32        364.80         6.56 o                         
   8   0   9         13.23         12.30         2.44 o                         
   9   0   9          0.14         -3.72         2.48 o                         
  -8   1   9         33.22         32.64         3.72 o                         
  -7   1   9         89.16         80.38         7.50 o                         
  -6   1   9        237.33        254.77         6.70 o                         
  -5   1   9         14.09         10.25         1.78 o                         
  -4   1   9        115.09        101.47         2.95 o                         
  -3   1   9          0.06          0.39         0.86 o                         
  -2   1   9          4.16          4.70         0.82 o                         
  -1   1   9         80.97         77.61         1.21 o                         
   0   1   9        180.73        153.91         1.85 o                         
   1   1   9         13.79         10.67         0.55 o                         
   2   1   9        703.39        683.57         4.34 o                         
   3   1   9         17.47         22.42         0.95 o                         
   4   1   9        474.41        484.48         4.00 o                         
   5   1   9         45.47         55.13         1.88 o                         
   6   1   9        136.37        132.19         2.90 o                         
   7   1   9          6.10          2.16         1.92 o                         
   8   1   9          4.85          2.55         2.10 o                         
   9   1   9          1.54          0.08         2.55 o                         
  -8   2   9         10.22          8.66         3.15 o                         
  -7   2   9         53.37         51.84         3.91 o                         
  -6   2   9         36.98         26.89         3.04 o                         
  -5   2   9         97.42         91.95         4.18 o                         
  -4   2   9         53.48         46.52         2.42 o                         
  -3   2   9         97.53         84.38         2.09 o                         
  -2   2   9          7.03          3.13         0.68 o                         
  -1   2   9         10.00          5.31         0.42 o                         
   0   2   9        679.60        694.59         5.82 o                         
   1   2   9         74.00         74.72         2.29 o                         
   2   2   9         45.58         61.78         1.36 o                         
   3   2   9        133.80        130.28         1.75 o                         
   4   2   9        220.55        240.22         2.90 o                         
   5   2   9         42.67         44.73         1.92 o                         
   6   2   9         88.19         88.40         3.19 o                         
   7   2   9        116.89        114.22         4.18 o                         
   8   2   9         15.30         16.47         2.75 o                         
   9   2   9         38.76         30.07         3.92 o                         
  -8   3   9         11.07         12.52         3.31 o                         
  -7   3   9         10.63         11.90         2.98 o                         
  -6   3   9          2.48         -3.22         2.15 o                         
  -5   3   9          7.95          0.18         1.85 o                         
  -4   3   9        411.53        437.38         7.85 o                         
  -3   3   9          0.42          1.57         1.01 o                         
  -2   3   9        120.38        130.79         1.96 o                         
  -1   3   9          0.68          0.07         0.43 o                         
   0   3   9        322.40        292.15         2.52 o                         
   1   3   9        123.46        118.87         2.12 o                         
   2   3   9        157.72        162.92         1.92 o                         
   3   3   9        307.01        270.67         2.94 o                         
   4   3   9        494.80        485.34         4.30 o                         
   5   3   9        109.07        104.31         2.69 o                         
   6   3   9        191.75        172.55         4.26 o                         
   7   3   9         84.61         88.08         6.50 o                         
   8   3   9         23.64         22.56         4.02 o                         
   9   3   9         13.86          5.90         3.53 o                         
  -7   4   9        125.39        117.08         6.72 o                         
  -6   4   9          4.75         11.67         2.85 o                         
  -5   4   9          3.96          1.34         1.92 o                         
  -4   4   9        164.19        166.22         4.69 o                         
  -3   4   9         46.89         49.20         2.53 o                         
  -2   4   9          0.21          0.10         0.65 o                         
  -1   4   9         37.20         39.47         1.12 o                         
   0   4   9        284.35        229.30         2.47 o                         
   1   4   9          2.89          4.31         0.63 o                         
   2   4   9          2.03          2.66         0.52 o                         
   3   4   9        114.45        111.26         1.91 o                         
   4   4   9          8.40          6.90         1.33 o                         
   5   4   9         31.25         34.27         2.44 o                         
   6   4   9        145.86        148.97         4.33 o                         
   7   4   9        177.62        184.59         5.55 o                         
   8   4   9          0.66          1.31         2.74 o                         
   9   4   9          0.48         -1.96         2.54 o                         
  -7   5   9          4.76          2.35         2.69 o                         
  -6   5   9          0.76         -3.34         2.23 o                         
  -5   5   9         40.54         44.25         3.33 o                         
  -4   5   9         18.59         17.35         2.27 o                         
  -3   5   9        503.03        500.81         8.09 o                         
  -2   5   9        310.73        310.75         4.32 o                         
  -1   5   9         26.80         23.51         1.59 o                         
   0   5   9          0.44          2.95         1.19 o                         
   1   5   9         39.91         44.09         1.27 o                         
   2   5   9         55.37         60.99         1.63 o                         
   3   5   9         23.55         26.85         2.22 o                         
   4   5   9        948.06        969.13        11.79 o                         
   5   5   9        409.45        452.75         6.89 o                         
   6   5   9          7.67          5.00         1.94 o                         
   7   5   9         44.32         44.97         3.98 o                         
   8   5   9         82.17        106.68         7.42 o                         
   9   5   9         20.28         22.95         4.17 o                         
  -6   6   9         14.83         12.77         2.80 o                         
  -5   6   9         11.78         11.42         2.44 o                         
  -4   6   9          0.54          0.45         1.86 o                         
  -3   6   9        107.44        110.14         4.43 o                         
  -2   6   9         92.59         73.27         3.60 o                         
  -1   6   9          9.40          7.04         1.75 o                         
   0   6   9        105.23        100.86         3.33 o                         
   1   6   9          4.73          7.19         1.54 o                         
   2   6   9        197.85        191.17         3.76 o                         
   3   6   9        136.81        128.39         3.51 o                         
   4   6   9        126.76        131.40         3.92 o                         
   5   6   9        218.13        220.88         5.08 o                         
   6   6   9         58.01         50.96         3.91 o                         
   7   6   9          5.96          6.71         2.45 o                         
   8   6   9          1.12          3.12         2.82 o                         
  -6   7   9          3.27          5.33         2.66 o                         
  -5   7   9          7.67          4.21         2.31 o                         
  -4   7   9        236.94        273.16         6.61 o                         
  -3   7   9         22.81         15.52         2.93 o                         
  -2   7   9         79.37         76.19         3.97 o                         
  -1   7   9         58.44         58.18         3.85 o                         
   0   7   9        126.47        110.88         3.93 o                         
   1   7   9         32.99         28.63         2.49 o                         
   2   7   9          2.98         -2.68         1.79 o                         
   3   7   9        213.85        217.34         4.54 o                         
   4   7   9         12.09          4.73         2.09 o                         
   5   7   9         14.22         14.78         2.41 o                         
   6   7   9        109.60        130.84         4.75 o                         
   7   7   9          2.01          7.41         2.59 o                         
   8   7   9         56.44         51.71         4.31 o                         
  -5   8   9          0.88          2.56         3.03 o                         
  -4   8   9          6.29          5.49         2.66 o                         
  -3   8   9          0.06          4.46         2.41 o                         
  -2   8   9        158.44        154.69         5.38 o                         
  -1   8   9        138.82        138.81         4.98 o                         
   0   8   9        240.38        241.88         7.43 o                         
   1   8   9         63.55         47.06         3.24 o                         
   2   8   9        335.71        345.58         6.82 o                         
   3   8   9          3.37          1.50         2.24 o                         
   4   8   9         57.04         55.47         3.96 o                         
   5   8   9        156.94        156.49         9.79 o                         
   6   8   9          3.07          1.15         3.74 o                         
   7   8   9          0.00         -3.63         2.42 o                         
  -4   9   9          5.95          9.71         3.16 o                         
  -3   9   9         88.45        110.27         5.15 o                         
  -2   9   9         45.66         60.95         4.09 o                         
  -1   9   9          8.89          7.78         2.60 o                         
   0   9   9         36.76         39.01         5.44 o                         
   1   9   9        103.91         85.02         6.70 o                         
   2   9   9         38.54         34.71         4.16 o                         
   3   9   9          0.08         -0.34         3.02 o                         
   4   9   9         13.59         13.85         3.17 o                         
   5   9   9         87.46         93.13         6.37 o                         
   6   9   9          0.01         -3.72         2.87 o                         
  -2  10   9          1.68          4.03         2.76 o                         
  -1  10   9         14.02         18.60         3.21 o                         
   0  10   9          9.54          9.74         3.04 o                         
   1  10   9        208.70        213.52         8.51 o                         
   2  10   9          9.99          4.94         4.77 o                         
   3  10   9        126.15        134.12         7.16 o                         
   4  10   9          2.72         -0.30         4.68 o                         
  -1 -10  10         44.86         37.05         4.39 o                         
   0 -10  10          0.13         -2.05         2.45 o                         
   1 -10  10          0.39          2.38         2.60 o                         
   2 -10  10         31.64         35.86         3.74 o                         
  -3  -9  10          3.35          0.27         2.17 o                         
  -2  -9  10          2.15         -0.67         2.23 o                         
  -1  -9  10         15.96         14.84         2.55 o                         
   0  -9  10          0.03          1.56         1.84 o                         
   1  -9  10         59.11         50.47         3.61 o                         
   2  -9  10         64.68         73.53         4.47 o                         
   3  -9  10         15.20         12.05         2.95 o                         
   4  -9  10          0.13         -0.42         2.51 o                         
  -5  -8  10         23.32         25.29         4.65 o                         
  -4  -8  10         33.51         27.99         3.54 o                         
  -3  -8  10          4.93          2.65         2.17 o                         
  -2  -8  10         73.94         68.39         4.24 o                         
  -1  -8  10         89.87         88.86         4.85 o                         
   0  -8  10         10.34          4.60         1.87 o                         
   1  -8  10         26.82         24.12         2.37 o                         
   2  -8  10          3.74          2.50         1.96 o                         
   3  -8  10        114.81        116.90         4.24 o                         
   4  -8  10         41.47         45.46         3.41 o                         
   5  -8  10         87.53         97.18         4.68 o                         
  -6  -7  10         26.31         26.52         3.98 o                         
  -5  -7  10         15.17         21.37         2.92 o                         
  -4  -7  10          7.71          9.19         2.04 o                         
  -3  -7  10          9.23         10.67         2.22 o                         
  -2  -7  10         28.93         23.49         2.60 o                         
  -1  -7  10         57.62         51.58         3.11 o                         
   0  -7  10          1.50         -1.92         1.71 o                         
   1  -7  10          1.34         -2.06         1.37 o                         
   2  -7  10        220.43        233.78         4.92 o                         
   3  -7  10          0.27          1.47         1.66 o                         
   4  -7  10         92.30         92.99         5.52 o                         
   5  -7  10          0.83          2.32         2.00 o                         
   6  -7  10         41.67         35.26         3.58 o                         
  -6  -6  10          2.33         -0.85         3.11 o                         
  -5  -6  10          0.27         -0.55         1.93 o                         
  -4  -6  10         27.51         32.60         2.95 o                         
  -3  -6  10          2.65         -0.65         1.61 o                         
  -2  -6  10         24.30         32.12         2.60 o                         
  -1  -6  10        197.17        210.28         4.98 o                         
   0  -6  10        153.14        148.76         4.27 o                         
   1  -6  10         87.51         75.22         3.05 o                         
   2  -6  10         36.05         28.07         2.14 o                         
   3  -6  10        593.76        603.38         7.73 o                         
   4  -6  10         47.93         43.59         2.98 o                         
   5  -6  10          8.05         10.24         1.90 o                         
   6  -6  10         66.18         63.07         5.10 o                         
   7  -6  10          1.79          1.51         2.44 o                         
  -7  -5  10          8.67          8.54         2.93 o                         
  -6  -5  10         19.94         19.31         3.75 o                         
  -5  -5  10         21.44         17.94         1.96 o                         
  -4  -5  10          5.73          6.14         1.71 o                         
  -3  -5  10         64.11         60.67         3.15 o                         
  -2  -5  10        117.56        110.21         3.73 o                         
  -1  -5  10        203.91        206.19         4.25 o                         
   0  -5  10          1.12         -0.16         1.35 o                         
   1  -5  10        136.30        119.32         3.15 o                         
   2  -5  10        159.90        171.63         3.71 o                         
   3  -5  10         82.10         97.73         3.66 o                         
   4  -5  10       1111.31       1154.34        12.01 o                         
   5  -5  10        263.55        259.29         4.96 o                         
   6  -5  10          1.73          2.24         1.62 o                         
   7  -5  10          0.04         -1.19         1.97 o                         
   8  -5  10          3.37         -0.38         2.28 o                         
  -7  -4  10         27.61         30.22         4.60 o                         
  -6  -4  10         23.61         24.61         2.89 o                         
  -5  -4  10        183.82        178.86         5.12 o                         
  -4  -4  10        224.45        244.40         4.63 o                         
  -3  -4  10          0.19         -0.27         1.30 o                         
  -2  -4  10        154.11        153.99         3.64 o                         
  -1  -4  10          2.41          3.22         1.29 o                         
   0  -4  10        167.14        148.09         2.66 o                         
   1  -4  10        220.61        217.50         3.66 o                         
   2  -4  10         41.86         33.29         1.93 o                         
   3  -4  10        315.95        317.34         5.06 o                         
   4  -4  10        183.20        202.92         4.33 o                         
   5  -4  10        803.89        850.48         9.32 o                         
   6  -4  10         66.19         64.04         3.40 o                         
   7  -4  10         14.98         19.48         2.90 o                         
   8  -4  10         28.65         23.32         3.61 o                         
  -7  -3  10          0.00          1.29         2.24 o                         
  -6  -3  10          3.65          4.35         2.41 o                         
  -5  -3  10          5.64          2.52         1.59 o                         
  -4  -3  10         23.87         21.30         2.46 o                         
  -3  -3  10       1301.04       1288.09         9.36 o                         
  -2  -3  10         16.71         14.09         1.43 o                         
  -1  -3  10        149.76        147.36         3.06 o                         
   0  -3  10          2.10          0.42         0.46 o                         
   1  -3  10         42.93         44.03         1.51 o                         
   2  -3  10        141.70        155.71         2.84 o                         
   3  -3  10       1239.14       1230.43         9.79 o                         
   4  -3  10        199.61        200.27         4.07 o                         
   5  -3  10        175.45        178.13         4.14 o                         
   6  -3  10        332.51        364.99         6.10 o                         
   7  -3  10        126.93        137.70         5.70 o                         
   8  -3  10         42.40         49.96         3.95 o                         
   9  -3  10         12.62         14.29         3.77 o                         
  -8  -2  10         76.11         96.05         5.82 o                         
  -7  -2  10        131.97        148.43         6.23 o                         
  -6  -2  10        114.59        142.59         5.84 o                         
  -5  -2  10         59.27         56.20         2.48 o                         
  -4  -2  10        134.43        124.17         2.68 o                         
  -3  -2  10         59.83         66.84         2.11 o                         
  -2  -2  10          6.09          6.78         0.91 o                         
  -1  -2  10        199.53        187.25         2.43 o                         
   0  -2  10         34.98         48.08         1.33 o                         
   1  -2  10          6.80          5.79         0.80 o                         
   2  -2  10        417.23        415.90         3.82 o                         
   3  -2  10         27.91         21.55         1.18 o                         
   4  -2  10        210.42        195.44         3.76 o                         
   5  -2  10         74.37         60.67         2.91 o                         
   6  -2  10        146.25        138.41         4.80 o                         
   7  -2  10          3.83          0.80         2.26 o                         
   8  -2  10          0.13         -0.13         2.31 o                         
   9  -2  10          0.00          0.54         2.90 o                         
  -8  -1  10          4.30          2.92         3.22 o                         
  -7  -1  10          2.84         -1.90         2.29 o                         
  -6  -1  10         19.29         17.70         2.53 o                         
  -5  -1  10        218.81        236.18         4.32 o                         
  -4  -1  10        339.86        334.19         4.03 o                         
  -3  -1  10          5.97          5.83         0.89 o                         
  -2  -1  10         41.41         40.90         1.44 o                         
  -1  -1  10         83.17         87.72         1.82 o                         
   0  -1  10          4.23          5.30         0.91 o                         
   1  -1  10        162.45        175.65         3.09 o                         
   2  -1  10        105.92        132.49         1.95 o                         
   3  -1  10         36.14         30.59         1.46 o                         
   4  -1  10        121.28        142.64         2.52 o                         
   5  -1  10          2.77          1.47         1.20 o                         
   6  -1  10          0.03          1.67         1.94 o                         
   7  -1  10         32.80         37.75         3.28 o                         
   8  -1  10         30.66         20.40         2.96 o                         
   9  -1  10          4.51          5.48         3.35 o                         
  -8   0  10          2.92          1.43         2.51 o                         
  -7   0  10         12.55         15.12         2.91 o                         
  -6   0  10         54.20         64.59         6.10 o                         
  -5   0  10        579.47        555.71         9.43 o                         
  -4   0  10          9.63          8.37         1.45 o                         
  -3   0  10         62.04         69.31         2.04 o                         
  -2   0  10        622.33        610.30         4.75 o                         
  -1   0  10        408.53        482.47         3.87 o                         
   0   0  10        275.73        287.34         2.32 o                         
   1   0  10        471.75        460.98         3.39 o                         
   2   0  10        184.11        173.81         1.97 o                         
   3   0  10       1127.31       1176.32         8.56 o                         
   4   0  10       1297.40       1231.65         7.71 o                         
   5   0  10        301.65        289.87         4.14 o                         
   6   0  10        509.10        493.58         7.04 o                         
   7   0  10         78.53         84.54         3.93 o                         
   8   0  10        187.95        197.34         5.58 o                         
   9   0  10         93.11        105.98         6.43 o                         
  -8   1  10          0.04         -3.13         2.42 o                         
  -7   1  10         26.40         24.72         3.22 o                         
  -6   1  10         41.39         34.92         3.26 o                         
  -5   1  10          3.85         -2.86         1.91 o                         
  -4   1  10        102.43        110.43         4.15 o                         
  -3   1  10         36.02         35.47         1.65 o                         
  -2   1  10          2.35          0.27         0.61 o                         
  -1   1  10        116.36        108.85         1.31 o                         
   0   1  10        689.37        640.26         4.00 o                         
   1   1  10         23.35         13.41         0.79 o                         
   2   1  10         11.52          8.31         0.70 o                         
   3   1  10        257.99        245.47         2.52 o                         
   4   1  10       1143.36       1119.45         7.56 o                         
   5   1  10        220.65        188.09         3.39 o                         
   6   1  10        526.49        520.13         7.15 o                         
   7   1  10          7.98         13.82         2.27 o                         
   8   1  10         13.48         17.21         2.67 o                         
   9   1  10          0.08         -3.79         2.53 o                         
  -8   2  10          7.90          3.89         2.85 o                         
  -7   2  10         63.61         76.67         6.19 o                         
  -6   2  10         74.04         62.93         4.08 o                         
  -5   2  10         99.40        107.22         5.00 o                         
  -4   2  10         72.21         76.35         6.30 o                         
  -3   2  10        109.08        113.76         2.90 o                         
  -2   2  10         47.83         43.18         1.44 o                         
  -1   2  10          0.94          3.90         0.71 o                         
   0   2  10        179.32        171.03         3.53 o                         
   1   2  10        341.15        323.41         5.61 o                         
   2   2  10         99.59         87.55         1.31 o                         
   3   2  10        619.50        655.35         5.06 o                         
   4   2  10        157.65        145.91         2.50 o                         
   5   2  10       1247.54       1295.59        11.36 o                         
   6   2  10         72.94         71.61         3.00 o                         
   7   2  10          0.17         -1.33         1.63 o                         
   8   2  10          1.61         -2.12         2.11 o                         
   9   2  10         11.21          7.20         4.23 o                         
  -7   3  10          0.63         -0.09         2.36 o                         
  -6   3  10         49.42         42.57         3.59 o                         
  -5   3  10         11.21          9.85         2.47 o                         
  -4   3  10        142.64        113.67         6.44 o                         
  -3   3  10        176.64        160.66         4.16 o                         
  -2   3  10          0.36         -0.88         0.66 o                         
  -1   3  10        315.36        306.95         3.02 o                         
   0   3  10          4.42          2.93         0.54 o                         
   1   3  10         31.29         27.04         2.22 o                         
   2   3  10         76.43         71.24         0.98 o                         
   3   3  10         30.84         31.31         1.44 o                         
   4   3  10        144.42        147.12         3.17 o                         
   5   3  10          7.79          5.25         1.46 o                         
   6   3  10          0.06         -1.63         1.55 o                         
   7   3  10        107.58        108.78         4.12 o                         
   8   3  10         89.49         78.56         4.54 o                         
   9   3  10         25.90         14.29         3.22 o                         
  -7   4  10          0.84         -1.74         2.62 o                         
  -6   4  10         15.65         18.49         3.02 o                         
  -5   4  10         49.78         40.59         4.78 o                         
  -4   4  10        372.23        409.43         7.24 o                         
  -3   4  10          6.60          6.94         1.86 o                         
  -2   4  10        216.15        214.18         3.53 o                         
  -1   4  10          8.53          9.02         0.79 o                         
   0   4  10          0.01         -0.82         0.83 o                         
   1   4  10         11.73         10.28         0.60 o                         
   2   4  10        149.71        149.88         1.98 o                         
   3   4  10        677.69        633.31         6.07 o                         
   4   4  10         66.69         72.29         2.76 o                         
   5   4  10          3.17          2.92         1.76 o                         
   6   4  10         50.11         47.42         3.08 o                         
   7   4  10          3.99         -0.33         1.93 o                         
   8   4  10          2.34         -2.73         2.72 o                         
   9   4  10          5.86          2.11         3.27 o                         
  -7   5  10          1.76         -0.36         2.61 o                         
  -6   5  10          0.71         -2.89         1.93 o                         
  -5   5  10          0.84         -2.96         1.97 o                         
  -4   5  10        255.28        250.82         5.83 o                         
  -3   5  10        107.94        114.23         5.27 o                         
  -2   5  10         21.86         24.97         2.22 o                         
  -1   5  10         15.02         20.17         1.80 o                         
   0   5  10         24.31         25.12         1.46 o                         
   1   5  10         20.23         20.77         1.49 o                         
   2   5  10        414.46        386.27         4.86 o                         
   3   5  10         81.58         84.20         2.77 o                         
   4   5  10        201.64        206.18         4.18 o                         
   5   5  10        523.94        531.61         7.46 o                         
   6   5  10        117.26        127.05         6.26 o                         
   7   5  10         13.12         16.82         2.65 o                         
   8   5  10         34.19         42.96         5.92 o                         
  -6   6  10          0.78          0.82         2.24 o                         
  -5   6  10          1.48          0.08         2.20 o                         
  -4   6  10        240.89        286.28         6.52 o                         
  -3   6  10          4.80          9.02         2.05 o                         
  -2   6  10          2.48          3.68         1.91 o                         
  -1   6  10        365.40        370.02         6.09 o                         
   0   6  10         45.92         50.20         2.74 o                         
   1   6  10         42.56         39.60         2.70 o                         
   2   6  10          1.42          0.72         1.28 o                         
   3   6  10        391.82        392.52         6.48 o                         
   4   6  10        153.84        147.67         4.68 o                         
   5   6  10         41.82         58.41         3.18 o                         
   6   6  10        158.70        150.31         6.06 o                         
   7   6  10          2.52          6.46         2.28 o                         
   8   6  10          0.54          4.54         4.47 o                         
  -5   7  10         34.00         44.98         3.74 o                         
  -4   7  10         14.30         12.68         2.53 o                         
  -3   7  10        109.44        107.96         5.15 o                         
  -2   7  10        204.15        204.43         5.62 o                         
  -1   7  10         62.48         60.42         3.44 o                         
   0   7  10          8.89          5.40         1.91 o                         
   1   7  10         70.20         67.73         4.24 o                         
   2   7  10         23.78         18.83         2.36 o                         
   3   7  10          2.26          1.51         1.57 o                         
   4   7  10          0.06         -0.79         1.88 o                         
   5   7  10          1.48         -1.34         2.27 o                         
   6   7  10          1.86         -0.76         1.96 o                         
   7   7  10         23.29         29.55         3.25 o                         
  -4   8  10         14.46         19.62         3.11 o                         
  -3   8  10         41.57         33.48         3.30 o                         
  -2   8  10         31.72         32.21         3.20 o                         
  -1   8  10          0.85          1.98         2.11 o                         
   0   8  10         16.69         12.54         2.41 o                         
   1   8  10         17.29         12.40         2.95 o                         
   2   8  10          7.82          5.83         2.66 o                         
   3   8  10          7.80          4.83         2.29 o                         
   4   8  10          0.05         -2.10         2.38 o                         
   5   8  10         41.39         49.90         4.01 o                         
   6   8  10          9.48          2.83         4.69 o                         
  -3   9  10          6.49         11.30         2.95 o                         
  -2   9  10          0.02          3.46         3.10 o                         
  -1   9  10         27.33         29.10         3.21 o                         
   0   9  10          9.80          2.43         3.01 o                         
   1   9  10        121.96        142.78         6.24 o                         
   2   9  10         61.83         71.16         4.72 o                         
   3   9  10         14.45         10.38         2.81 o                         
   4   9  10         93.74         96.65         5.18 o                         
   5   9  10         30.90         30.57         6.71 o                         
  -1  10  10          6.90         23.06         5.27 o                         
   0  10  10          1.18          3.64         2.38 o                         
   1  10  10          3.99          4.12         2.87 o                         
   2  10  10         18.73         20.36         6.45 o                         
   3  10  10          9.66         18.25         3.46 o                         
  -2  -9  11         42.77         36.87         4.81 o                         
  -1  -9  11          0.02         -3.23         2.15 o                         
   0  -9  11         15.81         14.25         3.18 o                         
   1  -9  11          0.27          1.54         2.69 o                         
   2  -9  11          6.62          3.61         3.19 o                         
   3  -9  11          7.06          5.98         4.02 o                         
  -4  -8  11          7.88          4.36         2.52 o                         
  -3  -8  11         30.91         30.49         3.70 o                         
  -2  -8  11         33.48         29.89         3.33 o                         
  -1  -8  11          3.61          2.76         1.97 o                         
   0  -8  11         31.60         24.68         2.55 o                         
   1  -8  11         12.96         12.18         2.38 o                         
   2  -8  11         47.81         44.29         2.96 o                         
   3  -8  11          2.88          2.48         2.35 o                         
   4  -8  11         31.63         32.52         3.80 o                         
   5  -8  11         16.31         12.46         3.29 o                         
  -5  -7  11         53.86         43.28         4.30 o                         
  -4  -7  11          7.37          8.13         3.48 o                         
  -3  -7  11          2.63         -0.04         2.10 o                         
  -2  -7  11        114.54        104.53         6.45 o                         
  -1  -7  11          0.11         -1.62         1.66 o                         
   0  -7  11         38.90         34.05         2.73 o                         
   1  -7  11         96.58        100.19         3.79 o                         
   2  -7  11         89.96         99.86         3.83 o                         
   3  -7  11          8.16          9.37         2.15 o                         
   4  -7  11         14.56          7.60         2.74 o                         
   5  -7  11        402.24        438.84        11.98 o                         
   6  -7  11         55.39         57.89         5.18 o                         
  -6  -6  11         25.61         30.14         3.86 o                         
  -5  -6  11          8.63          7.09         2.81 o                         
  -4  -6  11        193.79        232.61         6.41 o                         
  -3  -6  11         79.44         67.05         4.29 o                         
  -2  -6  11        278.49        299.15         5.63 o                         
  -1  -6  11        360.47        336.00         5.69 o                         
   0  -6  11         95.71         85.84         3.67 o                         
   1  -6  11        251.60        246.07         5.03 o                         
   2  -6  11          4.16          0.72         1.66 o                         
   3  -6  11          6.60          9.42         1.96 o                         
   4  -6  11        228.88        215.42         6.80 o                         
   5  -6  11         11.78         13.09         3.04 o                         
   6  -6  11          5.15         -2.31         2.01 o                         
   7  -6  11          3.40          2.31         2.53 o                         
  -6  -5  11          3.97         -3.30         3.71 o                         
  -5  -5  11         16.14         11.88         2.83 o                         
  -4  -5  11         82.66         92.43         5.70 o                         
  -3  -5  11          1.29         -2.21         1.47 o                         
  -2  -5  11        542.79        508.88         6.86 o                         
  -1  -5  11          0.75         -0.10         1.42 o                         
   0  -5  11        178.78        211.47         4.34 o                         
   1  -5  11          7.80          4.84         1.37 o                         
   2  -5  11         60.15         53.19         2.44 o                         
   3  -5  11        203.90        216.17         4.49 o                         
   4  -5  11         20.37         21.89         2.47 o                         
   5  -5  11         38.61         36.43         3.36 o                         
   6  -5  11         12.35          8.54         2.51 o                         
   7  -5  11         28.40         37.23         3.87 o                         
  -7  -4  11          3.09          0.26         2.19 o                         
  -6  -4  11          9.33          5.43         2.47 o                         
  -5  -4  11         73.18         71.04         5.35 o                         
  -4  -4  11         13.77         18.08         2.81 o                         
  -3  -4  11        286.72        289.56         4.95 o                         
  -2  -4  11          0.00         -1.86         1.24 o                         
  -1  -4  11        111.10        104.04         3.10 o                         
   0  -4  11         23.26         23.90         1.70 o                         
   1  -4  11        108.56        103.75         2.79 o                         
   2  -4  11         58.58         54.30         2.26 o                         
   3  -4  11        134.54        128.68         3.33 o                         
   4  -4  11        117.31        110.77         3.51 o                         
   5  -4  11        225.39        239.31         6.36 o                         
   6  -4  11        172.82        181.22         5.98 o                         
   7  -4  11         16.23         14.47         3.07 o                         
   8  -4  11         27.97         13.51         5.04 o                         
  -7  -3  11          0.45         -2.27         1.84 o                         
  -6  -3  11         72.37         69.53         5.52 o                         
  -5  -3  11         25.01         19.45         2.44 o                         
  -4  -3  11        201.97        205.83         5.14 o                         
  -3  -3  11         10.19          9.12         1.65 o                         
  -2  -3  11          2.39          0.62         1.25 o                         
  -1  -3  11         47.94         47.41         2.71 o                         
   0  -3  11        376.92        392.15         4.04 o                         
   1  -3  11          4.29          0.97         1.04 o                         
   2  -3  11         26.53         21.84         1.45 o                         
   3  -3  11        524.37        489.97         6.06 o                         
   4  -3  11         66.21         72.80         3.81 o                         
   5  -3  11        141.66        161.01         5.20 o                         
   6  -3  11        136.90        145.16         5.57 o                         
   7  -3  11        280.20        308.16         7.56 o                         
   8  -3  11        158.57        189.72         6.64 o                         
  -7  -2  11          5.34          6.70         2.59 o                         
  -6  -2  11         16.07         13.78         2.62 o                         
  -5  -2  11          2.44         -0.46         1.87 o                         
  -4  -2  11        412.20        450.41         7.19 o                         
  -3  -2  11        112.71        105.55         2.91 o                         
  -2  -2  11        425.23        409.35         4.49 o                         
  -1  -2  11          0.95          0.58         0.80 o                         
   0  -2  11         14.05         11.37         0.88 o                         
   1  -2  11        146.75        158.72         1.95 o                         
   2  -2  11         79.60         82.93         2.23 o                         
   3  -2  11        209.47        209.42         3.38 o                         
   4  -2  11        956.55        933.81         9.59 o                         
   5  -2  11         12.99          5.07         1.96 o                         
   6  -2  11         70.54         74.02         4.66 o                         
   7  -2  11         56.98         48.63         4.12 o                         
   8  -2  11          2.42          8.04         2.73 o                         
   9  -2  11          2.32         -2.05         3.02 o                         
  -7  -1  11         25.56         30.22         3.69 o                         
  -6  -1  11         21.26         23.90         4.33 o                         
  -5  -1  11          8.37          4.46         1.80 o                         
  -4  -1  11        565.09        614.38         9.93 o                         
  -3  -1  11        745.62        745.18         7.20 o                         
  -2  -1  11         84.84         85.59         2.38 o                         
  -1  -1  11         51.12         55.04         1.99 o                         
   0  -1  11        522.55        492.02         4.02 o                         
   1  -1  11        194.15        188.46         2.41 o                         
   2  -1  11          0.57         -0.62         0.56 o                         
   3  -1  11          0.59         -0.74         0.65 o                         
   4  -1  11        591.80        616.61         6.12 o                         
   5  -1  11        387.23        397.73         7.08 o                         
   6  -1  11        116.03        118.57         4.56 o                         
   7  -1  11          0.58          1.31         2.01 o                         
   8  -1  11        112.37        133.49         5.69 o                         
   9  -1  11         23.74         18.01         3.98 o                         
  -7   0  11          1.82         -1.42         2.81 o                         
  -6   0  11         42.04         32.21         3.27 o                         
  -5   0  11        232.67        228.03         5.04 o                         
  -4   0  11         65.47         54.33         3.36 o                         
  -3   0  11       1069.43       1081.44        10.15 o                         
  -2   0  11          1.06          1.49         0.63 o                         
  -1   0  11          7.57         14.55         0.87 o                         
   0   0  11         96.73        109.35         1.62 o                         
   1   0  11         18.29         15.05         1.02 o                         
   2   0  11         29.86         28.95         1.21 o                         
   3   0  11        113.54         97.72         1.77 o                         
   4   0  11        271.37        285.64         4.42 o                         
   5   0  11          5.62          1.73         1.45 o                         
   6   0  11          1.58         -2.06         1.37 o                         
   7   0  11          3.91          3.31         1.94 o                         
   8   0  11         11.95          7.92         2.54 o                         
   9   0  11         17.57         11.08         3.23 o                         
  -7   1  11         10.50          5.52         2.71 o                         
  -6   1  11          1.60         -1.32         2.14 o                         
  -5   1  11          0.06         -2.92         1.94 o                         
  -4   1  11        347.03        361.14         6.22 o                         
  -3   1  11          9.97          6.13         1.53 o                         
  -2   1  11         74.76         65.74         3.16 o                         
  -1   1  11        119.19        109.34         1.46 o                         
   0   1  11       1113.09       1149.95         8.31 o                         
   1   1  11         32.32         36.05         1.10 o                         
   2   1  11          9.56          9.35         0.74 o                         
   3   1  11        358.66        348.30         3.45 o                         
   4   1  11        413.80        402.42         5.31 o                         
   5   1  11         40.68         30.93         2.33 o                         
   6   1  11          0.07         -2.11         1.41 o                         
   7   1  11         16.43         10.97         2.27 o                         
   8   1  11         28.12         22.93         2.70 o                         
   9   1  11         10.37         15.02         3.62 o                         
  -7   2  11          5.73         -0.18         2.67 o                         
  -6   2  11          0.07         -1.50         2.15 o                         
  -5   2  11          3.82          1.54         1.94 o                         
  -4   2  11          6.65          3.50         1.89 o                         
  -3   2  11        293.83        268.43         4.89 o                         
  -2   2  11         51.12         50.00         2.61 o                         
  -1   2  11         18.17         26.44         1.05 o                         
   0   2  11          2.77          4.60         1.42 o                         
   1   2  11          5.90          8.21         2.33 o                         
   2   2  11        227.61        233.97         5.04 o                         
   3   2  11         25.23         28.67         1.30 o                         
   4   2  11         60.16         65.14         2.51 o                         
   5   2  11        236.99        259.50         4.44 o                         
   6   2  11        361.01        349.08         5.72 o                         
   7   2  11          3.69          5.23         2.11 o                         
   8   2  11        152.62        163.64         6.84 o                         
   9   2  11         10.37          9.67         3.22 o                         
  -7   3  11          1.04          0.16         2.44 o                         
  -6   3  11         28.67         35.99         3.52 o                         
  -5   3  11          0.56         -2.95         1.97 o                         
  -4   3  11         50.83         49.94         3.18 o                         
  -3   3  11        883.70        926.68         9.73 o                         
  -2   3  11        103.36         92.60         2.66 o                         
  -1   3  11         24.41         28.35         1.11 o                         
   0   3  11          0.14          0.54         1.23 o                         
   1   3  11         48.84         41.56         3.29 o                         
   2   3  11        335.28        339.01         5.91 o                         
   3   3  11        254.95        246.99         2.76 o                         
   4   3  11       1539.54       1575.08        12.16 o                         
   5   3  11          6.23          2.74         1.55 o                         
   6   3  11          0.42          0.29         1.56 o                         
   7   3  11          0.34         -3.15         2.10 o                         
   8   3  11          2.39         -0.04         2.60 o                         
   9   3  11          2.20          2.18         3.78 o                         
  -7   4  11         25.91         20.68         4.63 o                         
  -6   4  11         14.09         14.35         3.55 o                         
  -5   4  11          0.03         -1.23         2.17 o                         
  -4   4  11         28.76         27.14         2.79 o                         
  -3   4  11        170.56        168.24         4.54 o                         
  -2   4  11         27.36         28.20         1.98 o                         
  -1   4  11         61.74         54.52         3.11 o                         
   0   4  11         13.21         14.86         0.90 o                         
   1   4  11        205.89        211.00         6.24 o                         
   2   4  11         74.01         70.49         1.46 o                         
   3   4  11         42.12         53.20         3.37 o                         
   4   4  11        130.82        112.82         3.17 o                         
   5   4  11         70.68         56.27         2.89 o                         
   6   4  11          0.86         -1.77         1.68 o                         
   7   4  11          3.89          3.97         2.93 o                         
   8   4  11          0.25         -3.49         2.48 o                         
  -6   5  11          6.55          2.51         2.61 o                         
  -5   5  11          1.13          1.82         2.43 o                         
  -4   5  11        219.31        203.47         5.55 o                         
  -3   5  11         23.77         17.56         2.22 o                         
  -2   5  11          0.51         -1.67         1.49 o                         
  -1   5  11          3.74          1.33         1.21 o                         
   0   5  11          0.28          0.32         1.00 o                         
   1   5  11         39.89         35.16         1.62 o                         
   2   5  11         87.86         77.75         2.17 o                         
   3   5  11        217.24        214.31         3.96 o                         
   4   5  11         29.07         30.35         2.23 o                         
   5   5  11          0.10          2.50         1.69 o                         
   6   5  11          0.28         -1.14         1.81 o                         
   7   5  11         53.28         61.26         4.37 o                         
   8   5  11          0.61         -0.69         2.84 o                         
  -5   6  11          0.14         -3.02         2.01 o                         
  -4   6  11          3.20          1.54         2.01 o                         
  -3   6  11        116.08        117.69         4.45 o                         
  -2   6  11         83.29         90.65         5.91 o                         
  -1   6  11        230.10        232.87         4.93 o                         
   0   6  11         25.72         24.26         1.93 o                         
   1   6  11        292.00        314.72         7.11 o                         
   2   6  11          4.33          3.02         1.29 o                         
   3   6  11         25.23         23.03         2.00 o                         
   4   6  11        250.41        261.69         5.04 o                         
   5   6  11         36.15         43.31         2.93 o                         
   6   6  11         58.77         60.57         4.72 o                         
   7   6  11         30.51         39.66         3.90 o                         
  -5   7  11          0.34         -2.58         2.11 o                         
  -4   7  11          1.13          3.12         2.12 o                         
  -3   7  11         49.94         67.52         3.82 o                         
  -2   7  11          5.74          0.33         2.06 o                         
  -1   7  11         10.82          5.64         1.86 o                         
   0   7  11         18.00         20.15         2.12 o                         
   1   7  11          2.22          2.21         1.60 o                         
   2   7  11         14.18         16.20         2.56 o                         
   3   7  11         16.85         17.34         2.07 o                         
   4   7  11         60.96         73.46         4.20 o                         
   5   7  11          0.97          0.22         2.41 o                         
   6   7  11          0.43         -2.62         2.19 o                         
   7   7  11         29.41         35.50         3.64 o                         
  -4   8  11          0.85          4.73         2.41 o                         
  -3   8  11        115.34        132.45         5.22 o                         
  -2   8  11          2.03          1.17         2.07 o                         
  -1   8  11          7.77          4.84         2.16 o                         
   0   8  11          8.12          9.03         2.13 o                         
   1   8  11        107.02        113.63         5.25 o                         
   2   8  11         24.12         25.42         2.52 o                         
   3   8  11         19.90         22.57         2.66 o                         
   4   8  11          2.83          0.50         2.44 o                         
   5   8  11        127.74        122.04         7.29 o                         
   6   8  11          0.65         -4.66         3.15 o                         
  -2   9  11          0.53          2.92         2.47 o                         
  -1   9  11         13.86         16.47         2.72 o                         
   0   9  11          4.14          3.80         2.27 o                         
   1   9  11          9.44          6.37         4.01 o                         
   2   9  11          3.69          3.88         3.82 o                         
   3   9  11          5.52         12.35         2.86 o                         
   4   9  11         16.51          3.36         4.44 o                         
   0  10  11          0.03         -0.51         2.82 o                         
   1  10  11         67.63         64.29         4.67 o                         
   2  10  11         69.26         52.81         8.58 o                         
  -1  -9  12          0.04         -2.77         2.41 o                         
   0  -9  12         10.82          8.19         3.27 o                         
   1  -9  12         36.45         35.08         4.19 o                         
   2  -9  12         23.91         24.59         3.86 o                         
  -3  -8  12          4.59         -1.27         2.27 o                         
  -2  -8  12         43.39         45.84         4.58 o                         
  -1  -8  12         98.06        121.74         6.52 o                         
   0  -8  12         14.29         15.63         3.23 o                         
   1  -8  12          3.41          2.79         2.74 o                         
   2  -8  12         18.82         17.68         3.81 o                         
   3  -8  12         61.39         63.12         4.26 o                         
   4  -8  12         45.18         38.99         4.07 o                         
  -4  -7  12          0.23          1.62         3.23 o                         
  -3  -7  12          1.34          1.01         2.33 o                         
  -2  -7  12         17.16         13.17         2.66 o                         
  -1  -7  12          7.26          2.50         2.17 o                         
   0  -7  12          8.88          5.19         2.31 o                         
   1  -7  12         11.06          7.56         2.16 o                         
   2  -7  12          6.43          7.96         2.40 o                         
   3  -7  12         56.09         62.83         4.83 o                         
   4  -7  12         49.15         46.21         4.30 o                         
   5  -7  12          6.25          5.38         2.61 o                         
  -5  -6  12          0.61          4.50         2.80 o                         
  -4  -6  12          0.00          4.63         2.59 o                         
  -3  -6  12         19.44         13.01         2.53 o                         
  -2  -6  12          3.95          1.53         1.94 o                         
  -1  -6  12         22.39         21.50         2.62 o                         
   0  -6  12        185.36        170.88         5.27 o                         
   1  -6  12         11.12          6.64         1.92 o                         
   2  -6  12         78.60         76.77         3.84 o                         
   3  -6  12         86.82         88.32         4.35 o                         
   4  -6  12         18.30         17.35         2.81 o                         
   5  -6  12          2.63          0.10         2.16 o                         
   6  -6  12         62.60         68.66         4.75 o                         
  -6  -5  12          8.59          5.17         2.76 o                         
  -5  -5  12         44.44         47.76         4.61 o                         
  -4  -5  12        167.53        197.88         6.05 o                         
  -3  -5  12         48.48         43.32         4.07 o                         
  -2  -5  12          0.18         -1.01         1.81 o                         
  -1  -5  12        491.69        480.67         8.25 o                         
   0  -5  12        199.85        203.62         5.38 o                         
   1  -5  12          1.25         -1.84         1.45 o                         
   2  -5  12        360.38        360.71         6.60 o                         
   3  -5  12        972.94       1011.24        11.74 o                         
   4  -5  12          2.62          2.17         2.16 o                         
   5  -5  12          0.07         -2.68         2.05 o                         
   6  -5  12         23.41         21.35         3.07 o                         
   7  -5  12         32.41         24.08         4.24 o                         
  -6  -4  12         22.43         29.28         3.41 o                         
  -5  -4  12          4.77          1.90         2.21 o                         
  -4  -4  12         13.74         14.80         2.34 o                         
  -3  -4  12          8.95          7.64         1.96 o                         
  -2  -4  12          7.50          1.72         2.16 o                         
  -1  -4  12        142.23        152.37         4.69 o                         
   0  -4  12        214.32        189.11         4.93 o                         
   1  -4  12        109.25        118.77         3.65 o                         
   2  -4  12          2.23         -1.10         1.40 o                         
   3  -4  12        124.18        125.91         4.76 o                         
   4  -4  12         51.61         46.73         3.31 o                         
   5  -4  12         40.57         41.27         3.70 o                         
   6  -4  12         13.92          8.89         2.53 o                         
   7  -4  12         15.33          7.46         2.88 o                         
  -6  -3  12          0.13         -2.99         2.20 o                         
  -5  -3  12         71.00         77.35         3.95 o                         
  -4  -3  12        270.02        272.36         5.94 o                         
  -3  -3  12          0.23         -0.33         1.94 o                         
  -2  -3  12        229.56        231.38         4.98 o                         
  -1  -3  12         88.68         75.03         3.37 o                         
   0  -3  12         44.49         39.43         2.65 o                         
   1  -3  12         45.06         43.28         2.45 o                         
   2  -3  12          0.83         -1.67         1.11 o                         
   3  -3  12          1.26         -0.46         1.67 o                         
   4  -3  12        681.80        658.99        10.29 o                         
   5  -3  12         38.54         42.22         4.44 o                         
   6  -3  12         10.05         15.16         2.58 o                         
   7  -3  12          9.35          7.85         2.66 o                         
   8  -3  12          7.85          3.45         2.82 o                         
  -7  -2  12          7.41          4.00         2.51 o                         
  -6  -2  12          1.97         -0.06         2.43 o                         
  -5  -2  12        144.02        131.41         4.55 o                         
  -4  -2  12         44.65         46.12         3.14 o                         
  -3  -2  12         62.30         65.14         4.76 o                         
  -2  -2  12        309.09        319.92         5.58 o                         
  -1  -2  12        115.10        122.97         3.01 o                         
   0  -2  12         20.34         15.84         1.38 o                         
   1  -2  12         11.36          6.41         1.40 o                         
   2  -2  12        431.15        422.91         4.85 o                         
   3  -2  12        127.93        129.10         4.22 o                         
   4  -2  12        173.36        209.34         5.49 o                         
   5  -2  12        139.35        148.77         5.02 o                         
   6  -2  12         15.33         15.81         2.58 o                         
   7  -2  12        134.51        142.09         5.63 o                         
   8  -2  12        114.59        127.19         5.83 o                         
  -7  -1  12         12.44         10.72         2.86 o                         
  -6  -1  12         24.06         22.67         3.02 o                         
  -5  -1  12        100.46        113.06         4.38 o                         
  -4  -1  12        708.41        753.05         8.63 o                         
  -3  -1  12        516.71        486.16         7.23 o                         
  -2  -1  12         15.41         12.71         1.55 o                         
  -1  -1  12        344.34        345.15         5.36 o                         
   0  -1  12         56.22         53.99         1.98 o                         
   1  -1  12         34.66         35.20         1.97 o                         
   2  -1  12          9.32          8.58         1.04 o                         
   3  -1  12         41.48         33.40         1.89 o                         
   4  -1  12          0.20         -0.77         1.28 o                         
   5  -1  12         59.95         45.11         4.65 o                         
   6  -1  12        365.75        386.83         6.61 o                         
   7  -1  12         15.05         19.16         2.57 o                         
   8  -1  12          2.37         -0.20         2.12 o                         
  -7   0  12          3.13          6.24         3.20 o                         
  -6   0  12          0.14         -1.22         2.45 o                         
  -5   0  12          3.93          5.45         1.83 o                         
  -4   0  12        110.01        120.65         4.06 o                         
  -3   0  12         29.52         51.50         4.54 o                         
  -2   0  12        141.17        140.66         3.24 o                         
  -1   0  12          8.83          5.69         1.14 o                         
   0   0  12         57.29         57.48         1.51 o                         
   1   0  12        166.99        168.49         2.36 o                         
   2   0  12         31.59         26.52         1.63 o                         
   3   0  12        425.31        426.00         5.16 o                         
   4   0  12        514.87        523.01         6.68 o                         
   5   0  12         57.14         53.23         2.97 o                         
   6   0  12        216.05        240.23         5.16 o                         
   7   0  12         34.48         26.25         2.79 o                         
   8   0  12         35.66         38.37         3.28 o                         
  -7   1  12          7.37          2.20         2.99 o                         
  -6   1  12          0.22         -0.17         2.21 o                         
  -5   1  12          0.18         -1.02         1.81 o                         
  -4   1  12        152.28        134.81         4.10 o                         
  -3   1  12          8.31          7.73         1.60 o                         
  -2   1  12        833.31        804.98         8.25 o                         
  -1   1  12        432.11        410.57         4.26 o                         
   0   1  12         24.22         37.40         6.41 o                         
   1   1  12          1.86          4.25         0.73 o                         
   2   1  12          0.05         -0.76         0.56 o                         
   3   1  12        220.77        200.40         2.98 o                         
   4   1  12         84.77         73.55         3.41 o                         
   5   1  12         14.61         14.27         1.82 o                         
   6   1  12          3.21         -0.26         1.77 o                         
   7   1  12          0.01         -0.88         1.75 o                         
   8   1  12          6.23          1.50         2.38 o                         
  -7   2  12          0.23         -2.84         2.44 o                         
  -6   2  12         32.90         32.58         3.38 o                         
  -5   2  12        119.89        118.26         4.38 o                         
  -4   2  12         31.60         26.54         2.60 o                         
  -3   2  12        302.18        287.91         5.14 o                         
  -2   2  12         81.92         75.97         2.55 o                         
  -1   2  12         28.37         20.32         1.59 o                         
   0   2  12        188.29        191.99         4.61 o                         
   1   2  12        109.11        113.64         4.52 o                         
   2   2  12        119.48        111.83         3.94 o                         
   3   2  12        162.18        152.72         2.36 o                         
   4   2  12        473.09        473.12         5.68 o                         
   5   2  12         93.70         82.25         3.57 o                         
   6   2  12         16.72         17.46         2.07 o                         
   7   2  12         13.67          8.76         2.23 o                         
   8   2  12         47.50         46.83         3.42 o                         
  -6   3  12         25.20         23.69         3.09 o                         
  -5   3  12          1.48         -0.54         2.15 o                         
  -4   3  12          0.97         -0.44         1.65 o                         
  -3   3  12         37.87         26.00         2.58 o                         
  -2   3  12          2.15          1.02         1.19 o                         
  -1   3  12         94.91        107.30         2.67 o                         
   0   3  12         24.88         16.37         2.68 o                         
   1   3  12        301.31        287.14         7.24 o                         
   2   3  12        116.90        118.85         3.91 o                         
   3   3  12          6.24          4.78         1.08 o                         
   4   3  12        268.28        266.14         4.28 o                         
   5   3  12        137.91        132.85         3.62 o                         
   6   3  12          4.65          6.90         1.94 o                         
   7   3  12        244.04        258.97         6.07 o                         
   8   3  12         61.18         63.47         4.28 o                         
  -6   4  12         59.74         64.11         5.10 o                         
  -5   4  12         30.90         34.62         4.48 o                         
  -4   4  12         28.62         37.63         3.10 o                         
  -3   4  12          2.49          5.71         1.72 o                         
  -2   4  12         61.62         68.34         5.14 o                         
  -1   4  12          8.38          4.24         0.98 o                         
   0   4  12          0.02         -1.54         2.12 o                         
   1   4  12         14.84         18.35         2.50 o                         
   2   4  12         61.99         55.90         3.54 o                         
   3   4  12        161.66        155.91         2.68 o                         
   4   4  12        167.65        176.74         3.56 o                         
   5   4  12         17.20         14.68         1.93 o                         
   6   4  12          2.89          3.62         1.90 o                         
   7   4  12         17.42         15.51         2.73 o                         
   8   4  12          5.94          0.54         2.35 o                         
  -6   5  12          2.98          7.99         2.74 o                         
  -5   5  12          3.22          6.11         2.57 o                         
  -4   5  12         18.75         15.74         2.35 o                         
  -3   5  12        198.07        194.99         5.58 o                         
  -2   5  12          2.40         -1.15         1.40 o                         
  -1   5  12         91.86         97.94         2.89 o                         
   0   5  12         43.27         40.55         2.16 o                         
   1   5  12          0.36         -0.21         0.96 o                         
   2   5  12        303.68        302.94         6.19 o                         
   3   5  12         58.47         55.67         3.38 o                         
   4   5  12        251.32        244.37         6.34 o                         
   5   5  12          1.24         -1.54         1.59 o                         
   6   5  12         20.84         26.44         2.59 o                         
   7   5  12          0.58          0.05         2.13 o                         
  -5   6  12          2.57         -0.58         2.25 o                         
  -4   6  12         20.85         13.51         2.51 o                         
  -3   6  12        125.17        117.46         4.60 o                         
  -2   6  12         43.98         35.46         2.69 o                         
  -1   6  12         10.57         10.23         1.71 o                         
   0   6  12          0.95          1.70         1.35 o                         
   1   6  12          3.49          4.89         1.47 o                         
   2   6  12         81.53         81.32         2.55 o                         
   3   6  12          0.43         -0.19         1.61 o                         
   4   6  12        218.24        240.40         4.79 o                         
   5   6  12          3.23          1.44         1.82 o                         
   6   6  12          0.20          0.81         2.33 o                         
   7   6  12          0.07          3.95         2.35 o                         
  -4   7  12          4.26          2.68         2.33 o                         
  -3   7  12          0.03         -0.84         1.83 o                         
  -2   7  12          0.97         -1.04         1.86 o                         
  -1   7  12          1.07         -0.69         1.59 o                         
   0   7  12         46.74         56.35         2.90 o                         
   1   7  12         21.08         29.74         2.45 o                         
   2   7  12          0.49          0.82         1.60 o                         
   3   7  12         75.89         82.93         3.34 o                         
   4   7  12         80.15         77.77         3.55 o                         
   5   7  12         37.49         39.36         3.05 o                         
   6   7  12          4.33          4.50         2.33 o                         
  -3   8  12         10.88         19.00         2.79 o                         
  -2   8  12          1.54          3.18         2.08 o                         
  -1   8  12          0.25         -0.98         1.82 o                         
   0   8  12          0.00          2.50         1.85 o                         
   1   8  12          8.76         15.65         2.52 o                         
   2   8  12         11.72         17.60         3.17 o                         
   3   8  12         17.58         24.07         4.36 o                         
   4   8  12          0.05         -0.77         2.75 o                         
   5   8  12          6.36         13.17         2.95 o                         
  -1   9  12          3.86          5.54         2.37 o                         
   0   9  12         11.94         11.60         3.87 o                         
   1   9  12          7.40          6.93         2.40 o                         
   2   9  12         54.74         70.66         9.30 o                         
   3   9  12         14.96         15.30         5.54 o                         
  -2  -8  13         41.09         40.09         3.83 o                         
  -1  -8  13          2.36          0.53         2.23 o                         
   0  -8  13         34.37         30.12         3.59 o                         
   1  -8  13          3.25          2.53         2.95 o                         
   2  -8  13        110.04        137.75         6.95 o                         
   3  -8  13         68.90         69.46         8.20 o                         
  -3  -7  13         34.90         32.56         3.48 o                         
  -2  -7  13         12.77         11.79         2.84 o                         
  -1  -7  13          2.55         -1.41         2.41 o                         
   0  -7  13         13.19         16.52         2.72 o                         
   1  -7  13         61.54         62.72         3.67 o                         
   2  -7  13          1.79          1.37         2.16 o                         
   3  -7  13         23.16         21.17         2.91 o                         
   4  -7  13          6.46          2.25         2.42 o                         
   5  -7  13          1.84          2.31         2.65 o                         
  -4  -6  13        167.64        184.23         7.87 o                         
  -3  -6  13          2.50          1.47         2.32 o                         
  -2  -6  13          0.03         -2.67         1.78 o                         
  -1  -6  13          7.71          3.94         2.02 o                         
   0  -6  13         29.80         26.44         2.85 o                         
   1  -6  13          4.99          2.97         1.81 o                         
   2  -6  13          8.37          3.19         2.05 o                         
   3  -6  13        288.68        320.55         6.96 o                         
   4  -6  13          0.65         -3.03         2.02 o                         
   5  -6  13          0.42         -2.58         2.21 o                         
   6  -6  13          8.54         12.63         3.17 o                         
  -5  -5  13         19.33         12.37         3.19 o                         
  -4  -5  13         26.37         34.74         4.79 o                         
  -3  -5  13         11.15          9.49         2.75 o                         
  -2  -5  13        106.74         89.16         7.82 o                         
  -1  -5  13         57.43         45.89         3.62 o                         
   0  -5  13          1.17          0.40         1.72 o                         
   1  -5  13         12.28          8.33         1.91 o                         
   2  -5  13         87.81         76.46         4.13 o                         
   3  -5  13        201.36        206.39         5.44 o                         
   4  -5  13         16.06         16.19         2.76 o                         
   5  -5  13          8.92          2.29         2.20 o                         
   6  -5  13          2.92          1.74         2.54 o                         
  -6  -4  13          7.12          2.76         2.77 o                         
  -5  -4  13         19.53         21.31         3.03 o                         
  -4  -4  13         13.70         13.35         2.31 o                         
  -3  -4  13          1.43         -0.56         1.77 o                         
  -2  -4  13         11.97          8.52         2.15 o                         
  -1  -4  13          0.23         -1.07         1.55 o                         
   0  -4  13         76.74         74.13         5.83 o                         
   1  -4  13         31.60         26.60         2.95 o                         
   2  -4  13        246.06        251.02         5.53 o                         
   3  -4  13         27.61         30.54         2.98 o                         
   4  -4  13         53.41         49.64         3.50 o                         
   5  -4  13        189.25        202.64         6.07 o                         
   6  -4  13         89.82         95.36         8.21 o                         
   7  -4  13         16.17         15.39         3.08 o                         
  -6  -3  13          0.74         -3.28         2.28 o                         
  -5  -3  13         38.82         42.50         4.80 o                         
  -4  -3  13         52.18         53.69         6.39 o                         
  -3  -3  13          0.04         -2.39         1.59 o                         
  -2  -3  13         12.49         10.04         2.09 o                         
  -1  -3  13         31.15         25.73         2.37 o                         
   0  -3  13        102.31         90.24         3.70 o                         
   1  -3  13        614.25        596.87         7.67 o                         
   2  -3  13         70.65         76.30         3.35 o                         
   3  -3  13        202.09        202.17         5.54 o                         
   4  -3  13         37.69         40.03         3.26 o                         
   5  -3  13          0.61          0.80         2.05 o                         
   6  -3  13         23.91         24.06         3.04 o                         
   7  -3  13          2.45          4.00         2.75 o                         
  -6  -2  13          6.37          2.67         2.19 o                         
  -5  -2  13         38.86         33.85         2.93 o                         
  -4  -2  13         17.39         20.69         2.26 o                         
  -3  -2  13         58.84         53.01         3.09 o                         
  -2  -2  13        197.65        172.70         5.56 o                         
  -1  -2  13        624.93        622.20         7.87 o                         
   0  -2  13          2.87         -0.88         1.27 o                         
   1  -2  13        111.72        100.52         3.16 o                         
   2  -2  13          0.45         -1.30         1.16 o                         
   3  -2  13       1659.32       1683.61        16.49 o                         
   4  -2  13        321.47        326.24         5.62 o                         
   5  -2  13          0.75          1.19         1.72 o                         
   6  -2  13         27.39         31.79         3.09 o                         
   7  -2  13         38.37         45.68         3.87 o                         
   8  -2  13          8.79          9.50         2.87 o                         
  -6  -1  13         85.19         79.79         5.73 o                         
  -5  -1  13         13.67         10.44         2.43 o                         
  -4  -1  13         49.54         57.93         4.73 o                         
  -3  -1  13         63.94         63.59         3.13 o                         
  -2  -1  13         58.69         55.34         2.81 o                         
  -1  -1  13          1.04          2.70         1.19 o                         
   0  -1  13        261.42        243.51         3.95 o                         
   1  -1  13         48.01         37.79         2.34 o                         
   2  -1  13          6.15          3.21         1.25 o                         
   3  -1  13         14.82         14.09         1.50 o                         
   4  -1  13         12.40          7.94         1.65 o                         
   5  -1  13         63.93         60.25         2.99 o                         
   6  -1  13          1.34          1.47         1.73 o                         
   7  -1  13          7.32          8.28         2.30 o                         
   8  -1  13          9.75         13.89         2.77 o                         
  -6   0  13         27.46         23.84         4.41 o                         
  -5   0  13         20.85         24.31         2.69 o                         
  -4   0  13        360.88        374.92         6.10 o                         
  -3   0  13        755.93        829.90         8.77 o                         
  -2   0  13         57.58         65.91         2.97 o                         
  -1   0  13         51.25         50.90         2.48 o                         
   0   0  13        150.83        151.15         3.42 o                         
   1   0  13        198.71        192.43         4.74 o                         
   2   0  13         10.31          8.38         1.17 o                         
   3   0  13          0.12         -1.39         1.00 o                         
   4   0  13        218.22        209.76         4.24 o                         
   5   0  13        256.36        244.27         4.92 o                         
   6   0  13         11.88         11.92         2.19 o                         
   7   0  13        147.19        153.84         4.91 o                         
   8   0  13         24.37         20.32         2.91 o                         
  -6   1  13          9.93         17.43         3.07 o                         
  -5   1  13         65.48         70.47         4.55 o                         
  -4   1  13          6.46          2.94         1.71 o                         
  -3   1  13         28.50         23.79         2.12 o                         
  -2   1  13        120.31        118.21         3.21 o                         
  -1   1  13         46.23         51.02         3.39 o                         
   0   1  13         17.61         17.38         1.37 o                         
   1   1  13        119.59        114.48         4.12 o                         
   2   1  13        110.54        118.48         2.67 o                         
   3   1  13        719.60        739.60         7.05 o                         
   4   1  13          0.10          1.38         1.16 o                         
   5   1  13         17.33         22.22         1.98 o                         
   6   1  13          2.13         -1.85         1.67 o                         
   7   1  13         23.07         19.37         2.71 o                         
   8   1  13         24.18         29.38         3.14 o                         
  -6   2  13         18.16         19.95         2.93 o                         
  -5   2  13          4.37          2.47         1.97 o                         
  -4   2  13         80.97         96.35         3.91 o                         
  -3   2  13         51.10         44.88         3.00 o                         
  -2   2  13         19.45         12.81         1.82 o                         
  -1   2  13        142.28        140.19         2.46 o                         
   0   2  13        219.70        240.61         5.67 o                         
   1   2  13        371.15        384.10         7.98 o                         
   2   2  13        185.33        179.59         4.59 o                         
   3   2  13         22.97         24.85         1.55 o                         
   4   2  13          9.37         14.03         1.46 o                         
   5   2  13          1.17         -2.03         1.37 o                         
   6   2  13         21.22         25.47         2.38 o                         
   7   2  13          5.69          9.02         2.31 o                         
   8   2  13         25.34         24.75         3.14 o                         
  -6   3  13         22.24         27.31         3.73 o                         
  -5   3  13          2.64          0.68         2.33 o                         
  -4   3  13        144.20        158.31         5.59 o                         
  -3   3  13         78.13         77.52         6.03 o                         
  -2   3  13        101.09         96.09         3.16 o                         
  -1   3  13         41.61         37.49         2.68 o                         
   0   3  13         35.35         27.64         3.10 o                         
   1   3  13        138.42        153.79         5.36 o                         
   2   3  13         95.08         82.72         3.58 o                         
   3   3  13        125.15        136.18         4.59 o                         
   4   3  13          8.55         13.15         1.40 o                         
   5   3  13          0.03         -2.00         1.85 o                         
   6   3  13         75.77         76.49         3.32 o                         
   7   3  13          6.08          4.05         2.12 o                         
   8   3  13         27.89         31.55         3.40 o                         
  -5   4  13         63.74         67.02         4.18 o                         
  -4   4  13        254.61        244.17         9.70 o                         
  -3   4  13        200.32        215.34         6.24 o                         
  -2   4  13         50.13         42.50         2.35 o                         
  -1   4  13          4.42         -0.23         1.09 o                         
   0   4  13        155.57        153.57         7.03 o                         
   1   4  13         63.14         66.22         5.33 o                         
   2   4  13         16.53         10.51         2.43 o                         
   3   4  13        220.23        212.77         5.63 o                         
   4   4  13         26.37         31.05         2.30 o                         
   5   4  13         89.11         93.43         3.28 o                         
   6   4  13          6.26          8.88         2.00 o                         
   7   4  13         74.25         85.54         5.38 o                         
  -5   5  13          0.01          2.01         2.25 o                         
  -4   5  13         68.89         76.19         6.56 o                         
  -3   5  13          6.43          6.15         2.00 o                         
  -2   5  13         58.52         63.91         4.79 o                         
  -1   5  13          0.60         -0.44         1.19 o                         
   0   5  13         95.34         99.93         6.05 o                         
   1   5  13        118.33        121.39         6.17 o                         
   2   5  13         29.28         20.93         3.37 o                         
   3   5  13        120.51        115.41         4.85 o                         
   4   5  13         39.29         28.83         2.02 o                         
   5   5  13         98.32         98.50         3.85 o                         
   6   5  13         27.62         29.76         2.72 o                         
   7   5  13          0.18         -0.44         2.26 o                         
  -4   6  13          0.22          0.96         2.09 o                         
  -3   6  13          0.00         -1.31         1.68 o                         
  -2   6  13         34.63         30.75         2.40 o                         
  -1   6  13          0.03         -1.84         1.85 o                         
   0   6  13         28.31         34.81         4.88 o                         
   1   6  13         86.50        102.43         6.16 o                         
   2   6  13         19.92         18.17         3.00 o                         
   3   6  13         13.80         10.54         3.13 o                         
   4   6  13         73.15         69.13         3.04 o                         
   5   6  13          0.06         -2.36         2.39 o                         
   6   6  13         23.51         36.93         3.09 o                         
  -3   7  13          1.44         -2.32         1.94 o                         
  -2   7  13         87.01        105.94         4.24 o                         
  -1   7  13          3.13          3.51         2.09 o                         
   0   7  13          7.06         12.40         3.81 o                         
   1   7  13          1.84          5.55         3.24 o                         
   2   7  13          3.21          1.98         2.92 o                         
   3   7  13          1.09          0.60         2.81 o                         
   4   7  13         17.34         20.11         2.79 o                         
   5   7  13          2.27         -2.58         2.44 o                         
  -2   8  13          0.07          2.17         2.01 o                         
  -1   8  13         10.70          4.11         2.44 o                         
   0   8  13          6.46          3.68         4.13 o                         
   1   8  13          1.49          0.67         4.60 o                         
   2   8  13         14.85          9.28         4.19 o                         
   3   8  13          3.26          2.75         4.04 o                         
   4   8  13          6.42          1.93         4.23 o                         
   1   9  13         23.20         25.46         5.35 o                         
  -2  -7  14          0.88         -1.12         2.50 o                         
  -1  -7  14         13.04         15.08         3.61 o                         
   0  -7  14         63.11         66.29         4.31 o                         
   1  -7  14         33.20         38.90         3.66 o                         
   2  -7  14        224.10        248.02         7.45 o                         
   3  -7  14          0.05         -0.86         2.00 o                         
  -3  -6  14          0.78         -1.54         2.25 o                         
  -2  -6  14          4.19          3.69         2.33 o                         
  -1  -6  14         18.36         20.93         3.06 o                         
   0  -6  14          8.85          6.45         2.45 o                         
   1  -6  14         58.12         61.31         3.60 o                         
   2  -6  14          4.41          6.23         2.21 o                         
   3  -6  14         81.01         95.94         6.14 o                         
   4  -6  14         10.40          1.06         2.35 o                         
   5  -6  14         54.57         47.26         4.11 o                         
  -4  -5  14         25.78         31.88         3.23 o                         
  -3  -5  14         96.86        104.62         4.87 o                         
  -2  -5  14         25.22         24.73         2.76 o                         
  -1  -5  14          9.41          7.49         2.30 o                         
   0  -5  14         19.20         16.45         2.35 o                         
   1  -5  14         25.44         26.83         2.63 o                         
   2  -5  14        111.83        127.03         4.65 o                         
   3  -5  14        116.31        126.09         5.15 o                         
   4  -5  14          0.70         -0.65         2.02 o                         
   5  -5  14          5.96         -0.14         2.16 o                         
   6  -5  14          2.99         -0.09         2.57 o                         
  -5  -4  14         30.24         35.67         4.47 o                         
  -4  -4  14         65.12         70.90         5.58 o                         
  -3  -4  14         28.61         28.50         3.36 o                         
  -2  -4  14          8.64          5.41         1.88 o                         
  -1  -4  14          0.03          0.17         1.68 o                         
   0  -4  14         38.45         28.36         2.98 o                         
   1  -4  14          4.95          2.67         1.56 o                         
   2  -4  14         95.43         82.91         4.41 o                         
   3  -4  14         16.98         19.43         2.60 o                         
   4  -4  14          0.06         -2.56         1.91 o                         
   5  -4  14         28.29         29.31         3.24 o                         
   6  -4  14          1.84          1.80         2.26 o                         
  -5  -3  14         14.56         17.93         2.90 o                         
  -4  -3  14        198.73        195.33         5.52 o                         
  -3  -3  14         73.15         73.32         4.28 o                         
  -2  -3  14         43.52         45.74         3.09 o                         
  -1  -3  14        104.61         95.33         4.60 o                         
   0  -3  14         47.93         41.79         2.81 o                         
   1  -3  14         10.17          6.12         1.67 o                         
   2  -3  14         93.34         93.84         3.81 o                         
   3  -3  14         81.30         67.34         4.65 o                         
   4  -3  14         28.25         19.96         2.54 o                         
   5  -3  14        296.63        349.07         7.57 o                         
   6  -3  14         43.15         32.59         3.59 o                         
   7  -3  14        105.85         99.10         5.42 o                         
  -5  -2  14          9.02          7.54         2.44 o                         
  -4  -2  14         23.71         22.41         2.47 o                         
  -3  -2  14          1.31         -0.06         1.66 o                         
  -2  -2  14         39.67         28.11         2.78 o                         
  -1  -2  14        154.04        164.16         4.52 o                         
   0  -2  14          0.54         -0.58         1.57 o                         
   1  -2  14         85.74         89.56         3.14 o                         
   2  -2  14        137.90        132.41         3.70 o                         
   3  -2  14        450.29        482.38         8.10 o                         
   4  -2  14         20.96         18.58         2.44 o                         
   5  -2  14          0.23         -0.05         1.85 o                         
   6  -2  14         21.94         18.33         2.38 o                         
   7  -2  14        181.92        241.93         6.37 o                         
  -6  -1  14         16.20         17.67         2.93 o                         
  -5  -1  14          0.52          1.75         2.19 o                         
  -4  -1  14         14.04          7.52         2.10 o                         
  -3  -1  14         19.27         20.87         2.27 o                         
  -2  -1  14         15.26         14.34         1.99 o                         
  -1  -1  14          2.55          2.03         1.54 o                         
   0  -1  14         25.00         22.13         1.74 o                         
   1  -1  14         70.07         64.58         2.40 o                         
   2  -1  14         35.40         29.84         2.11 o                         
   3  -1  14          0.76          2.94         1.74 o                         
   4  -1  14          8.14          8.92         2.01 o                         
   5  -1  14         43.06         49.60         2.78 o                         
   6  -1  14        107.59        122.19         4.65 o                         
   7  -1  14          1.66          4.28         2.41 o                         
  -6   0  14          0.04          1.39         2.30 o                         
  -5   0  14         45.95         41.33         3.18 o                         
  -4   0  14        146.67        150.08         4.63 o                         
  -3   0  14         36.60         34.99         2.67 o                         
  -2   0  14         70.46         69.11         4.03 o                         
  -1   0  14         90.10         92.34         3.91 o                         
   0   0  14          8.94         11.53         1.52 o                         
   1   0  14        226.23        208.88         3.33 o                         
   2   0  14         15.79         16.31         2.03 o                         
   3   0  14         20.25         17.16         1.64 o                         
   4   0  14         64.46         66.46         2.80 o                         
   5   0  14         32.75         29.79         2.34 o                         
   6   0  14         16.33         10.88         2.19 o                         
   7   0  14          0.46          1.74         1.99 o                         
  -6   1  14         14.98         13.85         2.93 o                         
  -5   1  14          0.11         -2.69         1.85 o                         
  -4   1  14         15.52         10.48         2.03 o                         
  -3   1  14         13.36          8.88         2.01 o                         
  -2   1  14          9.26         13.40         1.58 o                         
  -1   1  14          9.51         12.41         2.11 o                         
   0   1  14        188.62        180.67         3.25 o                         
   1   1  14        184.17        184.03         4.98 o                         
   2   1  14         49.04         38.94         4.13 o                         
   3   1  14        207.78        206.43         3.54 o                         
   4   1  14        104.28         96.68         2.97 o                         
   5   1  14          0.01         -1.10         1.30 o                         
   6   1  14         73.30         69.93         4.04 o                         
   7   1  14         22.19         22.98         3.24 o                         
  -5   2  14          7.23          1.11         2.06 o                         
  -4   2  14         25.45         42.17         3.17 o                         
  -3   2  14          1.08          4.28         1.88 o                         
  -2   2  14          4.31          4.08         1.37 o                         
  -1   2  14         76.36         64.84         4.88 o                         
   0   2  14        233.71        243.22         5.58 o                         
   1   2  14        156.13        168.06         6.48 o                         
   2   2  14         96.87        106.28         7.76 o                         
   3   2  14         62.43         69.04         4.37 o                         
   4   2  14          8.87          3.55         1.15 o                         
   5   2  14          1.02         -0.92         1.46 o                         
   6   2  14        192.23        192.56         5.30 o                         
   7   2  14          5.57          2.02         2.16 o                         
  -5   3  14          3.27          1.37         2.31 o                         
  -4   3  14        101.01        107.93         4.64 o                         
  -3   3  14         87.89        110.81         4.07 o                         
  -2   3  14         11.95         11.91         3.19 o                         
  -1   3  14         17.01          6.49         2.54 o                         
   0   3  14        175.28        180.22         6.67 o                         
   1   3  14         14.55         11.09         1.95 o                         
   2   3  14         11.08         12.66         2.58 o                         
   3   3  14         71.24         67.05         4.60 o                         
   4   3  14        146.01        155.25         5.28 o                         
   5   3  14          2.33          1.26         1.48 o                         
   6   3  14         44.21         46.29         2.84 o                         
   7   3  14         22.12         28.21         4.37 o                         
  -5   4  14         10.62         10.55         2.60 o                         
  -4   4  14         46.54         48.33         3.42 o                         
  -3   4  14         81.38         83.92         6.14 o                         
  -2   4  14          7.80          3.40         2.26 o                         
  -1   4  14         11.68          9.87         2.63 o                         
   0   4  14         19.78         16.49         2.97 o                         
   1   4  14        151.54        137.83         6.35 o                         
   2   4  14         70.05         71.63         4.69 o                         
   3   4  14         42.76         50.61         3.81 o                         
   4   4  14         32.54         29.29         3.31 o                         
   5   4  14        114.61        145.56         3.72 o                         
   6   4  14         19.87         20.54         2.37 o                         
   7   4  14          0.16          1.96         2.37 o                         
  -4   5  14         21.78         12.86         2.50 o                         
  -3   5  14          0.05         -0.73         2.07 o                         
  -2   5  14          0.22          2.06         3.07 o                         
  -1   5  14          1.27         -1.43         2.53 o                         
   0   5  14         20.72         25.35         3.89 o                         
   1   5  14        168.89        173.56         7.45 o                         
   2   5  14         94.23         96.86         5.42 o                         
   3   5  14          2.46          1.30         2.10 o                         
   4   5  14          3.54          2.68         2.56 o                         
   5   5  14         10.60         11.29         3.27 o                         
   6   5  14          6.09         11.06         2.15 o                         
  -3   6  14         10.72         19.87         5.22 o                         
  -2   6  14          5.04          3.37         2.75 o                         
  -1   6  14         26.17         30.30         5.18 o                         
   0   6  14          2.15          1.75         2.89 o                         
   1   6  14         73.22         81.78         6.45 o                         
   2   6  14          3.14          0.78         2.81 o                         
   3   6  14          7.71          5.21         3.28 o                         
   4   6  14         59.73         65.49         5.39 o                         
   5   6  14          4.49          4.57         4.12 o                         
   6   6  14         19.18         20.19         4.31 o                         
  -2   7  14          0.44          1.37         3.09 o                         
  -1   7  14          1.00          0.56         2.93 o                         
   0   7  14         46.33         55.46         6.88 o                         
   1   7  14        161.18        192.03         9.81 o                         
   2   7  14          0.34         -1.35         3.49 o                         
   3   7  14         23.89         23.74         5.35 o                         
   4   7  14         20.41         19.54         3.95 o                         
   5   7  14          3.82          7.50         4.51 o                         
   0   8  14          0.85          5.53         4.23 o                         
   1   8  14         11.90         24.58         4.64 o                         
   2   8  14         11.08         10.44         4.23 o                         
   3   8  14          0.73          0.93         9.22 o                         
   0  -7  15          0.68          1.88         2.19 o                         
   1  -7  15          8.26          7.97         2.74 o                         
  -2  -6  15         15.76         10.37         2.69 o                         
  -1  -6  15          4.94          0.99         2.23 o                         
   0  -6  15         35.13         39.45         4.09 o                         
   1  -6  15         68.93         61.82         4.15 o                         
   2  -6  15          0.40          3.67         2.10 o                         
   3  -6  15         28.26         34.47         3.47 o                         
   4  -6  15         19.53         19.46         3.19 o                         
  -3  -5  15          0.01         -0.66         2.01 o                         
  -2  -5  15          2.20         -0.73         2.11 o                         
  -1  -5  15         61.09         67.65         4.20 o                         
   0  -5  15         75.02         85.51         4.51 o                         
   1  -5  15          0.05         -1.50         1.81 o                         
   2  -5  15         83.71         87.22         5.74 o                         
   3  -5  15         27.43         27.63         3.21 o                         
   4  -5  15         17.68         22.29         2.99 o                         
   5  -5  15         16.77         11.99         2.84 o                         
  -4  -4  15          5.48          7.01         2.49 o                         
  -3  -4  15          1.32          0.55         2.27 o                         
  -2  -4  15         92.64        106.77         4.64 o                         
  -1  -4  15          5.21          5.27         2.09 o                         
   0  -4  15         15.23         10.32         2.12 o                         
   1  -4  15          9.33          6.01         1.91 o                         
   2  -4  15         40.30         41.89         2.94 o                         
   3  -4  15          1.13          1.44         1.93 o                         
   4  -4  15          0.26         -0.55         2.18 o                         
   5  -4  15         23.02         29.58         3.15 o                         
   6  -4  15          0.42         -0.33         2.57 o                         
  -4  -3  15          0.00          1.92         1.97 o                         
  -3  -3  15          8.64          7.32         2.16 o                         
  -2  -3  15          4.91          3.96         1.92 o                         
  -1  -3  15         56.30         51.12         3.66 o                         
   0  -3  15         75.14         72.45         3.56 o                         
   1  -3  15          4.08          4.32         1.56 o                         
   2  -3  15        151.59        152.38         4.44 o                         
   3  -3  15          9.33          8.05         2.06 o                         
   4  -3  15          2.99         -1.62         1.79 o                         
   5  -3  15         15.48         10.99         2.61 o                         
   6  -3  15          1.10         -1.21         2.25 o                         
  -5  -2  15          5.43          2.41         2.23 o                         
  -4  -2  15          5.60          7.40         2.12 o                         
  -3  -2  15          3.75          4.34         1.93 o                         
  -2  -2  15         35.70         20.39         3.21 o                         
  -1  -2  15         73.27         74.41         5.07 o                         
   0  -2  15         79.92         80.67         5.30 o                         
   1  -2  15         21.50         18.30         1.95 o                         
   2  -2  15         76.94         77.97         3.51 o                         
   3  -2  15         89.08         85.85         4.83 o                         
   4  -2  15         21.70         22.48         2.57 o                         
   5  -2  15        127.87        138.42         5.17 o                         
   6  -2  15         18.17         21.16         2.94 o                         
  -5  -1  15          0.29         -2.88         1.92 o                         
  -4  -1  15          2.26          0.71         1.82 o                         
  -3  -1  15         10.01          8.89         1.94 o                         
  -2  -1  15         33.45         30.37         3.28 o                         
  -1  -1  15          0.86         -0.31         1.52 o                         
   0  -1  15        175.32        179.53         4.25 o                         
   1  -1  15         29.56         16.63         1.75 o                         
   2  -1  15        390.05        376.76         5.46 o                         
   3  -1  15          5.98          5.98         1.73 o                         
   4  -1  15          5.61          2.30         1.79 o                         
   5  -1  15          0.96          0.57         1.85 o                         
   6  -1  15          5.42          6.10         2.49 o                         
   7  -1  15          2.25          9.25         2.89 o                         
  -5   0  15         10.24         12.27         2.56 o                         
  -4   0  15         17.50         14.98         3.17 o                         
  -3   0  15          8.75          3.42         1.75 o                         
  -2   0  15        134.66        153.45         4.03 o                         
  -1   0  15         36.10         34.85         2.14 o                         
   0   0  15         67.13         75.76         2.55 o                         
   1   0  15         75.14         75.66         2.18 o                         
   2   0  15          2.85          2.28         1.18 o                         
   3   0  15         23.12         18.23         2.25 o                         
   4   0  15        190.50        195.88         4.78 o                         
   5   0  15         13.65         13.04         2.23 o                         
   6   0  15         44.74         51.07         3.66 o                         
   7   0  15         21.87         16.83         3.05 o                         
  -5   1  15          6.26          9.84         3.67 o                         
  -4   1  15          1.19         -1.30         2.22 o                         
  -3   1  15          7.43         13.19         2.00 o                         
  -2   1  15          3.35          0.35         1.29 o                         
  -1   1  15         71.22         71.29         3.90 o                         
   0   1  15          0.02          1.43         1.77 o                         
   1   1  15          0.18          2.83         1.69 o                         
   2   1  15         19.52         15.17         2.67 o                         
   3   1  15         55.78         53.35         4.65 o                         
   4   1  15         19.78         21.32         2.15 o                         
   5   1  15         42.71         45.91         3.00 o                         
   6   1  15          0.01         -1.86         1.80 o                         
   7   1  15         20.11         17.26         2.57 o                         
  -5   2  15          0.09          0.65         2.29 o                         
  -4   2  15         49.00         56.76         6.25 o                         
  -3   2  15        136.86        137.25         7.73 o                         
  -2   2  15          0.01          1.14         1.49 o                         
  -1   2  15          2.30          2.44         2.13 o                         
   0   2  15         27.75         25.34         3.68 o                         
   1   2  15         93.45         77.15         4.31 o                         
   2   2  15         85.04         75.68         5.09 o                         
   3   2  15         25.32         18.68         2.79 o                         
   4   2  15          3.04          2.68         2.39 o                         
   5   2  15          0.20          0.43         1.69 o                         
   6   2  15          1.84         -1.93         1.98 o                         
   7   2  15         19.09         22.79         2.79 o                         
  -4   3  15          6.06         10.30         2.45 o                         
  -3   3  15         19.45         13.59         3.19 o                         
  -2   3  15          0.88         -1.92         2.44 o                         
  -1   3  15         26.01         24.06         3.61 o                         
   0   3  15         32.82         27.54         3.57 o                         
   1   3  15        128.39        113.48         4.98 o                         
   2   3  15        104.86        111.79         5.12 o                         
   3   3  15        157.18        183.80         6.93 o                         
   4   3  15        263.93        310.90         8.66 o                         
   5   3  15         38.50         34.14         3.55 o                         
   6   3  15         18.89         18.05         2.67 o                         
  -4   4  15          4.59          5.10         2.31 o                         
  -3   4  15          5.90          5.71         3.31 o                         
  -2   4  15          2.53          2.15         3.38 o                         
  -1   4  15         10.25         12.99         3.30 o                         
   0   4  15         30.17         33.22         5.99 o                         
   1   4  15         43.60         41.04         3.84 o                         
   2   4  15          4.31          2.22         2.20 o                         
   3   4  15          8.93          8.30         2.85 o                         
   4   4  15         41.90         42.72         5.56 o                         
   5   4  15          2.94          9.42         2.75 o                         
   6   4  15          2.04          5.43         2.95 o                         
  -3   5  15         67.42         65.92        10.03 o                         
  -2   5  15         10.23          8.90         3.33 o                         
  -1   5  15         15.40         18.96         4.45 o                         
   0   5  15         61.97         51.97         4.57 o                         
   1   5  15         23.61         17.86         3.44 o                         
   2   5  15          3.50          4.38         2.40 o                         
   3   5  15          1.35          1.88         2.92 o                         
   4   5  15         69.12         76.90         7.02 o                         
   5   5  15          0.11         -0.38         2.66 o                         
   6   5  15         56.34         78.57         6.88 o                         
  -2   6  15         29.51         30.57         4.57 o                         
  -1   6  15          9.29          8.47         3.37 o                         
   0   6  15         14.85         19.63         4.62 o                         
   1   6  15          3.46          2.05         3.28 o                         
   2   6  15          0.40          3.24         3.57 o                         
   3   6  15          4.00          4.64         3.43 o                         
   4   6  15          3.96          2.99         3.14 o                         
   5   6  15          0.03         -3.21         3.36 o                         
  -1   7  15          0.94         -1.04         2.88 o                         
   0   7  15          0.03          4.16         3.75 o                         
   1   7  15         47.44         50.08         8.46 o                         
   2   7  15          7.01         11.73         4.29 o                         
   3   7  15          5.55          6.89         3.30 o                         
   0  -6  16         10.54          9.84         2.86 o                         
   1  -6  16         17.00         22.83         3.02 o                         
   2  -6  16         24.29         25.03         3.12 o                         
  -2  -5  16          4.94          5.77         2.30 o                         
  -1  -5  16         23.18         23.43         2.90 o                         
   0  -5  16         24.11         20.08         2.89 o                         
   1  -5  16          0.28          2.19         2.31 o                         
   2  -5  16          3.52          0.02         2.03 o                         
   3  -5  16          6.89         10.45         2.62 o                         
   4  -5  16         52.52         55.27         4.11 o                         
  -3  -4  16         29.52         25.11         2.87 o                         
  -2  -4  16         23.07         23.23         2.80 o                         
  -1  -4  16         19.94         11.85         2.28 o                         
   0  -4  16         92.16        108.15         4.91 o                         
   1  -4  16         31.90         31.06         2.81 o                         
   2  -4  16         33.36         36.78         2.97 o                         
   3  -4  16          0.41         -1.78         2.00 o                         
   4  -4  16          3.35         -0.17         2.11 o                         
   5  -4  16         12.01         13.28         2.79 o                         
  -3  -3  16          0.08          0.35         1.94 o                         
  -2  -3  16         11.20         12.24         2.37 o                         
  -1  -3  16          6.42          4.75         1.97 o                         
   0  -3  16         20.47         19.07         2.40 o                         
   1  -3  16         11.13         11.66         2.10 o                         
   2  -3  16          0.05          1.23         1.72 o
[truncated: 15,877 more chars]
