# Supplementary material for: Crystal structure of 5′′-(4-chloro­benzyl­idene)-4′-(4-chloro­phen­yl)-1′-methyltri­spiro[acenapthylene-1,2′-pyrrolidine-3′,1′′-cyclo­hexane-3′′,2′′′-[1,3]dioxane]-2(1H),6′′-dione
Source: Acta Crystallogr E Crystallogr Commun. 2015 Oct 3;71(Pt 11):o814–5. doi: 10.1107/S2056989015018034 (PMC4645075; doi:10.1107/S2056989015018034)
Supplement: Supplementary file 3 [file e-71-0o814-Isup3.cml]

<?xml version="1.0" ?>
<cml>
<molecule id="m1">
  <atomArray>
    <atom id="a1" elementType="C"
          x2="-6.129172144288377" y2="1.144019280366802" />
    <atom id="a2" elementType="C"
          x2="-4.797332583374361" y2="1.9108330674001062" />
    <atom id="a3" elementType="C"
          x2="-4.799172144288379" y2="3.44764685443341" />
    <atom id="a4" elementType="C"
          x2="-6.1328512661164165" y2="4.217646854433409" />
    <atom id="a5" elementType="C"
          x2="-7.464690827030434" y2="3.4508330674001044" />
    <atom id="a6" elementType="C"
          x2="-7.462851266116415" y2="1.9140192803667997" />
    <atom id="a7" elementType="C"
          x2="-8.799690827030432" y2="1.1385452392956505" />
    <atom id="a8" elementType="C"
          x2="-8.797851266116412" y2="-0.3982685477376511" />
    <atom id="a9" elementType="C"
          x2="-7.464172144288376" y2="-1.1682685477376502" />
    <atom id="a10" elementType="C"
          x2="-6.286332583374358" y2="-0.24745476070434647" />
    <atom id="a11" elementType="C"
          x2="-3.5376919373192575" y2="0.779858841280821" />
    <atom id="a12" elementType="C"
          x2="-4.461691937319255" y2="-0.7078202805472156" />
    <atom id="a13" elementType="O"
          x2="-5.950011803669792" y2="-1.865094562109682" />
    <atom id="a14" elementType="C"
          x2="-1.3026862724380575" y2="-0.08236523405465412" />
    <atom id="a15" elementType="C"
          x2="-1.3426620879716804" y2="1.4571158259692822" />
    <atom id="a16" elementType="C"
          x2="-2.819148788184303" y2="1.8948223761775713" />
    <atom id="a17" elementType="N"
          x2="-2.908466559922905" y2="-0.4421103039778731" />
    <atom id="a18" elementType="C"
          x2="1.7639526158130625" y2="2.26669756962902" />
    <atom id="a19" elementType="C"
          x2="1.1012762025457143" y2="3.331566580761983" />
    <atom id="a20" elementType="C"
          x2="-0.32136935598033123" y2="3.921210214498597" />
    <atom id="a21" elementType="C"
          x2="-1.543338501239031" y2="2.983984837102244" />
    <atom id="a22" elementType="C"
          x2="0.5419834705543654" y2="0.4054721922326703" />
    <atom id="a23" elementType="O"
          x2="2.126752149170478" y2="-0.11226061616602401" />
    <atom id="a24" elementType="C"
          x2="0.5649362151157926" y2="1.2797214460594093" />
    <atom id="a25" elementType="C"
          x2="0.2806598838217136" y2="-0.6593968189002926" />
    <atom id="a26" elementType="C"
          x2="1.2651679217753973" y2="-3.1384175778300336" />
    <atom id="a27" elementType="C"
          x2="1.4885455540459356" y2="-1.614704207999206" />
    <atom id="a28" elementType="C"
          x2="-1.1506034186730423" y2="-1.2278027996322032" />
    <atom id="a29" elementType="C"
          x2="-1.373981050943578" y2="-2.7515161694630295" />
    <atom id="a30" elementType="C"
          x2="-0.1660953807193568" y2="-3.706823558561945" />
    <atom id="a31" elementType="C"
          x2="-5.169270121481494" y2="-1.367172355110755" />
    <atom id="a32" elementType="C"
          x2="-3.947300976222799" y2="-0.42994697771439805" />
    <atom id="a33" elementType="C"
          x2="-2.524655417696752" y2="-1.0195906114510067" />
    <atom id="a34" elementType="C"
          x2="-2.3239790044293995" y2="-2.5464596225839693" />
    <atom id="a35" elementType="C"
          x2="-3.5459481496880905" y2="-3.483684999980324" />
    <atom id="a36" elementType="C"
          x2="-4.968593708214138" y2="-2.8940413662437168" />
    <atom id="a37" elementType="C"
          x2="-4.523456252741667" y2="0.5537177811386718" />
    <atom id="a38" elementType="Cl"
          x2="-6.19056285347283" y2="-3.8312667436400725" />
    <atom id="a39" elementType="Cl"
          x2="-0.38947301298989245" y2="-5.2305369283927705" />
    <atom id="a40" elementType="O"
          x2="-1.6745869703728662" y2="4.6563306727214515" />
    <atom id="a41" elementType="C"
          x2="-1.393613108252958" y2="6.170481817358415" />
    <atom id="a42" elementType="C"
          x2="0.13325590288000555" y2="6.371158230625759" />
    <atom id="a43" elementType="O"
          x2="0.7959389860092099" y2="4.981031930128437" />
  </atomArray>
  <bondArray>
    <bond atomRefs2="a1 a2" order="1" />
    <bond atomRefs2="a1 a6" order="2" />
    <bond atomRefs2="a1 a10" order="1" />
    <bond atomRefs2="a2 a3" order="2" />
    <bond atomRefs2="a3 a4" order="1" />
    <bond atomRefs2="a4 a5" order="2" />
    <bond atomRefs2="a5 a6" order="1" />
    <bond atomRefs2="a6 a7" order="1" />
    <bond atomRefs2="a7 a8" order="2" />
    <bond atomRefs2="a8 a9" order="1" />
    <bond atomRefs2="a9 a10" order="2" />
    <bond atomRefs2="a2 a11" order="1" />
    <bond atomRefs2="a11 a12" order="1" />
    <bond atomRefs2="a12 a10" order="1" />
    <bond atomRefs2="a12 a13" order="2" />
    <bond atomRefs2="a16 a11" order="1" />
    <bond atomRefs2="a11 a17" order="1" />
    <bond atomRefs2="a14 a15" order="1" />
    <bond atomRefs2="a14 a17" order="1" />
    <bond atomRefs2="a15 a16" order="1" />
    <bond atomRefs2="a21 a15" order="1" />
    <bond atomRefs2="a15 a22" order="1" />
    <bond atomRefs2="a18 a19" order="1" />
    <bond atomRefs2="a18 a22" order="1" />
    <bond atomRefs2="a19 a20" order="1" />
    <bond atomRefs2="a20 a21" order="1" />
    <bond atomRefs2="a22 a23" order="2" />
    <bond atomRefs2="a18 a24" order="2">
      <bondStereo>C</bondStereo>
    </bond>
    <bond atomRefs2="a24 a25" order="1" />
    <bond atomRefs2="a27 a25" order="2" />
    <bond atomRefs2="a25 a28" order="1" />
    <bond atomRefs2="a26 a27" order="1" />
    <bond atomRefs2="a26 a30" order="2" />
    <bond atomRefs2="a28 a29" order="2" />
    <bond atomRefs2="a29 a30" order="1" />
    <bond atomRefs2="a31 a32" order="1" />
    <bond atomRefs2="a31 a36" order="2" />
    <bond atomRefs2="a32 a33" order="2" />
    <bond atomRefs2="a33 a34" order="1" />
    <bond atomRefs2="a34 a35" order="2" />
    <bond atomRefs2="a35 a36" order="1" />
    <bond atomRefs2="a17 a37" order="1" />
    <bond atomRefs2="a14 a33" order="1" />
    <bond atomRefs2="a36 a38" order="1" />
    <bond atomRefs2="a30 a39" order="1" />
    <bond atomRefs2="a43 a20" order="1" />
    <bond atomRefs2="a40 a20" order="1" />
    <bond atomRefs2="a40 a41" order="1" />
    <bond atomRefs2="a41 a42" order="1" />
    <bond atomRefs2="a42 a43" order="1" />
  </bondArray>
</molecule>
</cml>
